# Supplementary material for: Quantitative Proteomics Reveals that the OGT Interactome Is Remodeled in Response to Oxidative Stress
Source: Mol Cell Proteomics. 2021 Mar 12;20:100069. doi: 10.1016/j.mcpro.2021.100069 (PMC8079276; doi:10.1016/j.mcpro.2021.100069)
Supplement: Table S1 [file mmc1.xlsx]

## Sheet: Legend
Tab	Description
OGT Interactors	List of proteins that interact with OGT basally and/or with stress.
SILAC analysis	Ratios of all WT/Null, H2O2/Null, and H2O2/WT for all proteins across 4 SILAC replicates. Medians for the log2 ratios are in blue and are the data used to derive the interactors.
Proteins	Information for each protein identified across 4 SILAC replicates.
PeptideGroups	Information for each peptide corresponding to every protein identified across 4 SILAC replicates.
PSMs	Information for each peptide spectral match corresponding to peptides and respective proteins identified across 4 SILAC replicates.
	*Replicate 4 was omitted from final protein interactor analysis due to decreased ion count in several LC-MS runs. However, data contained herein may be useful to other researchers in the field and is thus included in the subsequent tabs.

## Sheet: OGT interactors
Uniprot Accession	Gene symbol	Protein name	PSM N1-N3	Median Log2 WT/Null	Median Log2 H2O2/Null	Median Log2 H2O2/WT	Log2 WT/KO				Median adjusted Log2 WT/KO				Log2 H2O2/KO				Median adjusted Log2 H2O2/KO				Log2 H2O2/WT				Median adjusted Log2 H2O2/WT
							M/H N=1	L/M N=2	H/L N=3	M/H N=4	M/H N=1	L/M N=2	H/L N=3	M/H N=4	L/H N=1	H/M N=2	M/L N=3	L/H N=4	L/H N=1	H/M N=2	M/L N=3	L/H N=4	L/M N=1	H/L N=2	M/H N=3	L/M N=4	L/M N=1	H/L N=2	M/H N=3	L/M N=4
A0A1L1SQU7	Fat1	protocadherin Fat 1 isoform X2 [Mus musculus]	16	1.0962	0.154662	-0.716646	1.07966	1.3221	2.10079		0.983561	1.0962	1.93029		0.92067	0.101884	0.00856248		0.62557	0.00258423	0.154662		-0.158991	-0.807946	-1.42223		-0.402091	-0.716646	-1.11523
A2A5Y4	Kansl1	KAT8 regulatory NSL complex subunit 1 isoform X2 [Mus musculus]	5	3.80701	3.81244	-0.24739	4.80085		3.07976		4.70475		2.90926		5.40664		2.36725		5.11154		2.51335		0.153837		-0.712518		-0.0892628		-0.405518
A2A884	Hivep3	transcription factor HIVEP3 isoform X1 [Mus musculus]	14	2.14398	2.61283	0.877005	2.24008	3.16282	1.18442		2.14398	2.93692	1.01392		2.90793	2.88472	0.156396		2.61283	2.78542	0.302496		1.82735	0.785705	-1.02802		1.58425	0.877005	-0.721022
A2AQH4	Bcorl1	BCL-6 corepressor-like protein 1 isoform X1 [Mus musculus]	43	2.46364	5.96554	5.31223	2.55974	2.72355	-2.57963		2.46364	2.49765	-2.75013		6.72213	6.06484	2.88312		6.42703	5.96554	3.02922		5.85828	3.67219	5.00523		5.61518	3.76349	5.31223
A2RSY1	Kansl3	KAT8 regulatory NSL complex subunit 3 isoform X4 [Mus musculus]	40	3.30519	2.83013	-0.390825		3.60093	3.40585			3.37503	3.23535			2.88109	2.73238			2.78179	2.87848			-0.606554	-0.573396			-0.515254	-0.266396
B2RRE7	Otud4	OTU domain-containing protein 4 isoform 1 [Mus musculus]	21	0.223876	2.09849	2.06122	-0.468925	1.39511	0.394376		-0.565025	1.16921	0.223876		2.04183	3.29485	1.95239		1.74673	3.19555	2.09849		2.30432	2.42341	1.14224		2.06122	2.51471	1.44924
E9PYH6	Setd1a	histone-lysine N-methyltransferase SETD1A [Mus musculus]	51	1.2144	1.16436	-0.216275	1.3105	0.908237	1.64584	1.36324	1.2144	0.682337	1.47534	1.56374	1.6485	1.25009	1.01826	2.33817	1.3534	1.15079	1.16436	2.06347	0.0268254	-0.0732836	-0.545647	0.974934	-0.216275	0.0180164	-0.238647	0.477234
E9Q784	Zc3h13	zinc finger CCCH domain-containing protein 13 isoform X2 [Mus musculus]	9	1.14178	0.811282	-0.430768	1.23788	1.54985	0.743742		1.14178	1.32395	0.573242		1.10638	0.0857605	1.30914		0.811282	-0.0135395	1.45524		-0.187668	-1.46409	0.459827		-0.430768	-1.37279	0.766827
E9Q8Z8	Ctnnd1	catenin delta-1 isoform X3 [Mus musculus]	5	0.336694	1.59476	1.48179	0.546836	0.562594	-3.75098		0.450736	0.336694	-3.92148		1.88986	3.1863	-2.57619		1.59476	3.087	-2.43009		1.34302	2.6237	1.17479		1.09992	2.715	1.48179
O09106	Hdac1	histone deacetylase 1 [Mus musculus]	8	1.53509	1.88111	0.689347	2.99038	0.994929	1.70559		2.89428	0.769029	1.53509		2.13413	1.98041	2.08794		1.83903	1.88111	2.23404		-0.856252	0.979278	0.382347		-1.09935	1.07058	0.689347
O35465	Fkbp8	peptidyl-prolyl cis-trans isomerase FKBP8 isoform X1 [Mus musculus]	6	2.81734	3.18271	0.266948	1.08935	4.86734			0.993251	4.64144			2.06657	4.69325			1.77147	4.59395			0.977222	-0.291526			0.734122	-0.200226
O54950	Prkag1	5'-AMP-activated protein kinase subunit gamma-1 [Mus musculus]	3	2.721	3.73956	0.996106		1.16193	4.67647			0.936028	4.50597			5.4589	1.97342			5.3596	2.11952			4.29697	-2.70306			4.38827	-2.39606
O88986	Gcat	2-amino-3-ketobutyrate coenzyme A ligase, mitochondrial isoform a [Mus musculus]	13	0.468262	1.01127	0.449463	-0.100534	0.795256	0.638762		-0.196634	0.569356	0.468262		4.71392	1.11057	0.417777		4.41882	1.01127	0.563877		4.81446	0.358163	-0.220986		4.57136	0.449463	0.0860141
O89079	Cope	coatomer subunit epsilon [Mus musculus]	8	-0.0413589	1.59513	1.39412		0.843387	-0.529704			0.617487	-0.700204			1.79989	1.34358			1.70059	1.48968			0.516644	1.87329			0.607944	2.18029
O89090	Sp1	transcription factor Sp1 [Mus musculus]	8	0.406817	3.92506	3.26468	0.502917	1.33274	-0.145835		0.406817	1.10684	-0.316335		4.22016	4.50612	0.446728		3.92506	4.40682	0.592828		3.60743	3.17338	0.592563		3.36433	3.26468	0.899563
P08775	Polr2a	DNA-directed RNA polymerase II subunit RPB1 [Mus musculus]	6	1.36942	0.694539	-0.803216	1.46552	0.658573	3.03508		1.36942	0.432673	2.86458		0.203363	0.793839	1.05021		-0.0917374	0.694539	1.19631		-1.26216	0.135267	-1.11022		-1.50526	0.226567	-0.803216
P10287	Cdh3	cadherin-3 isoform a preproprotein [Mus musculus]	3	2.55362	4.76061	1.06721	1.56763	2.77952	5.19944		1.47153	2.55362	5.02894		2.87795	4.96188	4.61451		2.58285	4.86258	4.76061		1.31031	2.18236	-0.58493		1.06721	2.27366	-0.27793
P11157	Rrm2	ribonucleoside-diphosphate reductase subunit M2 [Mus musculus]	7	0.113584	2.47003	1.77885		0.339484				0.113584			2.69137	2.64308			2.39627	2.54378				1.68755				1.77885
P13797	Pls3	plastin-3 isoform X1 [Mus musculus]	11	1.021	-0.381074	0.72659	1.56621	1.2469	-1.1632		1.47011	1.021	-1.3337		2.5359	-0.473888	-0.527174		2.2408	-0.573188	-0.381074		0.96969	-1.76827	0.644245		0.72659	-1.67697	0.951245
P15116	Cdh2	cadherin-2 preproprotein [Mus musculus]	11	0.76671	1.8564	2.0631	0.86281	-0.107183	1.81447		0.76671	-0.333083	1.64397		2.85108	1.9557	1.44479		2.55598	1.8564	1.59089		2.3062	2.20882	-0.195547		2.0631	2.30012	0.111453
P16858	Gapdh	glyceraldehyde-3-phosphate dehydrogenase isoform 1 [Mus musculus]	319	0.166031	2.7132	2.12273	0.262131	0.62225	-0.253677		0.166031	0.39635	-0.424177		3.11573	2.8125	0.629806		2.82063	2.7132	0.775906		2.60556	2.03143	0.984464		2.36246	2.12273	1.29146
P17742	Ppia	peptidyl-prolyl cis-trans isomerase A [Mus musculus]	14	1.10703	-0.126044	-0.184747	3.66831	1.33293	-1.27317		3.57221	1.10703	-1.44367		3.72666	-0.026744	-1.35543		3.43156	-0.126044	-1.20933		0.0583526	-2.03023	-0.0751453		-0.184747	-1.93893	0.231855
P18406	Cyr61	protein CYR61 precursor [Mus musculus]	35	1.15474	-0.167925	-1.24115	2.60729	0.890534	1.32524		2.51119	0.664634	1.15474		0.689425	-0.0686255	-0.589544		0.394325	-0.167925	-0.443444		-1.91786	-1.09943	-1.54815		-2.16096	-1.00813	-1.24115
P29268	Ctgf	connective tissue growth factor precursor [Mus musculus]	36	1.23673	0.49842	-1.77319	2.32361	1.35069	1.40723		2.22751	1.12479	1.23673		0.79352	-0.528986	0.947521		0.49842	-0.628286	1.09362		-1.53009	-2.1875	-0.459706		-1.77319	-2.0962	-0.152706
P31001	Des	desmin [Mus musculus]	13	2.1982	0.674093	-0.623957	2.2943	6.15351	1.0443	1.18754	2.1982	5.92761	0.873798	1.38804	10.6441	0.773393	0.108683	10.7564	10.349	0.674093	0.254783	10.4817	9.74822	-5.38012	-0.930957	9.56883	9.50512	-5.28882	-0.623957	9.07113
P33174	Kif4	chromosome-associated kinesin KIF4 [Mus musculus]	11	0.490306	1.31905	0.624082	1.89224	0.716206	-0.156016	5.10727	1.79614	0.490306	-0.326516	5.30777	2.49521	1.41835	0.161066	0.861871	2.20011	1.31905	0.307166	0.587171	0.440046	0.702143	0.317082	-4.24539	0.196946	0.793443	0.624082	-4.74309
P35486	Pdha1	pyruvate dehydrogenase E1 component subunit alpha, somatic form, mitochondrial precursor [Mus musculus]	19	0.167934	1.27406	0.935774	0.264034	1.8055	0.200183		0.167934	1.5796	0.0296829		1.33767	2.0476	1.12796		1.04257	1.9483	1.27406		1.17887	0.242095	0.927781		0.935774	0.333395	1.23478
P38532	Hsf1	heat shock factor protein 1 isoform X1 [Mus musculus]	4	-1.99155	3.94483	5.8079		-2.27415	-1.31256			-2.50005	-1.48306		4.25463	3.83207	3.79873		3.95953	3.73277	3.94483			6.10622	5.11129			6.19752	5.41829
P42208	Sept2	septin-2 isoform X2 [Mus musculus]	12	0.845825	1.24602	0.378956	0.598942	1.07173	1.22203		0.502842	0.845825	1.05153		2.32846	1.34532	0.794612		2.03336	1.24602	0.940712		1.60991	0.287656	-0.543017		1.36681	0.378956	-0.236017
P50544	Acadvl	very long-chain specific acyl-CoA dehydrogenase, mitochondrial precursor [Mus musculus]	3	-0.587975	1.87679	2.40635		0.734778	-1.51433			0.508878	-1.68483			2.08995	1.61683			1.99065	1.76293			1.28324	3.13115			1.37454	3.43815
P52431	Pold1	DNA polymerase delta catalytic subunit [Mus musculus]	14	1.03004	3.98452	2.96357		1.71209	0.74439			1.48619	0.57389			5.77196	2.15027			5.67266	2.29637			3.51595	2.01289			3.60725	2.31989
P52479	Usp10	ubiquitin carboxyl-terminal hydrolase 10 isoform X1 [Mus musculus]	16	-3.85162e-06	2.43791	0.936984	-0.451542	2.29643	0.170496		-0.547642	2.07053	-3.85162e-06		2.73301	2.8832	0.706695		2.43791	2.7839	0.852795		2.09288	0.586775	0.629984		1.84978	0.678075	0.936984
P56399	Usp5	ubiquitin carboxyl-terminal hydrolase 5 [Mus musculus]	13	0.796227	4.01155	3.1221		0.55108	1.43777			0.32518	1.26727			5.84275	2.13354			5.74345	2.27964		3.3652	5.56787	0.695772		3.1221	5.65917	1.00277
P58871	Tnks1bp1	182 kDa tankyrase-1-binding protein [Mus musculus]	130	-0.648136	2.87326	3.40762	-0.552036	1.01266	-0.86583	0.30335	-0.648136	0.786758	-1.03633	0.50385	3.16836	6.56334	1.72024	4.89039	2.87326	6.46404	1.86634	4.61569	3.65072	4.88831	2.63451	4.58704	3.40762	4.97961	2.94151	4.08934
P59598	Asxl1	putative Polycomb group protein ASXL1 [Mus musculus]	4	2.0693	3.57895	1.4828	0.0303397		4.37487		-0.0657603		4.20437		2.18895		5.11796		1.89385		5.26406		2.15861		0.743092		1.91551		1.05009
P69566	Ranbp9	ran-binding protein 9 [Mus musculus]	6	0.901231	1.80344	1.01969	-3.12888	1.12713	1.62444		-3.22498	0.901231	1.45394		-0.107834	2.05552	1.65734		-0.402934	1.95622	1.80344		3.02105	0.928394	0.0328965		2.77795	1.01969	0.339896
P83741	Wnk1	serine/threonine-protein kinase WNK1 isoform X1 [Mus musculus]	9	2.12122	5.84887	2.60326	3.71144	2.11931	2.29172		3.61534	1.89341	2.12122		6.49916	5.94817	3.50022		6.20406	5.84887	3.64632		2.84636	4.18594	1.36641		2.60326	4.27724	1.67341
P84228	Hist1h3d	histone H3.2 [Mus musculus]	7	1.34305	0.940412	-0.442334	1.54603	1.46206			1.44993	1.23616			1.09058	1.18465			0.795477	1.08535			-0.455456	-0.277412			-0.698556	-0.186112
Q02248	Ctnnb1	catenin beta-1 [Mus musculus]	65	0.907487	1.31655	0.995908	1.32392	1.13339	0.588313		1.22782	0.907487	0.417813		2.61023	1.41585	0.297261		2.31513	1.31655	0.443361		1.23901	0.936652	-0.328957		0.995908	1.02795	-0.0219574
Q02257	Jup	junction plakoglobin isoform X1 [Mus musculus]	99	0.584457	2.784	-2.86012	0.680557	5.51901	-6.79044	-1.07526	0.584457	5.29311	-6.96094	-0.874764	3.80002	2.16237		0.606862	3.50492	2.06307		0.332162	2.74531	-3.85094	-3.16712	1.68213	2.50221	-3.75964	-2.86012	1.18443
Q03172	Hivep1	zinc finger protein 40 isoform X1 [Mus musculus]	70	4.69209	5.08178	0.359486	5.15881	4.91799	3.10209	4.57695	5.06271	4.69209	2.93159	4.77745	5.37688	5.32099	0.951051	3.74028	5.08178	5.22169	1.09715	3.46558	0.602586	0.494351	-0.53436	-0.4041	0.359486	0.585651	-0.22736	-0.9018
Q07417	Acads	short-chain specific acyl-CoA dehydrogenase, mitochondrial precursor [Mus musculus]	4	1.33898	2.7294	2.47365	1.31614	1.68382			1.22004	1.45792			3.69686	2.15634			3.40176	2.05704			3.72015	1.37895			3.47705	1.47025
Q148V8	Fam83h	protein FAM83H isoform X2 [Mus musculus]	51	0.217986	1.10254	0.42925	0.682397	0.443886	0.0969537		0.586297	0.217986	-0.0735463		1.39764	1.47666	0.31263		1.10254	1.37736	0.45873		0.651141	1.01374	0.12225		0.408041	1.10504	0.42925
Q1HFZ0	Nsun2	tRNA (cytosine(34)-C(5))-methyltransferase [Mus musculus]	124	0.199678	1.10919	0.984824	0.310684	0.338054	0.370178	0.626446	0.214584	0.112154	0.199678	0.826946	1.3437	1.41189	0.96309	1.88005	1.0486	1.31259	1.10919	1.60535	1.10301	0.989601	0.677824	0.952278	0.859913	1.0809	0.984824	0.454578
Q3TLH4	Prrc2c	protein PRRC2C isoform X1 [Mus musculus]	56	0.243237	1.53501	1.78997	-0.205419	0.469137	1.03777	-2.51705	-0.301519	0.243237	0.867267	-2.31655	1.83011	3.03651	1.20977	2.80537	1.53501	2.93721	1.35587	2.53067	2.03307	1.99484	0.511331	1.62835	1.78997	2.08614	0.818331	1.13065
Q3TXS7	Psmd1	26S proteasome non-ATPase regulatory subunit 1 [Mus musculus]	24	1.44656	1.81863	0.671629	2.71624	0.276173	1.61706	-0.354043	2.62014	0.0502735	1.44656	-0.153543	2.11373	0.993629	5.18716	0.593024	1.81863	0.894329	5.33326	0.318324	-1.22026	0.580329	3.17071	0.947067	-1.46336	0.671629	3.47771	0.449367
Q3UFS6	Pcx	pyruvate carboxylase, mitochondrial isoform 1 [Mus musculus]	13	-2.15163	1.9567	4.33858	-3.86196		-0.174692		-3.95806		-0.345192		2.9499		1.11251		2.6548		1.25861		6.81186	4.24728	1.01915		6.56876	4.33858	1.32615
Q3UHF7	Hivep2	transcription factor HIVEP2 isoform X1 [Mus musculus]	17	5.64251	5.83154	-0.110991		7.47144	4.20998			7.24554	4.03948			7.24023	4.37604			7.14093	4.52214			-0.0264039	-0.593877			0.0648961	-0.286877
Q3UZ18	Ice2	little elongation complex subunit 2 [Mus musculus]	33	0.627438	1.85939	1.32415	-0.458498	3.60152	0.797938		-0.554598	3.37562	0.627438		1.16351	4.59711	1.71329		0.868412	4.49781	1.85939		1.56725	2.17279	0.915348		1.32415	2.26409	1.22235
Q3UZG4	Aimp1	aminoacyl tRNA synthase complex-interacting multifunctional protein 1 [Mus musculus]	20	0.0715396	1.19996	0.484243	-1.10376	0.29744	1.05335		-1.19986	0.0715396	0.882845		8.43386	0.222022	1.05386		8.13876	0.122722	1.19996		10.2781	-0.0322883	0.177243		10.035	0.0590117	0.484243
Q544X6	Fech	ferrochelatase, mitochondrial [Mus musculus]	5	0.173087	4.13929	3.85328		-0.2086	0.951173			-0.4345	0.780673			2.96385	5.26793			2.86455	5.41403			3.17245	4.13581			3.26375	4.44281
Q5XJY5	Arcn1	coatomer subunit delta [Mus musculus]	6	1.78163	1.53175	-0.178787		1.29696	2.6627	2.26696		1.07106	2.4922	2.46746		0.811066	2.20563	2.5782		0.711766	2.35173	2.3035		-0.298802	-0.457072	0.311237		-0.207502	-0.150072	-0.186463
Q60973	Rbbp7	histone-binding protein RBBP7 [Mus musculus]	16	1.09013	1.41921	-0.0792707	1.18623	0.726987	1.29015		1.09013	0.501087	1.11965		2.76668	0.24002	1.27311		2.47158	0.14072	1.41921		0.161518	-0.170571	1.19363		-0.0815816	-0.0792707	1.50063
Q61024	Asns	asparagine synthetase [glutamine-hydrolyzing] isoform X1 [Mus musculus]	13	0.777614	2.47633	1.27464		0.987867	0.963762			0.761967	0.793262			3.94925	0.956597			3.84995	1.1027			2.15815	-0.00716467			2.24945	0.299835
Q61074	Ppm1g	protein phosphatase 1G [Mus musculus]	6	0.728063	3.29636	2.17286		0.559165	1.29336			0.333265	1.12286			3.4205	3.12543			3.3212	3.27153			2.11534	1.83207			2.20664	2.13907
Q61191	Hcfc1	host cell factor 1 precursor [Mus musculus]	1284	2.80808	2.44715	-0.167439	4.00212	3.03398	2.5252	3.79563	3.90602	2.80808	2.3547	3.99613	4.1254	2.54645	1.97437	3.30783	3.8303	2.44715	2.12047	3.03313	0.0756609	-0.428784	-0.437148	-0.285901	-0.167439	-0.337484	-0.130148	-0.783601
Q61768	Kif5b	kinesin-1 heavy chain [Mus musculus]	181	1.81002	1.99925	0.341602	2.17825	2.03592	1.7448	1.41596	2.08215	1.81002	1.5743	1.61646	2.85272	2.09855	1.83062	1.90045	2.55762	1.99925	1.97672	1.62575	0.584702	0.149622	0.18679	0.689505	0.341602	0.240922	0.49379	0.191805
Q62130	Ptpn14	tyrosine-protein phosphatase non-receptor type 14 isoform X1 [Mus musculus]	3	0.919703	2.3088	1.56395		-0.0267016	2.26251			-0.252602	2.09201			1.85596	2.71485			1.75666	2.86095			2.27727	0.45234			2.36857	0.75934
Q66IN2	Qser1	glutamine and serine-rich protein 1 isoform X1 [Mus musculus]	25	-0.212518	2.52924	3.54777	-0.116418	0.858096	-3.4766		-0.212518	0.632196	-3.6471		2.82434	4.54386	-1.24304		2.52924	4.44456	-1.09694		4.26998	3.45647	2.23356		4.02688	3.54777	2.54056
Q68FH0	Pkp4	plakophilin-4 isoform 1 [Mus musculus]	26	0.858757	1.35119	0.218181	0.643417	1.08466	2.05797	-1.31789	0.547317	0.858757	1.88747	-1.11739	0.345899	3.26308	1.20509	0.887378	0.0507989	3.16378	1.35119	0.612678	-0.586359	1.62885	-0.0888185	2.02139	-0.829459	1.72015	0.218181	1.52369
Q6AW69	Cgnl1	cingulin-like protein 1 [Mus musculus]	250	0.378072	1.31687	0.75524	0.405622	1.27962	0.548572	0.29026	0.309522	1.05372	0.378072	0.49076	1.61197	3.44105	0.818332	1.00922	1.31687	3.34175	0.964432	0.734516	0.99834	2.15319	0.359561	0.718956	0.75524	2.24449	0.666561	0.221256
Q6P1G2	Kdm2b	lysine-specific demethylase 2B isoform X1 [Mus musculus]	4	1.35793	4.20875	3.30772		1.52005	1.59221			1.29415	1.42171			4.64265	3.72804			4.54335	3.87414			3.1226	3.09454			3.2139	3.40154
Q6P9N8	Trak2	trafficking kinesin-binding protein 2 [Mus musculus]	173	3.91785	3.65695	-0.0970845	5.73013	3.89635	4.08835	8.66982	5.63403	3.67045	3.91785	8.87032	6.81574	3.75625	3.42892	8.5957	6.52064	3.65695	3.57502	8.321	0.518371	-0.309755	-0.404085	-0.0741195	0.275271	-0.218455	-0.0970845	-0.57182
Q6PB44	Ptpn23	tyrosine-protein phosphatase non-receptor type 23 [Mus musculus]	6	0.525471	4.73025	4.09672		-0.650788	2.09813			-0.876688	1.92763			5.35154	4.06216			5.25224	4.20826			5.62423	2.17091	3.69486		5.71553	2.47791	3.19716
Q6PB66	Lrpprc	leucine-rich PPR motif-containing protein, mitochondrial precursor [Mus musculus]	31	0.0907127	1.33164	1.14675	0.186813	-0.206907	0.511566		0.0907127	-0.432807	0.341066		2.09653	0.848538	1.18554		1.80143	0.749238	1.33164		1.86478	1.05545	-0.22123		1.62168	1.14675	0.0857704
Q6PD31	Trak1	trafficking kinesin-binding protein 1 isoform X1 [Mus musculus]	71	5.06136	5.04237	0.143944	6.70626	5.28726	3.98121	2.16748	6.61016	5.06136	3.81071	2.36798	7.63149	5.14167	3.642	1.83342	7.33639	5.04237	3.7881	1.55872	0.400046	0.0526436	-0.362914	-0.334057	0.156946	0.143944	-0.0559138	-0.831757
Q6PDH0	Phldb1	pleckstrin homology-like domain family B member 1 isoform X1 [Mus musculus]	3	0.658304	3.12481	2.44406		0.629723	1.08329			0.403823	0.912785			4.99972	1.20311			4.90042	1.34921			4.36999	0.119823			4.46129	0.426823
Q6PFA2	Clta	clathrin light chain A isoform a [Mus musculus]	6	0.341916	1.42543	1.12564	0.632501	0.373332			0.536401	0.147432			1.45053	1.79474			1.15543	1.69544			0.818027	1.58505			0.574927	1.67635
Q6ZQ08	Cnot1	CCR4-NOT transcription complex subunit 1 isoform X1 [Mus musculus]	19	1.48621	2.00557	0.554619		1.98264	1.38618	1.00021		1.75674	1.21568	1.20071		2.57133	1.39301	1.54909		2.47203	1.53911	1.27439		0.704114	0.00682385	0.548885		0.795414	0.313824	0.0511854
Q6ZQH8	Nup188	nucleoporin NUP188 homolog [Mus musculus]	27	0.823955	1.85023	1.13455		0.976084	1.06823			0.750184	0.897727			1.57707	2.07658			1.47777	2.22268			0.677674	1.19313			0.768974	1.50013
Q7TMY8	Huwe1	E3 ubiquitin-protein ligase HUWE1 isoform X2 [Mus musculus]	18	1.4343	1.08884	-0.480682		1.91519	1.34981			1.68929	1.17931			1.24762	0.883263			1.14832	1.02936			-0.534855	-0.824809			-0.443555	-0.517809
Q7TQI3	Otub1	ubiquitin thioesterase OTUB1 [Mus musculus]	12	0.277961	4.05527	3.17413	0.832625	0.0452973			0.736525	-0.180603			4.83841	3.66653			4.54331	3.56723			4.06551	2.43456			3.82241	2.52586
Q7TSZ8	Nacc1	nucleus accumbens-associated protein 1 isoform X1 [Mus musculus]	15	0.413131	1.80368	1.21516		0.116533	1.10613			-0.109367	0.935629			2.35704	1.20353			2.25774	1.34963			1.90933	0.122681			2.00063	0.429681
Q7TT37	Ikbkap	elongator complex protein 1 [Mus musculus]	19	-0.251116	2.34023	2.34734		0.225007	-0.330839	-1.31659		-0.000892636	-0.501339	-1.11609		2.88145	1.75222	2.38995		2.78215	1.89832	2.11525		2.34384	1.95254	3.70654		2.43514	2.25954	3.20884
Q80VD1	Fam98b	protein FAM98B [Mus musculus]	4	1.4931	2.37422	0.771155	1.51231	1.7959			1.41621	1.57			2.9772	2.16564			2.6821	2.06634			1.46489	0.229216			1.22179	0.320516
Q80VD1	Zfp644	zinc finger protein 644 isoform X1 [Mus musculus]	6	2.2269	1.59994	-0.86365	-0.810281	2.4528	2.49251		-0.906381	2.2269	2.32201		-2.50466	1.69924	2.40242		-2.79976	1.59994	2.54852		-1.69438	-0.95495	0.393169		-1.93748	-0.86365	0.700169
Q80W68	Kirrel	kin of IRRE-like protein 1 precursor [Mus musculus]	190	0.594664	1.08166	0.0611616	1.19558	0.509056	0.765164	-0.54196	1.09948	0.283156	0.594664	-0.34146	1.37676	1.21484	0.381058	0.691489	1.08166	1.11554	0.527158	0.416789	0.282338	0.557911	-0.245838	1.53	0.0392385	0.649211	0.0611616	1.0323
Q80X68	Csl	citrate synthase-like protein [Mus musculus]	5	2.53795	3.21965	0.659247		4.04308	1.42923			3.81718	1.25873			4.63412	1.75838			4.53482	1.90448			0.591046	0.329149			0.682346	0.636149
Q8BFY9	Tnpo1	transportin-1 isoform 1 [Mus musculus]	7	-0.375292	1.11922	1.82749		-1.26045	0.906262			-1.48635	0.735762			1.20824	0.983394			1.10894	1.12949			2.46869	0.788003			2.55999	1.095
Q8BG87	Tet3	methylcytosine dioxygenase TET3 isoform X1 [Mus musculus]	105	2.28334	1.60104	-0.700918	2.37944	2.79723	2.16179	4.26373	2.28334	2.57133	1.99129	4.46423	2.82022	1.10794	1.45494	5.02094	2.52512	1.00864	1.60104	4.74624	0.42697	-1.1813	-1.00792	0.551904	0.18387	-1.09	-0.700918	0.0542038
Q8BGQ7	Aars	alanine--tRNA ligase, cytoplasmic isoform X1 [Mus musculus]	92	-0.431097	1.80997	2.07143	-0.567977	-0.129561	-0.260597		-0.664077	-0.355461	-0.431097		2.87029	1.90927	1.06782		2.57519	1.80997	1.21392		2.53251	1.98013	1.41508		2.28941	2.07143	1.72208
Q8BH04	Pck2	phosphoenolpyruvate carboxykinase [GTP], mitochondrial [Mus musculus]	32	-1.10104	1.79254	2.50382	-1.17564	-0.87514	0.127407	1.60076	-1.27174	-1.10104	-0.0430928	1.80126	2.08764	1.58257	2.66285	2.244	1.79254	1.48327	2.80895	1.9693	3.80532	2.41252	1.35472	0.643243	3.56222	2.50382	1.66172	0.145543
Q8BIW9	Chtf18	chromosome transmission fidelity protein 18 homolog isoform X1 [Mus musculus]	5	1.33965	3.29098	2.28787	1.96294		0.982965		1.86684		0.812465		4.62948		2.10147		4.33438		2.24757		2.66655		1.84529		2.42345		2.15229
Q8BMS1	Hadha	trifunctional enzyme subunit alpha, mitochondrial precursor [Mus musculus]	80	0.130889	1.08565	0.958782	0.345644	0.218003	0.301389		0.249544	-0.0078973	0.130889		1.4481	0.666489	0.939553		1.153	0.567189	1.08565		1.50008	0.547184	0.651782		1.25698	0.638484	0.958782
Q8BWT1	Acaa2	3-ketoacyl-CoA thiolase, mitochondrial [Mus musculus]	14	-1.58428	4.5916	4.87707	-2.10361	0.528832	-1.41378		-2.19971	0.302932	-1.58428		6.12133	4.6909	4.05607		5.82623	4.5916	4.20217		5.71712	4.0468	4.57007		5.47402	4.1381	4.87707
Q8BYL4	Yars2	tyrosine--tRNA ligase, mitochondrial [Mus musculus]	4	0.287121	2.79959	2.08329	-0.366511		1.20735		-0.462611		1.03685		2.3223		3.42588		2.0272		3.57198		2.32639	1.89166	2.21853		2.08329	1.98296	2.52553
Q8C7E7	Stbd1	starch-binding domain-containing protein 1 [Mus musculus]	6	2.35335	1.82667	1.46976		1.269	3.83409			1.0431	3.66359			1.19369	2.41286			1.09439	2.55896			1.5257	1.01552			1.617	1.32252
Q8C8U0	Ppfibp1	liprin-beta-1 isoform X4 [Mus musculus]	38	0.0477953	1.05404	0.590492	0.596289	0.273695	0.133595		0.500189	0.0477953	-0.0369048		1.34914	2.07337	0.695364		1.05404	1.97407	0.841464		0.469611	1.85617	0.283492		0.226511	1.94747	0.590492
Q8CDM1	Atad2	ATPase family AAA domain-containing protein 2 [Mus musculus]	14	0.384631	1.99825	1.09588	0.890974	0.200287			0.794874	-0.025613			1.66138	2.72952			1.36628	2.63022			0.719555	1.62401			0.476455	1.71531
Q8CGI1	Fam193a	protein FAM193A [Mus musculus]	9	3.79969	3.36091	0.0904144	5.49935		2.36663		5.40325		2.19613		5.94903		0.921796		5.65393		1.0679		1.14953	-0.000885586	-0.680982		0.906431	0.0904144	-0.373982
Q8CGY8	Ogt	UDP-N-acetylglucosamine--peptide N-acetylglucosaminyltransferase 110 kDa subunit isoform X2 [Mus musculus]	5527	3.84414	3.75438	-0.0824347	4.46826	4.07004	3.64942	5.17623	4.37216	3.84414	3.47892	5.37673	4.51421	3.85368	3.55985	5.47271	4.21911	3.75438	3.70595	5.19801	0.0931494	-0.173735	-0.023393	0.147269	-0.149951	-0.0824347	0.283607	-0.350431
Q8CJ27	Aspm	abnormal spindle-like microcephaly-associated protein homolog [Mus musculus]	6	1.47136	-0.0930188	-1.59422		1.24488	2.09425			1.01898	1.92375			-1.28577	1.05293			-1.38507	1.19903			-2.59441	-0.992323			-2.50311	-0.685323
Q8JZM7	Cdc73	parafibromin [Mus musculus]	10	1.36405	1.79652	1.11884		0.432024	2.69247			0.206124	2.52197			2.06574	1.4805			1.96644	1.6266			2.40681	-0.567429			2.49811	-0.260429
Q8JZQ9	Eif3b	eukaryotic translation initiation factor 3 subunit B [Mus musculus]	36	0.777098	1.40045	0.119199	4.01703	0.29449	0.947598		3.92093	0.0685902	0.777098		3.49843	1.49975	0.721083		3.20333	1.40045	0.867183		-0.773783	0.999859	-0.187801		-1.01688	1.09116	0.119199
Q8K2Z4	Ncapd2	condensin complex subunit 1 isoform X1 [Mus musculus]	10	0.343469	1.03687	0.0985744	1.11375	-0.104807			1.01765	-0.330707			1.30218	1.16595			1.00708	1.06665			-0.587775	0.936724			-0.830875	1.02802
Q8K411	Pitrm1	presequence protease, mitochondrial precursor [Mus musculus]	4	1.39252	3.44602	3.56141	1.48862				1.39252				4.77054		2.2705		4.47544		2.4166		3.80451				3.56141
Q8QZT1	Acat1	acetyl-CoA acetyltransferase, mitochondrial precursor [Mus musculus]	95	0.0808149	2.04158	1.61048	0.176915	0.595644	-0.0493741		0.0808149	0.369744	-0.219874		0.966567	2.20178	1.89548		0.671467	2.10248	2.04158		0.927928	1.51918	1.82889		0.684828	1.61048	2.13589
Q8R080	Gtse1	G2 and S phase-expressed protein 1 [Mus musculus]	5	-1.50968	1.17544	-0.22164	-1.98743	3.08545	-1.33918		-2.08353	2.85955	-1.50968		1.47054	2.35705	-4.08751		1.17544	2.25775	-3.94141		2.8322	-0.31294	-2.74833		2.5891	-0.22164	-2.44133
Q8R1G6	Pdlim2	PDZ and LIM domain protein 2 [Mus musculus]	5	-1.83929	1.65796	3.4817		-3.11442	-0.167767			-3.34032	-0.338267			2.31995	0.949164			2.22065	1.09526			5.43437	1.13073			5.52567	1.43773
Q8R2V9	Sec24c	protein transport protein Sec24C isoform X1 [Mus musculus]	7	1.68365	4.35439	2.64829		3.65797	0.105734			3.43207	-0.0647659			6.36943	2.29255			6.27013	2.43865			2.71146	2.18682			2.80276	2.49382
Q8VDJ3	Hdlbp	vigilin [Mus musculus]	8	-0.274998	1.42504	1.72345	-0.360433	-0.0490982	0.261742		-0.456533	-0.274998	0.0912423		1.73227	1.52434	0.0250469		1.43717	1.42504	0.171147		2.09271	1.63215	-0.656357		1.84961	1.72345	-0.349357
Q91VD9	Ndufs1	NADH-ubiquinone oxidoreductase 75 kDa subunit, mitochondrial precursor [Mus musculus]	20	-0.0818679	3.03278	2.47458	0.0142321	0.0768833	0.639792		-0.0818679	-0.149017	0.469292		4.02378	2.18108	2.88668		3.72868	2.08178	3.03278		4.30357	1.72126	2.16758		4.06047	1.81256	2.47458
Q91VH6	Memo1	protein MEMO1 [Mus musculus]	5	3.7158	4.69602	3.05019		3.9417				3.7158				6.84716	2.49808			6.74786	2.64418			2.95889				3.05019
Q91WK2	Eif3h	eukaryotic translation initiation factor 3 subunit H [Mus musculus]	3	0.807053	1.55996	1.19686		0.935609	1.0749			0.709709	0.904396			1.94445	1.12866			1.84515	1.27476			1.94166	0.0537646			2.03296	0.360765
Q99J09	Wdr77	methylosome protein 50 [Mus musculus]	10	1.1359	1.47748	0.385569	1.232	1.71239	1.0404		1.1359	1.48649	0.869902		1.77258	2.31563	1.119		1.47748	2.21633	1.2651		0.556583	0.613907	0.0785689		0.313483	0.705207	0.385569
Q99J99	Mpst	3-mercaptopyruvate sulfurtransferase isoform X1 [Mus musculus]	9	-0.426527	3.119	2.36924		0.0462856	-0.50294			-0.179614	-0.67344			2.40323	3.78796			2.30393	3.93406			1.85005	2.49014			1.94135	2.79714
Q99JY0	Hadhb	trifunctional enzyme subunit beta, mitochondrial precursor [Mus musculus]	11	-0.823126	2.06034	2.79024	-4.86381	0.00149001	-0.652626	-0.126323	-4.95991	-0.22441	-0.823126	0.0741773	2.92551	2.15964	1.83061	4.51611	2.63041	2.06034	1.97671	4.24141	6.91303	1.97151	2.48324	4.64243	6.66993	2.06281	2.79024	4.14473
Q99KS2	Ngrn	neugrin precursor [Mus musculus]	3	2.77076	-0.0518169	-2.89928	2.61185	3.25167			2.51575	3.02577			-0.341401	0.632167			-0.636501	0.532867			-2.95325	-2.6935			-3.19635	-2.6022
Q99KX1	Mlf2	myeloid leukemia factor 2 [Mus musculus]	6	0.0447017	1.60084	2.00304	-1.60065	3.5529	0.215202		-1.69675	3.327	0.0447017		1.89594	5.46464	1.04167		1.60084	5.36534	1.18777		3.49658	1.91174	1.15889		3.25348	2.00304	1.46589
Q99LI5	Zfp281	zinc finger protein 281 [Mus musculus]	3	2.78638	5.23323	2.47324	0.0116281	5.88313			-0.0844719	5.65723			2.7739	8.08696			2.4788	7.98766			2.89444	2.20383			2.65134	2.29513
Q99NH0	Ankrd17	ankyrin repeat domain-containing protein 17 isoform X1 [Mus musculus]	13	-0.376899	1.41633	1.37474		-0.25044	-0.106958			-0.47634	-0.277458			1.56879	1.21706			1.46949	1.36316			1.60394	0.747239			1.69524	1.05424
Q99NH2	Pard3	partitioning defective 3 homolog isoform X1 [Mus musculus]	6	-0.122964	1.39248	0.780155	2.03339	-1.00693	0.047536		1.93729	-1.23283	-0.122964		3.11126	-0.0500804	1.24638		2.81616	-0.14938	1.39248		1.02325	0.95685	-0.432525		0.780155	1.04815	-0.125525
Q9CQS5	Riok2	serine/threonine-protein kinase RIO2 isoform X1 [Mus musculus]	5	1.20102	0.850522	-0.41448	0.268457	2.40148	1.37152		0.172357	2.17558	1.20102		-0.231363	2.83126	0.704422		-0.526463	2.73196	0.850522		-0.49982	0.961199	-0.72148		-0.74292	1.0525	-0.41448
Q9CRB9	Chchd3	MICOS complex subunit Mic19 isoform X1 [Mus musculus]	15	2.52807	0.67541	-0.598078	2.62417	3.07536	0.671397		2.52807	2.84946	0.500897		0.97051	2.71083	-2.55216		0.67541	2.61153	-2.40606		-0.354978	-0.308329	-3.22356		-0.598078	-0.217029	-2.91656
Q9CWW7	Cxxc1	CXXC-type zinc finger protein 1 isoform X1 [Mus musculus]	18	1.85934	1.30815	0.147284	0.577103	2.84848	2.02984		0.481003	2.62258	1.85934		0.967487	6.81317	1.16205		0.672387	6.71387	1.30815		0.390384	3.22097	-0.7786		0.147284	3.31227	-0.4716
Q9CXT8	Pmpcb	mitochondrial-processing peptidase subunit beta precursor [Mus musculus]	8	1.20626	3.77577	1.62747	0.271612	1.43216	2.41671		0.175512	1.20626	2.24621		5.1281	2.09793	3.62967		4.833	1.99863	3.77577		4.29858	0.93975	1.32047		4.05548	1.03105	1.62747
Q9CZX0	Elp3	elongator complex protein 3 isoform 1 [Mus musculus]	14	0.604037	3.12678	1.97049		-0.405643	2.01012			-0.631543	1.83962			3.4152	2.79157			3.3159	2.93767			2.76124	0.781447			2.85254	1.08845
Q9D051	Pdhb	pyruvate dehydrogenase E1 component subunit beta, mitochondrial precursor [Mus musculus]	26	-0.0886275	1.76681	1.36118	0.00747245	0.00908807	0.189859		-0.0886275	-0.216812	0.0193587		2.472	1.51422	1.62071		2.1769	1.41492	1.76681		1.60428	1.16516	2.74381		1.36118	1.25646	3.05081
Q9D902	Gtf2e2	general transcription factor IIE subunit 2 isoform X2 [Mus musculus]	4	1.16956	1.02662	0.520185	1.7195	1.39546	0.351198		1.6234	1.16956	0.180698		1.32172	1.82434	0.691825		1.02662	1.72504	0.837925		-0.39778	0.428885	0.340627		-0.64088	0.520185	0.647627
Q9DAW9	Cnn3	calponin-3 [Mus musculus]	8	-1.71183	1.29793	2.27872	-1.61573	1.16597	-11.0857		-1.71183	0.940066	-11.2562		1.59303	3.05202	-6.00495		1.29793	2.95272	-5.85885		3.20877	2.18742	-2.47669		2.96567	2.27872	-2.16969
Q9EP97	Senp3	sentrin-specific protease 3 [Mus musculus]	6	0.478148	1.41383	0.994468		0.467457	0.885239			0.241557	0.714739			1.44702	1.33383			1.34772	1.47993			1.14204	0.448593			1.23334	0.755593
Q9ER88	Dap3	28S ribosomal protein S29, mitochondrial isoform 2 [Mus musculus]	11	0.627728	1.49095	1.08622	1.11265	0.464803			1.01655	0.238903			2.11407	1.26222			1.81897	1.16292			1.33121	0.993025			1.08811	1.08433
Q9EST5	Anp32b	acidic leucine-rich nuclear phosphoprotein 32 family member B [Mus musculus]	12	0.539898	3.88517	3.36741	1.29305	0.108746			1.19695	-0.117154			4.68471	3.48002			4.38961	3.38072			3.44785	3.43878			3.20475	3.53008
Q9JK81	Myg1	UPF0160 protein MYG1, mitochondrial precursor [Mus musculus]	11	-1.99139	3.0115	4.9933	-15.1603	3.01081	-1.82089		-15.2564	2.78491	-1.99139		-8.01745	6.89999	2.8654		-8.31255	6.80069	3.0115		7.14285	4.56923	4.6863		6.89975	4.66053	4.9933
Q9QXS1	Plec	plectin isoform 12alpha [Mus musculus]	7	1.56748	0.408629	-0.533708	1.66358	2.2909	1.10281		1.56748	2.065	0.932305		1.88697	0.492338	0.262529		1.59187	0.393038	0.408629		0.223388	-1.79856	-0.840708		-0.0197125	-1.70726	-0.533708
Q9QYH6	Maged1	melanoma-associated antigen D1 [Mus musculus]	11	0.566316	1.39336	1.02299	0.662416	0.55144	0.887447		0.566316	0.32554	0.716947		1.89974	1.49266	0.67316		1.60464	1.39336	0.81926		1.39914	0.931693	0.0665486		1.15604	1.02299	0.373549
Q9QZD9	Eif3i	eukaryotic translation initiation factor 3 subunit I [Mus musculus]	9	0.148933	1.18106	0.782914	0.0701441	0.374833	0.504129		-0.0259559	0.148933	0.333629		0.739554	1.38887	1.03496		0.444454	1.28957	1.18106		0.66941	1.14047	0.475914		0.42631	1.23177	0.782914
Q9QZQ1	Mllt4	afadin isoform X1 [Mus musculus]	4	0.567476	1.6476	1.95167	-1.05878	2.1621	0.737976	2.16836	-1.15488	1.9362	0.567476	2.36886	1.13599	3.44983	1.5015	4.19913	0.840886	3.35053	1.6476	3.92443	2.19477	1.28773	3.29748	2.03077	1.95167	1.37903	3.60448	1.53307
Q9WTX8	Mad1l1	mitotic spindle assembly checkpoint protein MAD1 [Mus musculus]	12	-0.280479	1.07151	2.14853	-0.552504	4.00253	-0.109979		-0.648604	3.77663	-0.280479		1.1141	5.82986	0.925414		0.818999	5.73056	1.07151		2.39163	3.12252	1.2154		2.14853	3.21382	1.5224
Q9WUM5	Suclg1	succinyl-CoA ligase [ADP/GDP-forming] subunit alpha, mitochondrial precursor [Mus musculus]	6	0.671195	2.33367	0.958888	-0.629541	1.56538	0.841695		-0.725641	1.33948	0.671195		3.51229	2.43297	1.16119		3.21719	2.33367	1.30729		4.14183	0.867588	0.319495		3.89873	0.958888	0.626495
Q9WUN2	Tbk1	serine/threonine-protein kinase TBK1 [Mus musculus]	4	0.567427	2.26786	2.44322		1.09328	0.437972			0.867382	0.267472			2.27479	2.21414			2.17549	2.36024			1.18151	3.30663			1.27281	3.61363
Q9WVG6	Carm1	histone-arginine methyltransferase CARM1 isoform 1 [Mus musculus]	32	3.4092	2.40967	-0.659499		4.20609	3.0087			3.98019	2.8382			2.84497	1.92757			2.74567	2.07367			-0.813263	-0.904035			-0.721963	-0.597035
Q9Z110	Aldh18a1	delta-1-pyrroline-5-carboxylate synthase isoform X1 [Mus musculus]	39	0.328301	2.15675	1.71025		0.284912	0.76809			0.059012	0.59759		3.21126	2.25605	1.84069		2.91616	2.15675	1.98679			2.04127	0.980935			2.13257	1.28794
Q9Z1R2	Bag6	large proline-rich protein BAG6 isoform X8 [Mus musculus]	20	0.52614	3.73741	3.35985	-0.311831	0.75204	1.62989		-0.407931	0.52614	1.45939		2.30959	3.95017	3.59131		2.01449	3.85087	3.73741		3.60295	3.72829	1.99151		3.35985	3.81959	2.29851

## Sheet: SILAC analysis
Accession	RefSeq	Gene symbol	Gene ID	Protein name	H2O2/WT log2 median adjusted	WT/KO log2 median adjusted	H2O2/KO log2 median adjusted	PSMs IP1	PSMs IP2	PSMs IP3	PSMs IP4	Total PSM	H2O2/WT L/M IP1	H2O2/WT H/L IP2	H2O2/WT M/H IP3	H2O2/WT L/M IP4	Log2 H2O2/WT L/M IP1	Log2 H2O2/WT H/L IP2	Log2 H2O2/WT M/H IP3	Log2 H2O2/WT L/M IP4	Log2 median adj H2O2/WT L/M IP1	Log2 median adj H2O2/WT H/L IP2	Log2 median adj H2O2/WT M/H IP3	Log2 median adj H2O2/WT L/M IP4	WT/KO M/H IP1	WT/KO L/M IP2	WT/KO H/L IP3	WT/KO M/H IP4	Log2 WT/KO M/H IP1	Log2 WT/KO L/M IP2	Log2 WT/KO H/L IP3	Log2 WT/KO M/H IP4	Log2 median adj WT/KO M/H IP1	Log2 median adj WT/KO L/M IP2	Log2 median adj WT/KO H/L IP3	Log2 median adj WT/KO M/H IP4	H2O2/KO L/H IP1	H2O2/KO H/M IP2	H2O2/KO M/L IP3	H2O2/KO L/H IP4	Log2 H2O2/KO L/H IP1	Log2 H2O2/KO H/M IP2	Log2 H2O2/KO M/L IP3	Log2 H2O2/KO L/H IP4	Log2 median adj H2O2/KO L/H IP1	Log2 median adj H2O2/KO H/M IP2	Log2 median adj H2O2/KO M/L IP3	Log2 median adj H2O2/KO L/H IP4
569005279	XP_006526515.1	Mbp	17196	Golli-Mbp isoform X1 [Mus musculus]	2.04373	-14.0599	-12.0066			6		6			3.33278				1.73673				2.04373				6.58968e-05				-13.8894				-14.0599				0.000219619				-12.1527				-12.0066
755513807	XP_011246535.1	Clip1	56430	CAP-Gly domain-containing linker protein 1 isoform X1 [Mus musculus]	#NUM!	-13.4503	#NUM!			5		5															0.000100553				-13.2798				-13.4503
6755040	NP_035202.1	Pfn1	18643	profilin-1 [Mus musculus]	2.60302	-11.0541	-8.4415		1	2		3			4.911				2.29602				2.60302				0.000529304				-10.8836				-11.0541				0.00259941				-8.5876				-8.4415
568923781	XP_006502012.1	S100a16	67860	protein S100-A16 isoform X1 [Mus musculus]	-0.172489	-8.69497	-8.85786			3		3			0.717232				-0.479489				-0.172489				0.00271568				-8.52447				-8.69497				0.00194777				-9.00396				-8.85786
569005696	XP_006531766.1	Sptbn2	20743	spectrin beta chain, non-erythrocytic 2 isoform X2 [Mus musculus]	-2.43251	-7.71543	-7.64954			6		6			0.149736				-2.73951				-2.43251				0.00535488				-7.54493				-7.71543				0.00450067				-7.79564				-7.64954
18079339	NP_542364.1	Aco2	11429	aconitate hydratase, mitochondrial precursor [Mus musculus]	3.32655	-7.05595	-9.2902	1	1	4		6	3.47169		27.7338		1.79564		4.79357		1.55254		5.10057				0.00845813				-6.88545				-7.05595				0.00144341				-9.4363				-9.2902
159032014	NP_666224.3	Gigyf2	227331	PERQ amino acid-rich with GYF domain-containing protein 2 isoform a [Mus musculus]	1.21719	-6.75984	-5.49856	1	1			2	2.75163				1.46029				1.21719				0.0098631				-6.66374				-6.75984				0.0271396				-5.20346				-5.49856
568940591	XP_006505567.1	Eno2	13807	gamma-enolase isoform X1 [Mus musculus]	0.94922	-6.51704	-5.54097	2		3		5	3.21392		1.10973		1.68433		0.150207		1.44123		0.457207		1.20235		0.000119282		0.265855		-13.0333		0.169755		-13.2038		3.86425		0.000132371		1.95019		-12.8831		1.65509		-12.737
83921618	NP_033536.2	Ezr	22350	ezrin [Mus musculus]	#NUM!	-6.45466	#NUM!			3		3															0.0128316				-6.28416				-6.45466
160707901	NP_038708.3	Syn1	20964	synapsin-1 isoform a [Mus musculus]	#NUM!	-6.27211	#NUM!			6		6															0.0145624				-6.10161				-6.27211
186700620	NP_076133.3	Mccc1	72039	methylcrotonoyl-CoA carboxylase subunit alpha, mitochondrial [Mus musculus]	2.45607	-6.01046	-2.84106			3		3			4.43541				2.14907				2.45607				0.0174581				-5.83996				-6.01046				0.126117				-2.98716				-2.84106
134053898	NP_035984.2	Oasl2	23962	2'-5'-oligoadenylate synthase-like protein 2 [Mus musculus]	0.866807	-5.35943	-4.38281	3	78	10		91		0.603426	4.18163			-0.72875	2.06406			-0.63745	2.37106			0.0585131	0.0133468			-4.0951	-6.22736			-4.321	-6.39786			0.0214482	0.103706			-5.543	-3.26942			-5.6423	-3.12332
568887468	XP_006543559.1	E030010N08Rik	381284	putative ciliary rootlet coiled-coil protein-like 3 protein isoform X1 [Mus musculus]	#NUM!	-5.03087	#NUM!			1		1															0.0344257				-4.86037				-5.03087
6755144	NP_035280.1	Lgals3bp	19039	galectin-3-binding protein precursor [Mus musculus]	2.26624	-5.02648	-4.50393	18	3	35		56	5.69359	0.0699146	14.7901		2.50934	-3.83826	3.88656		2.26624	-3.74696	4.19356		0.000576	0.440605	0.0345307		-10.7616	-1.18244	-4.85598		-10.8577	-1.40834	-5.02648		0.0540773	0.0182133	0.71755		-4.20883	-5.77886	-0.478848		-4.50393	-5.87816	-0.332748
568998745	XP_006523594.1	C4b	12268	complement C4-B isoform X1 [Mus musculus]	8.72771	-4.86706	-1.74631	26	12	9		47	501.745				8.97081				8.72771						0.0385651				-4.69656				-4.86706		320.951		0.000306925		8.32621		-11.6698		8.03111		-11.5237
568972628	XP_006532755.1	Spop	20747	speckle-type POZ protein isoform X1 [Mus musculus]	7.36104	-4.62794	2.7427			1		1			132.886				7.05404				7.36104				0.0455173				-4.45744				-4.62794				6.0486				2.5966				2.7427
110626104	NP_032357.2	Ifit1	15957	interferon-induced protein with tetratricopeptide repeats 1 [Mus musculus]	1.92795	-4.12171	-3.3472	15	85	22		122	5.79804	1.02061	3.07577		2.53557	0.0294347	1.62095		2.29247	0.120735	1.92795			0.132504	0.0327778			-2.91589	-4.93114			-3.14179	-5.10164		0.0345445	0.105265	0.182497		-4.8554	-3.2479	-2.45405		-5.1505	-3.3472	-2.30795
145301549	NP_001077424.1	Hba-a2	110257	hemoglobin alpha, adult chain 2 [Mus musculus]	#NUM!	-4.08172	#NUM!		1	3		4															0.0664671				-3.91122				-4.08172
568937127	XP_006530357.1	Oasl1	231655	2'-5'-oligoadenylate synthase-like protein 1 isoform X1 [Mus musculus]	0.490163	-3.94351	-3.56635		35	7		42		0.247596	6.04595			-2.01394	2.59597			-1.92264	2.90297			0.114545	0.0485426			-3.12601	-4.36461			-3.35191	-4.53511			0.0323816	0.213039			-4.94868	-2.23081			-5.04798	-2.08471
305678350	NP_001182227.1	Kifc1	100502766	kinesin-like protein KIFC1 [Mus musculus]	-0.161704	-3.88545	-4.03756			1		1			0.722613				-0.468704				-0.161704				0.0761531				-3.71495				-3.88545				0.0550292				-4.18366				-4.03756
6755276	NP_035364.1	Rad51	19361	DNA repair protein RAD51 homolog 1 [Mus musculus]	4.51626	-3.88291	0.642951			1		1			18.4975				4.20926				4.51626				0.0762875				-3.71241				-3.88291				1.41113				0.496851				0.642951
7710086	NP_057885.1	Rab10	19325	ras-related protein Rab-10 [Mus musculus]	-1.34804	-3.29505	-4.63348			2		2			0.31753				-1.65504				-1.34804				0.114661				-3.12455				-3.29505				0.0364084				-4.77958				-4.63348
6754450	NP_034764.1	Fabp5	16592	fatty acid-binding protein, epidermal isoform 1 [Mus musculus]	#NUM!	-3.22972	#NUM!		1	8		9															0.119973				-3.05922				-3.22972
568956332	XP_006530832.1	Psmb10	19171	proteasome subunit beta type-10 isoform X1 [Mus musculus]	-0.160153	-3.22924	-3.38512		2	1		3		3.14705	0.193097			1.654	-2.3726			1.7453	-2.0656			0.041786	0.358182			-4.58084	-1.48123			-4.80674	-1.65173			0.128229	0.0691639			-2.96321	-3.85384			-3.06251	-3.70774
127139524	NP_001076021.1	Trim21	20821	E3 ubiquitin-protein ligase TRIM21 [Mus musculus]	-2.52578	-3.15012	-4.94754		10			10		0.162998				-2.61708				-2.52578				0.131742				-2.92422				-3.15012				0.0347164				-4.84824				-4.94754
37674242	NP_932763.1	Bst2	69550	bone marrow stromal antigen 2 precursor [Mus musculus]	0.869463	-3.00157	-2.1531		1	21	1	23		3.60351	0.702819	0.0644399		1.8494	-0.508776	-3.9559		1.9407	-0.201776	-4.4536		0.0271831	0.754924	0.462462		-5.20115	-0.405597	-1.11259		-5.42705	-0.576097	-0.912092		0.0979545	0.499564	0.029801		-3.35174	-1.00126	-5.06849		-3.45104	-0.855159	-5.34319
164607137	NP_001106855.1	Gnao1	14681	guanine nucleotide-binding protein G(o) subunit alpha isoform B [Mus musculus]	#NUM!	-2.80584	#NUM!			2		2															0.160947				-2.63534				-2.80584
568927316	XP_006538286.1	Ubap2	68926	ubiquitin-associated protein 2 isoform X2 [Mus musculus]	2.85372	-2.78153	-0.743674	15	9	4		28	3.81069	6.78531	8.34821		1.93005	2.76242	3.06147		1.68695	2.85372	3.36847		0.155455	0.255879	0.094869		-2.68543	-1.96647	-3.39792		-2.78153	-2.19237	-3.56842		0.732767	1.99992	0.534199		-0.448574	0.999944	-0.904551		-0.743674	0.900644	-0.758451
75677516	NP_001028361.1	C77080	97130	uncharacterized protein KIAA1522 isoform a [Mus musculus]	0.620027	-2.74779	0.53405	3				3	1.81898				0.863127				0.620027				0.159133				-2.65169				-2.74779				1.77664				0.82915				0.53405
569005954	XP_006531887.1	Rbm4b	66704	RNA-binding protein 4B isoform X1 [Mus musculus]	-1.57688	-2.63	-0.90627		1	2		3		0.314649				-1.66818				-1.57688				1.81657	0.0189085			0.861213	-5.72482			0.635313	-5.89532			0.571581				-0.80697				-0.90627
755552177	XP_011244039.1	Spats2	72572	spermatogenesis-associated serine-rich protein 2 isoform X1 [Mus musculus]	1.38237	-2.46195	-1.05273	1		3		4	14.979		0.434059		3.90487		-1.20404		3.66177		-0.897036		0.0267935		1.47906		-5.22197		0.564677		-5.31807		0.394177		0.40134		0.641998		-1.3171		-0.639358		-1.6122		-0.493258
568979177	XP_006515701.1	Hectd1	207304	E3 ubiquitin-protein ligase HECTD1 isoform X1 [Mus musculus]	2.46634	-2.43365	-4.13736		4	4	2	10		5.18752		141.344		2.37504		7.14307		2.46634		6.64537		0.216472				-2.20775				-2.43365				1.12295	0.00278363			0.167297	-8.48882			0.0679974	-8.34272
34556205	NP_904326.1	Cdk2	12566	cyclin-dependent kinase 2 isoform 1 [Mus musculus]	3.42761	-2.3824	1.05834		4			4		10.1002				3.33631				3.42761				0.224299				-2.1565				-2.3824				2.23092				1.15764				1.05834
328887935	NP_001192242.1	Stat1	20846	signal transducer and activator of transcription 1 isoform 1 [Mus musculus]	0.93165	-2.34496	-1.98772	1	13	3		17	1.33627	1.79048	1.80433		0.418207	0.84035	0.851461		0.175107	0.93165	1.15846		0.21039	0.247031	0.130892		-2.24886	-2.01724	-2.93355		-2.34496	-2.24314	-3.10405		0.281137	0.270103	0.433733		-1.83066	-1.88842	-1.20512		-2.12576	-1.98772	-1.05902
6680351	NP_032352.1	Irgm1	15944	immunity-related GTPase family M protein 1 [Mus musculus]	-0.964367	-2.33074	-4.78764	1	2	2		5	0.49783		0.50475		-1.00627		-0.986359		-1.24937		-0.679359		0.0258549	0.641026	0.22372		-5.27342	-0.641546	-2.16024		-5.36952	-0.867446	-2.33074		0.0128713		0.112923		-6.27969		-3.14659		-6.57479		-3.00049
31560022	NP_109603.2	Gys1	14936	glycogen [starch] synthase, muscle [Mus musculus]	0.982496	-2.27319	-1.09534		14	1		15		0.492054	6.02016			-1.02311	2.5898			-0.931812	2.8968			0.595053	0.0946621			-0.748911	-3.40107			-0.974811	-3.57157			0.372104	0.569881			-1.42622	-0.811266			-1.52552	-0.665166
21539593	NP_079654.1	Ifitm3	66141	interferon-induced transmembrane protein 3 [Mus musculus]	0.329902	-2.25494	-2.04351		2	1		3		0.764398	1.5682			-0.387604	0.649109			-0.296304	0.956109			0.279856	0.206436			-1.83724	-2.27623			-2.06314	-2.44673			0.175958	0.323733			-2.5067	-1.62712			-2.606	-1.48102
568967116	XP_006513496.1	Stat2	20847	signal transducer and activator of transcription 2 isoform X1 [Mus musculus]	1.07647	-2.25383	-2.0252		3			3		1.97955				0.985175				1.07647				0.245206				-2.02793				-2.25383				0.263176				-1.9259				-2.0252
755504127	XP_006501815.2	Adar	56417	double-stranded RNA-specific adenosine deaminase isoform X2 [Mus musculus]	0.486715	-2.22723	-1.67729		13	3		16		0.671013	2.22024			-0.575588	1.15072			-0.484288	1.45772			0.226176	0.265432			-2.14448	-1.91359			-2.37038	-2.08409			0.17587	0.538134			-2.50742	-0.893962			-2.60672	-0.747862
603843791	NP_001278221.1	2210011C24Rik	70134	uncharacterized protein LOC70134 [Mus musculus]	0.901191	-2.18293	-1.23569			7		7			1.50963				0.594191				0.901191				0.247855				-2.01243				-2.18293				0.383742				-1.38179				-1.23569
251823980	NP_001156418.1	Pcx	18563	pyruvate carboxylase, mitochondrial isoform 1 [Mus musculus]	4.33858	-2.15163	1.9567	2	1	10		13	112.35	18.9914	2.02673		6.81186	4.24728	1.01915		6.56876	4.33858	1.32615		0.0687756		0.885957		-3.86196		-0.174692		-3.95806		-0.345192		7.72694		2.16222		2.9499		1.11251		2.6548		1.25861
257153454	NP_067499.2	Nampt	59027	nicotinamide phosphoribosyltransferase [Mus musculus]	0.507709	-2.13938	1.46616		3	1		4		1.3346				0.416409				0.507709				2.21769	0.030577			1.14906	-5.03141			0.923155	-5.20191			2.95973				1.56546				1.46616
15617203	NP_254279.1	Clic1	114584	chloride intracellular channel protein 1 [Mus musculus]	1.59333	-2.11822	-1.30984		10	3		13		2.13493	3.23589			1.09419	1.69416			1.18549	2.00116			0.432548	0.161435			-1.20907	-2.63098			-1.43497	-2.80148			1.23442	0.1276			0.303828	-2.9703			0.204528	-2.8242
568956067	XP_006530703.1	Csnk2a2	13000	casein kinase II subunit alpha' isoform X1 [Mus musculus]	-0.465577	-2.0443	-2.47458		1			1		0.679772				-0.556877				-0.465577				0.283535				-1.8184				-2.0443				0.192739				-2.37528				-2.47458
568991423	XP_006520534.1	Hsf1	15499	heat shock factor protein 1 isoform X1 [Mus musculus]	5.8079	-1.99155	3.94483	1	2	1		4		68.8899	34.5662			6.10622	5.11129			6.19752	5.41829			0.206735	0.402606			-2.27415	-1.31256			-2.50005	-1.48306		19.0885	14.2419	13.9166		4.25463	3.83207	3.79873		3.95953	3.73277	3.94483
11096332	NP_068359.1	Myg1	60315	UPF0160 protein MYG1, mitochondrial precursor [Mus musculus]	4.9933	-1.99139	3.0115	2	8	1		11	141.322	23.7397	25.7464		7.14285	4.56923	4.6863		6.89975	4.66053	4.9933		2.73084e-05	8.06019	0.283046		-15.1603	3.01081	-1.82089		-15.2564	2.78491	-1.99139		0.00385928	119.427	7.2874		-8.01745	6.89999	2.8654		-8.31255	6.80069	3.0115
31712008	NP_853620.1	Ckap2l	70466	cytoskeleton-associated protein 2-like [Mus musculus]	1.0302	-1.95875	-0.906104		2	2		4		0.946439	3.34386			-0.0794182	1.74151			0.0118818	2.04851			0.943196	0.0923509			-0.0843712	-3.43673			-0.310271	-3.60723			0.892677	0.308808			-0.163789	-1.69522			-0.263089	-1.54912
568999442	XP_006523926.1	Eif2ak2	19106	interferon-induced, double-stranded RNA-activated protein kinase isoform X1 [Mus musculus]	0.611134	-1.95065	-1.36339	15	39	10		64	1.8078	0.834028	1.27089		0.854234	-0.261832	0.345835		0.611134	-0.170532	0.652835		0.23157	0.572086	0.291152		-2.11048	-0.805696	-1.78015		-2.20658	-1.0316	-1.95065		0.381016	0.531455	0.351236		-1.39208	-0.91198	-1.50949		-1.68718	-1.01128	-1.36339
568996638	XP_006522818.1	Parp9	80285	poly [ADP-ribose] polymerase 9 isoform X2 [Mus musculus]	1.23139	-1.91949	-2.04801		3			3		2.20395				1.14009				1.23139				0.309157				-1.69359				-1.91949				0.259048				-1.94871				-2.04801
9790221	NP_062741.1	Arpc1a	56443	actin-related protein 2/3 complex subunit 1A [Mus musculus]	1.79021	-1.89495	-0.0951389			2		2			2.79569				1.48321				1.79021				0.302615				-1.72445				-1.89495				0.846018				-0.241239				-0.0951389
70778976	NP_032854.2	Pgk1	18655	phosphoglycerate kinase 1 [Mus musculus]	1.11742	-1.88767	-0.975579		6	3		9		1.12527	3.17393			0.17027	1.66627			0.26157	1.97327			1.01364	0.0948312			0.0195487	-3.39849			-0.206351	-3.56899			0.831777	0.300987			-0.265731	-1.73223			-0.365031	-1.58613
22122423	NP_666090.1	Pdlim2	213019	PDZ and LIM domain protein 2 [Mus musculus]	3.4817	-1.83929	1.65796		1	4		5		43.2423	2.1897			5.43437	1.13073			5.52567	1.43773			0.115469	0.89022			-3.11442	-0.167767			-3.34032	-0.338267			4.99316	1.93075			2.31995	0.949164			2.22065	1.09526
226958341	NP_033413.2	Tk1	21877	thymidine kinase, cytosolic isoform 1 [Mus musculus]	2.63708	-1.83288	0.146407		2	2		4		5.3951	5.44228			2.43165	2.44421			2.52295	2.75121			15.4936	0.00669374			3.9536	-7.22297			3.7277	-7.39347			32.5542	0.0364292			5.02477	-4.77876			4.92547	-4.63266
153945886	NP_766277.3	Ddx58	230073	probable ATP-dependent RNA helicase DDX58 [Mus musculus]	-0.028502	-1.81638	-1.79461		5			5		0.920314				-0.119802				-0.028502				0.33206				-1.59048				-1.81638				0.308788				-1.69531				-1.79461
133930784	NP_001013389.2	Dtx3l	209200	E3 ubiquitin-protein ligase DTX3L [Mus musculus]	0.152793	-1.78998	-1.50908		3			3		1.04354				0.0614927				0.152793				0.338193				-1.56408				-1.78998				0.376369				-1.40978				-1.50908
568935667	XP_006535019.1	Nup54	269113	nuclear pore complex protein Nup54 isoform X1 [Mus musculus]	0.198804	-1.72821	-1.48611	4	1			5	5.06562	0.288905			2.34074	-1.79133			2.09764	-1.70003			0.101084	1.12658			-3.30638	0.17195			-3.40248	-0.0539501			0.514615	0.325475			-0.958435	-1.61938			-1.25353	-1.71868
568954992	XP_006509566.1	Palld	72333	palladin isoform X2 [Mus musculus]	2.24633	-1.7201	0.776722		1	8		9		18.4032	0.928184			4.20188	-0.107517			4.29318	0.199483			0.112092	1.08181			-3.15725	0.113441			-3.38315	-0.0570591			2.06285	1.37746			1.04464	0.462007			0.945336	0.608107
90568036	NP_081137.2	Ubac2	68889	ubiquitin-associated domain-containing protein 2 precursor [Mus musculus]	0.47411	-1.71708	-1.22052		2	2		4		1.99702	0.733095			0.997848	-0.447928			1.08915	-0.140928			0.24508	0.496862			-2.02867	-1.00908			-2.25457	-1.17958			0.48943	0.364247			-1.03083	-1.45701			-1.13013	-1.31091
21312564	NP_082320.1	Cnn3	71994	calponin-3 [Mus musculus]	2.27872	-1.71183	1.29793	2	4	2		8	9.24559	4.55491	0.179656		3.20877	2.18742	-2.47669		2.96567	2.27872	-2.16969		0.326299	2.24383	0.00046012		-1.61573	1.16597	-11.0857		-1.71183	0.940066	-11.2562		3.01683	8.29374	0.0155715		1.59303	3.05202	-6.00495		1.29793	2.95272	-5.85885
171543897	NP_766481.2	Parp12	243771	poly [ADP-ribose] polymerase 12 [Mus musculus]	0.613247	-1.7055	-1.43718		5	5		10		2.88245	0.615955			1.5273	-0.699102			1.6186	-0.392102			0.262671	0.471091			-1.92867	-1.08592			-2.15457	-1.25642			0.71772	0.183944			-0.478506	-2.44266			-0.577806	-2.29656
153791220	NP_001093098.1	Atad2b	320817	ATPase family AAA domain-containing protein 2B [Mus musculus]	4.85528	-1.683	3.21638	1	1			2	34.2582				5.09838				4.85528				0.332886				-1.5869				-1.683				11.4041				3.51148				3.21638
568962093	XP_006511517.1	Kif23	71819	kinesin-like protein KIF23 isoform X3 [Mus musculus]	0.0418801	-1.66403	-1.5997	2	4	8		14		1.69906	0.473266			0.764737	-1.07928			0.856037	-0.772277			0.180812	0.724867			-2.46744	-0.464213			-2.69334	-0.634713			0.30721	0.343055			-1.7027	-1.54349			-1.802	-1.39739
568937204	XP_006530393.1	Oas1a	246730	2'-5'-oligoadenylate synthase 1A isoform X1 [Mus musculus]	-0.157784	-1.6541	-1.09235	1	7			8		0.84143				-0.249084				-0.157784				0.371595				-1.4282				-1.6541				0.502416				-0.993045				-1.09235
285026450	NP_001165533.1	Lman1	70361	protein ERGIC-53 precursor [Mus musculus]	1.53233	-1.64906	-0.05364	2	9			11	5.83288	1.59355			2.54421	0.672247			2.30111	0.763547			0.282983	0.449098			-1.82121	-1.1549			-1.91731	-1.3808			1.6506	0.739246			0.722994	-0.435875			0.427894	-0.535175
568977367	XP_006534693.1	Rnf213	672511	E3 ubiquitin-protein ligase RNF213 isoform X1 [Mus musculus]	0.558902	-1.63681	-0.997232		161	23	1	185		1.05996	1.55348	63.792		0.084004	0.635499	5.9953		0.175304	0.942499	5.4976		0.398603	0.341451	0.019168		-1.32698	-1.55025	-5.70516		-1.55288	-1.72075	-5.50466		0.437523	0.555287	1.22276		-1.19257	-0.848695	0.290145		-1.29187	-0.702595	0.015445
568955243	XP_006509629.1	Myo9b	17925	unconventional myosin-IXb isoform X1 [Mus musculus]	1.91856	-1.59366	0.347351		7	1		8		0.818614	13.2467			-0.288745	3.72756			-0.197445	4.03456			1.21216	0.119205			0.277576	-3.06849			0.0516758	-3.23899			0.992288	1.57907			-0.0111692	0.659072			-0.110469	0.805172
30841014	NP_663481.2	Epb41l5	226352	band 4.1-like protein 5 isoform 1 [Mus musculus]	-0.662095	-1.59069	-1.46898		17	2		19		0.576997	0.525177			-0.793364	-0.929125			-0.702064	-0.622125			1.20505	0.120401			0.269098	-3.05408			0.0431982	-3.22458			0.759372	0.166358			-0.397121	-2.58763			-0.496421	-2.44153
29126205	NP_803421.1	Acaa2	52538	3-ketoacyl-CoA thiolase, mitochondrial [Mus musculus]	4.87707	-1.58428	4.5916	4	4	6		14	52.6046	16.5275	23.7535		5.71712	4.0468	4.57007		5.47402	4.1381	4.87707		0.232676	1.44276	0.375326		-2.10361	0.528832	-1.41378		-2.19971	0.302932	-1.58428		69.6152	25.8286	16.6341		6.12133	4.6909	4.05607		5.82623	4.5916	4.20217
51317387	NP_705797.1	Gak	231580	cyclin-G-associated kinase isoform 1 [Mus musculus]	3.20494	-1.57407	1.49907		3			3		8.65562				3.11364				3.20494				0.39279				-1.34817				-1.57407				3.02802				1.59837				1.49907
27229052	NP_080545.2	Get4	67604	Golgi to ER traffic protein 4 homolog isoform 1 [Mus musculus]	0.880074	-1.5538	-0.00110479		10	1		11		1.66971	1.53927			0.739599	0.62225			0.830899	0.92925			0.597997	0.255359			-0.741789	-1.9694			-0.967689	-2.1399			2.45912	0.393067			1.29814	-1.34715			1.19884	-1.20105
274327800	NP_001162143.1	Gtse1	29870	G2 and S phase-expressed protein 1 [Mus musculus]	-0.22164	-1.50968	1.17544	2	2	1		5	7.12159	0.805	0.148823		2.8322	-0.31294	-2.74833		2.5891	-0.22164	-2.44133		0.252189	8.48817	0.395245		-1.98743	3.08545	-1.33918		-2.08353	2.85955	-1.50968		2.77126	5.12323	0.0588215		1.47054	2.35705	-4.08751		1.17544	2.25775	-3.94141
568966880	XP_006513385.1	Myl6	17904	myosin light polypeptide 6 isoform X2 [Mus musculus]	-5.33444	-1.50461	-4.58871	6	12	17		35			0.0200335				-5.64144				-5.33444		0.0797014		1.87466		-3.64925		0.906626		-3.74535		0.736126				0.037556				-4.73481				-4.58871
33859580	NP_034835.1	Lgals3	16854	galectin-3 [Mus musculus]	0.74689	-1.48899	-0.602651	5	4	3		12	1.98617	17.4905	0.327814		0.98999	4.1285	-1.60905		0.74689	4.2198	-1.30205		0.377107	0.41665	1.84766		-1.40695	-1.26309	0.885702		-1.50305	-1.48899	0.715202		0.730472	2.15889	0.595119		-0.4531	1.11029	-0.748751		-0.7482	1.01099	-0.602651
93102409	NP_032014.3	Fasn	14104	fatty acid synthase [Mus musculus]	1.4825	-1.43956	0.372697		14	6	2	22		1.39727	4.2401	2.63396		0.482612	2.0841	1.39723		0.573912	2.3911	0.899532		1.04085	0.171885	0.0236971		0.0577641	-2.54048	-5.39915		-0.168136	-2.71098	-5.19865		1.31693	1.23235	0.0624172		0.397182	0.301413	-4.00191		0.297882	0.447513	-4.27661
47058964	NP_082634.1	Ssbp1	381760	single-stranded DNA-binding protein, mitochondrial isoform 2 [Mus musculus]	2.30405	-1.43426	0.393329		1	2		3			3.99182				1.99705				2.30405				0.416457				-1.26376				-1.43426			1.96718	0.848936			0.976132	-0.236273			0.876832	-0.0901731
33620739	NP_034990.1	Myl6	17904	myosin light polypeptide 6 [Mus musculus]	0.774412	-1.43309	-0.623377	6	12	17		35	2.95441	1.6056	1.22635		1.56287	0.683112	0.294371		1.31977	0.774412	0.601371		0.508027	0.433112	0.327804		-0.977024	-1.20719	-1.6091		-1.07312	-1.43309	-1.7796		1.50092	0.695404	0.402002		0.585845	-0.524077	-1.31473		0.290745	-0.623377	-1.16863
568960843	XP_006510923.1	Pml	18854	protein PML isoform X1 [Mus musculus]	-0.561471	-1.43251	-1.44988	3	3	4		10	0.651482	0.636058	1.34008		-0.618203	-0.652771	0.422315		-0.861303	-0.561471	0.729315			0.389971	0.463273			-1.35856	-1.11007			-1.58446	-1.28057		0.449134	0.19362	0.608181		-1.15478	-2.3687	-0.717426		-1.44988	-2.468	-0.571326
11230780	NP_068684.1	Tsg101	22088	tumor susceptibility gene 101 protein [Mus musculus]	0.507997	-1.41308	-0.958546	1	10			11	2.12726	1.05614			1.08899	0.0788			0.845894	0.1701			0.268252	0.657096			-1.89834	-0.605823			-1.99444	-0.831723			0.570641	0.609903			-0.809344	-0.713349			-1.10444	-0.812649
568920191	XP_006500664.1	Helz2	229003	helicase with zinc finger domain 2 isoform X3 [Mus musculus]	-0.0272338	-1.4108	-1.44422		58	32	3	93		0.753763	0.969323	0.581267		-0.407818	-0.0449499	-0.782726		-0.316518	0.26205	-1.28043		0.431829	0.43115	0.428965		-1.21147	-1.21374	-1.22107		-1.43737	-1.38424	-1.02057		0.306494	0.426563	0.159496		-1.70607	-1.22917	-2.64841		-1.80537	-1.08307	-2.92311
6754212	NP_034572.1	Hmox1	15368	heme oxygenase 1 [Mus musculus]	1.37345	-1.40922	-0.532734		13	15		28		1.8241	2.7922			0.867187	1.4814			0.958487	1.7884			0.587827	0.317425			-0.766536	-1.65551			-0.992436	-1.82601			0.929345	0.497734			-0.105714	-1.00655			-0.205014	-0.860454
568959927	XP_006510602.1	Mrpl4	66163	39S ribosomal protein L4, mitochondrial isoform X1 [Mus musculus]	1.85424	-1.39864	0.446727		4	2		6		1.38493	7.16204			0.469813	2.84037			0.561113	3.14737			0.918847	0.206072			-0.122104	-2.27878			-0.348004	-2.44928			1.21846	1.4759			0.285062	0.561592			0.185762	0.707692
359279938	NP_001240680.1	Fdps	110196	farnesyl pyrophosphate synthase isoform 1 precursor [Mus musculus]	1.56863	-1.39702	-0.0272459	1	4			5	3.23715	3.01955			1.69473	1.59433			1.45163	1.68563			0.37914	0.47538			-1.3992	-1.07285			-1.4953	-1.29875			1.22733	1.03124			0.295528	0.0443804			0.000427771	-0.0549196
656985073	NP_001280656.1	Cgn	70737	cingulin isoform 2 [Mus musculus]	1.96236	-1.3682	0.629457	5	3	2	1	11		3.65802				1.87106				1.96236				0.453035				-1.1423				-1.3682				1.65721				0.728757				0.629457
568970300	XP_006514787.1	Smtn	29856	smoothelin isoform X5 [Mus musculus]	0.545624	-1.34972	-1.05387	16	11	36	4	67	1.72755	2.02337	0.747577	1.33131	0.788724	1.01676	-0.419705	0.412851	0.545624	1.10806	-0.112705	-0.0848492	0.21078	0.458878	0.502478	0.365709	-2.24619	-1.12382	-0.992868	-1.45123	-2.34229	-1.34972	-1.16337	-1.25073	0.590998	0.762808	0.328228	0.455427	-0.758775	-0.390607	-1.60723	-1.13471	-1.05387	-0.489907	-1.46113	-1.40941
568960777	XP_006510890.1	Myo5a	17918	unconventional myosin-Va isoform X1 [Mus musculus]	-0.448787	-1.33751	-1.76385		1	7		8		0.251403	1.62007			-1.99193	0.696052			-1.90063	1.00305			0.505733	0.407515			-0.983552	-1.29508			-1.20945	-1.46558			0.127143	0.6602			-2.97548	-0.599025			-3.07478	-0.452925
226531119	NP_034838.2	Lgals9	16859	galectin-9 isoform 1 [Mus musculus]	-1.10457	-1.33269	-2.41481		1	2		3		0.11012	1.4901			-3.18285	0.575408			-3.09155	0.882408			0.489996	0.423424			-1.02916	-1.23982			-1.25506	-1.41032			0.0539584	0.630944			-4.21201	-0.664416			-4.31131	-0.518316
198278553	NP_742116.1	Myl9	98932	myosin regulatory light polypeptide 9 [Mus musculus]	1.21173	-1.3322	-0.0851722		2			2		2.17412				1.12043				1.21173				0.464482				-1.1063				-1.3322				1.00984				0.0141278				-0.0851722
21746161	NP_076205.1	Tubb2b	73710	tubulin beta-2B chain [Mus musculus]	0.565727	-1.32506	-0.121928	5	6	2		13	5.0222	0.760024	1.19642		2.32832	-0.395883	0.258727		2.08522	-0.304583	0.565727		0.22451	0.466788	0.821163		-2.15515	-1.09916	-0.284259		-2.25125	-1.32506	-0.454759		1.12753	0.812524	0.982458		0.173172	-0.299518	-0.0255321		-0.121928	-0.398818	0.120568
293597567	NP_001170778.1	Aldoa	11674	fructose-bisphosphate aldolase A isoform 1 precursor [Mus musculus]	-0.91219	-1.30794	-2.30209		7	14		21		0.413125	0.518591			-1.27535	-0.947331			-1.18405	-0.640331			3.30688	0.0649309			1.72547	-3.94495			1.49957	-4.11545			1.32148	0.0301201			0.402152	-5.05313			0.302852	-4.90703
254587960	NP_082549.2	Pgam5	72542	serine/threonine-protein phosphatase PGAM5, mitochondrial isoform 2 [Mus musculus]	0.633331	-1.27828	-0.622504		4	1		5		0.830636	2.19782			-0.267712	1.13607			-0.176412	1.44307			1.03965	0.215198			0.056092	-2.21626			-0.169808	-2.38676			0.863567	0.472968			-0.21162	-1.08019			-0.31092	-0.934087
6680722	NP_031506.1	Arf5	11844	ADP-ribosylation factor 5 [Mus musculus]	0.199303	-1.27128	-1.06237			1		1			0.928069				-0.107697				0.199303				0.466265				-1.10078				-1.27128				0.432726				-1.20847				-1.06237
30794414	NP_081532.1	Ints4	101861	integrator complex subunit 4 [Mus musculus]	2.03414	-1.26333	0.643767		4	4		8		3.80832	3.34227			1.92915	1.74083			2.02045	2.04783			0.528268	0.43239			-0.920659	-1.2096			-1.14656	-1.3801			2.4752	0.954746			1.30755	-0.0668111			1.20825	0.0792889
163644252	NP_112019.2	Pacsin3	80708	protein kinase C and casein kinase II substrate protein 3 [Mus musculus]	0.917898	-1.2511	-0.306354	2		1		3	20.7387		0.164669		4.37426		-2.60236		4.13116		-2.29536		0.0359704		5.90297		-4.79705		2.56144		-4.89315		2.39094		0.74598		0.972036		-0.422791		-0.040918		-0.717891		0.105182
568969858	XP_006514571.1	Ewsr1	14030	RNA-binding protein EWS isoform X1 [Mus musculus]	0.197359	-1.24387	-1.94513	4	3	2		9	261.254	1.07628	0.423408		8.02931	0.106059	-1.23988		7.78621	0.197359	-0.93288		0.0761926	0.650692	0.475207		-3.71421	-0.619954	-1.07337		-3.81031	-0.845854	-1.24387		0.318634	0.700329	0.20019		-1.65003	-0.513896	-2.32056		-1.94513	-0.613196	-2.17446
568994554	XP_006521824.1	Dlg1	13383	disks large homolog 1 isoform X2 [Mus musculus]	1.83487	-1.24281	0.473847			10		10			2.88359				1.52787				1.83487				0.475557				-1.07231				-1.24281				1.25505				0.327747				0.473847
256773241	NP_080092.2	Tax1bp1	52440	tax1-binding protein 1 homolog [Mus musculus]	-1.13865	-1.2295	-1.18157		4			4		0.426331				-1.22995				-1.13865				0.498755				-1.0036				-1.2295				0.472286				-1.08227				-1.18157
13591860	NP_076253.1	Tollip	54473	toll-interacting protein [Mus musculus]	0.300507	-1.22823	-0.247939		8			8		1.15605				0.209207				0.300507				0.499193				-1.00233				-1.22823				0.902101				-0.148639				-0.247939
569006324	XP_006526704.1	Mark2	13728	serine/threonine-protein kinase MARK2 isoform X1 [Mus musculus]	0.289426	-1.22082	-0.455751		6	5		11		1.03054	1.09973			0.0434026	0.137149			0.134703	0.444149			0.363459	0.666603			-1.46014	-0.5851			-1.68604	-0.7556			0.749119	0.687023			-0.416734	-0.541569			-0.516034	-0.395469
568968724	XP_006514267.1	Xpot	73192	exportin-T isoform X2 [Mus musculus]	2.79807	-1.21778	0.466591		4			4		6.52859				2.70677				2.79807				0.502822				-0.991881				-1.21778				1.4803				0.565891				0.466591
161016799	NP_038499.2	Anxa4	11746	annexin A4 [Mus musculus]	0.44689	-1.17959	-0.794072		4			4		1.27951				0.35559				0.44689				0.516309				-0.953693				-1.17959				0.617807				-0.694772				-0.794072
229608908	NP_081152.2	Trmt1l	98685	TRMT1-like protein [Mus musculus]	0.716542	-1.16995	-0.792887		11	5		16		0.774472	2.64542			-0.368714	1.4035			-0.277414	1.7105			1.01205	0.256889			0.0172749	-1.96078			-0.208625	-2.13128			0.626714	0.514608			-0.67412	-0.958454			-0.77342	-0.812354
98985814	NP_570947.2	Peg10	170676	retrotransposon-derived protein PEG10 isoform 1 [Mus musculus]	-0.121045	-1.14904	-1.22598	2		1		3	1.08828				0.122055				-0.121045				0.481985				-1.05294				-1.14904				0.524536				-0.930885				-1.22598
652698194	NP_001280587.1	Rbm3	19652	RNA-binding protein 3 isoform 1 [Mus musculus]	0.0267626	-1.14502	-1.07856	1	1	1		3	0.581884	1.9814			-0.781197	0.986522			-1.0243	1.07782			0.455206	0.561504			-1.13541	-0.832632			-1.23151	-1.05853			0.264877	1.11256			-1.9166	0.15389			-2.2117	0.0545896
9055336	NP_061241.1	Gipc1	67903	PDZ domain-containing protein GIPC1 [Mus musculus]	1.84249	-1.13761	0.170601			2		2			2.89888				1.53549				1.84249				0.511531				-0.967106				-1.13761				1.01713				0.0245014				0.170601
6678938	NP_032654.1	Msh2	17685	DNA mismatch repair protein Msh2 [Mus musculus]	1.66493	-1.12347	0.513273	2	1	2		5	5.12044	2.97652	0.7296		2.35627	1.57363	-0.454822		2.11317	1.66493	-0.147822		0.490604	0.513682	7.09753		-1.02737	-0.961053	2.82732		-1.12347	-1.18695	2.65682		0.803515	1.52898	5.98644		-0.315603	0.612573	2.5817		-0.610703	0.513273	2.7278
568948304	XP_006541156.1	2410002F23Rik	668661	uncharacterized protein C19orf48 homolog isoform X1 [Mus musculus]	0.119101	-1.11368	-0.789025	7	9			16	1.06927	1.2255			0.0966279	0.293375			-0.146472	0.384675			0.505064	0.528549			-0.985462	-0.919891			-1.08156	-1.14579			0.679652	0.647739			-0.557133	-0.626517			-0.852233	-0.725817
21450269	NP_659144.1	Spg20	229285	spartin isoform a [Mus musculus]	-0.150428	-1.11216	-1.5591		3	3		6		1.32731	0.464045			0.408507	-1.10766			0.499807	-0.800663			0.334807	0.84129			-1.5786	-0.249324			-1.8045	-0.419824			0.281944	0.395439			-1.82652	-1.33847			-1.92582	-1.19237
120407033	NP_032825.2	Pdcd2	18567	programmed cell death protein 2 [Mus musculus]	1.15419	-1.10634	-0.285713	2	2	1		5	2.71844	2.08911	0.896112		1.44278	1.06289	-0.158248		1.19968	1.15419	0.148752		0.496465	0.527005	0.827273		-1.01024	-0.924113	-0.273565		-1.10634	-1.15001	-0.444065		0.78996	1.10097	0.74133		-0.340149	0.138778	-0.431813		-0.635249	0.0394775	-0.285713
28077029	NP_083270.1	Pck2	74551	phosphoenolpyruvate carboxykinase [GTP], mitochondrial [Mus musculus]	2.50382	-1.10104	1.79254	7	20	5	1	33	13.9803	5.32405	2.55747	1.56184	3.80532	2.41252	1.35472	0.643243	3.56222	2.50382	1.66172	0.145543	0.442686	0.545201	1.09233	3.03303	-1.17564	-0.87514	0.127407	1.60076	-1.27174	-1.10104	-0.0430928	1.80126	4.25051	2.99503	6.33281	4.73709	2.08764	1.58257	2.66285	2.244	1.79254	1.48327	2.80895	1.9693
28077049	NP_083638.1	Chmp4b	75608	charged multivesicular body protein 4b [Mus musculus]	-0.408386	-1.08742	-0.799401	7	11	8		26	1.48208	0.707261	0.578259		0.56762	-0.499686	-0.790213		0.32452	-0.408386	-0.483213		0.503019	0.882777	0.378057		-0.991316	-0.179879	-1.40332		-1.08742	-0.405779	-1.57382		1.10163	0.615529	0.224064		0.139645	-0.700101	-2.15802		-0.155455	-0.799401	-2.01192
658132466	NP_001280677.2	Tpm3	59069	tropomyosin alpha-3 chain isoform Tpm3.12st [Mus musculus]	-0.316252	-1.07631	-1.54386	9	81	114		204		0.753902				-0.407552				-0.316252				0.487336	0.607431			-1.03701	-0.719207			-1.26291	-0.889707			0.367403				-1.44456				-1.54386
21704122	NP_663605.1	Pdk3	236900	pyruvate dehydrogenase kinase, isozyme 3 [Mus musculus]	0.679088	-1.07562	-0.0246273	4	7			11	1.99977	1.42419			0.999832	0.510145			0.756732	0.601445			0.654669	0.429852			-0.611162	-1.21809			-0.707262	-1.44399			1.30919	0.970281			0.38867	-0.0435248			0.0935703	-0.142825
115511062	NP_001028644.2	A830080D01Rik	382252	uncharacterized protein CXorf23 homolog [Mus musculus]	-0.0886945	-1.06367	-0.903985	1	1	3		5		1.57056	0.427215			0.651276	-1.22696			0.742576	-0.919965			0.266495	1.13044			-1.90782	0.17688			-2.13372	0.00637995		1.17703	0.418546	0.48294		0.235148	-1.25654	-1.05008		-0.0599515	-1.35584	-0.903985
120537241	NP_598898.2	Lars	107045	leucine--tRNA ligase, cytoplasmic [Mus musculus]	1.09577	-1.0531	0.318928		5			5		2.00621				1.00447				1.09577				0.563623				-0.827198				-1.0531				1.33629				0.418228				0.318928
568946654	XP_006540468.1	Sipa1l3	74206	signal-induced proliferation-associated 1-like protein 3 isoform X4 [Mus musculus]	3.48695	-1.05204	2.44451			1	1	2			9.06274	12.8549			3.17995	3.68425			3.48695	3.18655			0.542787	0.555423			-0.881542	-0.848342			-1.05204	-0.647842			4.91914	7.13991			2.29841	2.83591			2.44451	2.56121
13384814	NP_084525.1	Cttnbp2nl	80281	CTTNBP2 N-terminal-like protein [Mus musculus]	2.59215	-1.04149	1.61881		2	2		4		6.91554	3.98938			2.78984	1.99616			2.88114	2.30316			0.910843	0.341071			-0.134726	-1.55186			-0.360626	-1.72236			6.71092	1.36066			2.74651	0.444308			2.64721	0.590408
259089427	NP_570929.2	Card10	105844	caspase recruitment domain-containing protein 10 [Mus musculus]	2.2356	-1.02844	1.211		1	14		15		9.75267	1.72561			3.2858	0.78711			3.3771	1.09411			0.190912	1.65696			-2.38902	0.728542			-2.61492	0.558042			1.8619	2.78646			0.896776	1.47843			0.797476	1.62453
19527168	NP_598709.1	Psip1	101739	PC4 and SFRS1-interacting protein isoform 1 [Mus musculus]	1.1028	-1.02577	0.116726	3	2			5	5.82825	0.879243			2.54306	-0.185667			2.29996	-0.0943667			0.286614	1.0521			-1.80282	0.0732737			-1.89892	-0.152626			1.67046	0.925052			0.740244	-0.112393			0.445144	-0.211693
568939748	XP_006505211.1	Zfp800	627049	zinc finger protein 800 isoform X2 [Mus musculus]	0.745898	-1.02391	-0.265208		2	2		4		3.93557	0.54221			1.97657	-0.883075			2.06787	-0.576075			0.890676	0.3574			-0.167028	-1.48439			-0.392928	-1.65489			3.22867	0.207595			1.69094	-2.26816			1.59164	-2.12206
568987558	XP_006519016.1	Arhgap22	239027	rho GTPase-activating protein 22 isoform X2 [Mus musculus]	-0.23737	-1.02124	-0.850402	5	4	6		15	1.00398	0.801418	0.268984		0.00573008	-0.319373	-1.89441		-0.23737	-0.228073	-1.58741		0.52663	0.705344	0.551897		-0.925138	-0.503601	-0.857529		-1.02124	-0.729501	-1.02803		0.680515	0.72435	0.2355		-0.555302	-0.465242	-2.0862		-0.850402	-0.564542	-1.9401
257153408	NP_080213.3	Nkap	67050	NF-kappa-B-activating protein [Mus musculus]	-1.55992	-1.01733	-2.62456		14		3	17		0.31837		1.88353		-1.65122		0.91344		-1.55992		0.41574		0.577769		0.473762		-0.791435		-1.07777		-1.01733		-0.877266		0.173708		0.90951		-2.52526		-0.136838		-2.62456		-0.411538
629266045	NP_001278786.1	Aebp1	11568	adipocyte enhancer-binding protein 1 isoform 1 precursor [Mus musculus]	-1.98686	-1.01659	-3.15607	19	5	4	1	29	0.76425	0.236816	0.0648741	0.00406487	-0.387884	-2.07816	-3.94621	-7.94258	-0.630984	-1.98686	-3.63921	-8.44028	0.528328	0.422748	0.821555	12.3225	-0.920493	-1.24213	-0.283571	3.62322	-1.01659	-1.46803	-0.454071	3.82372	0.439088	0.120177	0.0532976	0.0500892	-1.18742	-3.05677	-4.22979	-4.31936	-1.48252	-3.15607	-4.08369	-4.59406
568975090	XP_006533928.1	Arhgap23	58996	rho GTPase-activating protein 23 isoform X4 [Mus musculus]	1.69214	-1.01488	0.735733		2	4		6		6.7385	1.17573			2.75243	0.233561			2.84373	0.540561			0.126678	2.54453			-2.98076	1.3474			-3.20666	1.1769			0.924266	2.90449			-0.11362	1.53829			-0.21292	1.68439
568950464	XP_006507812.1	Rnf40	233900	E3 ubiquitin-protein ligase BRE1B isoform X1 [Mus musculus]	1.15938	-1.0086	0.160379			1		1			1.80548				0.852379				1.15938				0.55938				-0.8381				-1.0086				1.00995				0.0142793				0.160379
46358064	NP_035627.1	Aurka	20878	aurora kinase A isoform a [Mus musculus]	-0.746999	-1.00822	-1.71112	1			1	2	0.705198			0.208409	-0.503899			-2.26251	-0.746999			-2.76021	0.531405			13.5463	-0.912116			3.75983	-1.00822			3.96033	0.374746			2.82318	-1.41602			1.49732	-1.71112			1.22262
134053894	NP_001076800.1	Nup88	19069	nuclear pore complex protein Nup88 isoform 2 [Mus musculus]	-0.00148598	-1.00395	-0.982536		1	8		9		1.21371	0.623866			0.27942	-0.680692			0.37072	-0.373692			0.456911	0.716237			-1.13001	-0.481491			-1.35591	-0.651991			0.554556	0.447117			-0.850594	-1.16128			-0.949894	-1.01518
66730553	NP_001019376.1	Nufip2	68564	nuclear fragile X mental retardation-interacting protein 2 [Mus musculus]	0.376699	-1.00105	-0.359816	27	4	18		49	1.53666	1.78121	0.565127		0.619799	0.832855	-0.823353		0.376699	0.924155	-0.516353		0.534052	0.441019	1.64712		-0.904948	-1.18109	0.719943		-1.00105	-1.40699	0.549443		0.956134	0.743974	0.72259		-0.0647159	-0.426675	-0.468751		-0.359816	-0.525975	-0.322651
21728376	NP_075891.1	Myl12b	67938	myosin regulatory light chain 12B [Mus musculus]	0.143557	-0.96396	-0.797953	1	21	27		49		0.885851	1.04513			-0.174863	0.0636771			-0.0835632	0.370677			0.575213	0.601364			-0.797831	-0.733689			-1.02373	-0.904189			0.509554	0.628502			-0.972694	-0.670012			-1.07199	-0.523912
568956041	XP_006530690.1	Cdh13	12554	cadherin-13 isoform X1 [Mus musculus]	0.677992	-0.961815	-0.267125	3		7	1	11	4.30185		0.569247	0.0726367	2.10496		-0.812873	-3.78316	1.86186		-0.505873	-4.28086	0.146763		2.16056	9.55048	-2.76844		1.11141	3.25557	-2.86454		0.940905	3.45607	0.648069		1.18143	0.693715	-0.625782		0.240533	-0.527585	-0.920882		0.386633	-0.802285
755563477	XP_011245602.1	Rps6ka4	56613	ribosomal protein S6 kinase alpha-4 isoform X1 [Mus musculus]	0.622751	-0.96095	-0.354653		10	11		21		1.46927	1.22443			0.555095	0.292107			0.646395	0.599107			1.66018	0.209229			0.731344	-2.25684			0.505444	-2.42734			3.03309	0.195211			1.60079	-2.35689			1.50149	-2.21079
6679110	NP_032749.1	Npm3	18150	nucleoplasmin-3 [Mus musculus]	0.954542	-0.958226	0.203259	4	1	3		8	1.39661	4.59028	1.5665		0.48193	2.19858	0.647542		0.23883	2.28988	0.954542		1.39152	0.601933	0.45329		0.476664	-0.732326	-1.14149		0.380564	-0.958226	-1.31199		1.41261	2.76304	0.525847		0.498359	1.46626	-0.927284		0.203259	1.36696	-0.781184
568950409	XP_006507787.1	Atxn2l	233871	ataxin-2-like protein isoform X4 [Mus musculus]	0.219871	-0.948274	-0.684303	10		7		17	1.37838				0.462971				0.219871				0.55395				-0.852174				-0.948274				0.763551				-0.389203				-0.684303
6679597	NP_033030.1	Kif20a	19348	kinesin-like protein KIF20A [Mus musculus]	-0.0610331	-0.947367	-1.15933	10	4	7		21	1.13451	0.682913	0.865899		0.182067	-0.550226	-0.20773		-0.0610331	-0.458926	0.09927		0.47725	0.730922	0.583633		-1.06718	-0.45221	-0.776867		-1.16328	-0.67811	-0.947367		0.541444	0.479622	0.476771		-0.885117	-1.06003	-1.06863		-1.18022	-1.15933	-0.922531
569012292	XP_006529060.1	Maged2	80884	melanoma-associated antigen D2 isoform X1 [Mus musculus]	0.79254	-0.929897	-0.456087	13	3	8		24	2.05002	1.67123	0.531155		1.03564	0.740911	-0.912796		0.79254	0.832211	-0.605796		0.471528	0.613869	0.997003		-1.08459	-0.703997	-0.00432998		-1.18069	-0.929897	-0.17483		0.894413	0.889587	0.5279		-0.160987	-0.168793	-0.921662		-0.456087	-0.268093	-0.775562
114145497	NP_062636.2	Rrad	56437	GTP-binding protein RAD [Mus musculus]	0.716532	-0.921607	0.0999172	5	5	3		13	1.94481	1.34953	2.0257		0.959632	0.432458	1.01842		0.716532	0.523758	1.32542		0.564284	1.18309	0.504181		-0.825507	0.24256	-0.987987		-0.921607	0.0166603	-1.15849		1.09743	2.58817	0.968495		0.134125	1.37193	-0.0461828		-0.160975	1.27263	0.0999172
568973775	XP_006533298.1	Slfn9	237886	schlafen 9 isoform X1 [Mus musculus]	0.37294	-0.90981	-0.309042		5			5		1.21558				0.28164				0.37294				0.622476				-0.68391				-0.90981				0.864692				-0.209742				-0.309042
9790247	NP_062722.1	Sae1	56459	SUMO-activating enzyme subunit 1 isoform a [Mus musculus]	-1.25673	-0.905817	-2.12725		2			2		0.392827				-1.34803				-1.25673				0.624201				-0.679917				-0.905817				0.245203				-2.02795				-2.12725
569018474	XP_006535959.1	Rsbn1	229675	round spermatid basic protein 1 isoform X1 [Mus musculus]	0.425313	-0.897287	-0.810979		7	3		10		1.6687	0.819949			0.738721	-0.286394			0.830021	0.0206063			0.317344	1.19557			-1.65588	0.257704			-1.88178	0.0872041			0.412341	0.762776			-1.27809	-0.390668			-1.37739	-0.244568
568991034	XP_006520347.1	Triobp	110253	TRIO and F-actin-binding protein isoform X1 [Mus musculus]	1.37048	-0.896733	-0.491838	2		5	6	13	7.7586		0.824314	1.3876	2.9558		-0.278734	0.472596	2.7127		0.0282656	-0.0251044	0.376738		0.921146	14.8499	-1.40837		-0.118499	3.89238	-1.50447		-0.288999	4.09288	0.611215		0.917368	20.3703	-0.710248		-0.124428	4.34839	-1.00535		0.0216719	4.07369
568974184	XP_006533490.1	Mprip	26936	myosin phosphatase Rho-interacting protein isoform X1 [Mus musculus]	0.454928	-0.895774	-0.0844325	10	23	11	9	53	2.86308	1.28666	0.942661	1.15317	1.51757	0.363628	-0.0851896	0.20561	1.27447	0.454928	0.22181	-0.29209	0.571161	0.628561	0.852172	0.500888	-0.808031	-0.669874	-0.230783	-0.997439	-0.904131	-0.895774	-0.401283	-0.796939	1.70143	0.90601	0.85232	0.419426	0.766745	-0.142401	-0.230533	-1.25351	0.471645	-0.241701	-0.0844325	-1.52821
85861172	NP_084531.2	Apobec3	80287	DNA dC->dU-editing enzyme APOBEC-3 isoform 2 [Mus musculus]	0.254023	-0.893972	-0.617101		1	6		7		0.949291	1.13668			-0.0750772	0.184823			0.0162228	0.491823			0.509563	0.748007			-0.972669	-0.418875			-1.19857	-0.589375			0.483723	0.850712			-1.04775	-0.233257			-1.14705	-0.0871569
755544291	XP_011242623.1	Lgals8	56048	galectin-8 isoform X2 [Mus musculus]	-0.0338989	-0.882122	-1.13085		2	5		7		1.74801	0.41414			0.805712	-1.27181			0.897012	-0.96481			0.32531	1.19108			-1.62011	0.25227			-1.84601	0.08177			0.409239	0.493284			-1.28898	-1.01951			-1.38828	-0.87341
225579033	NP_766599.2	Idh2	269951	isocitrate dehydrogenase [NADP], mitochondrial precursor [Mus musculus]	1.48129	-0.874345	0.812315	5	9	4		18	3.19861	2.62076	3.29638		1.67745	1.38999	1.72088		1.43435	1.48129	2.02788		1.024	0.637968	0.315482		0.0342193	-0.648445	-1.66437		-0.0618807	-0.874345	-1.83487		3.0543	1.88115	1.38938		1.61084	0.911615	0.474446		1.31574	0.812315	0.620546
28173550	NP_033989.2	Sept7	235072	septin-7 isoform 1 [Mus musculus]	-1.30161	-0.873977	-1.42286	1		2	2	5			0.327915	1.70568			-1.60861	0.770348			-1.30161	0.272648			0.61409	0.749051			-0.703477	-0.416863			-0.873977	-0.216363	0.765967		0.20137	1.27764	-0.384645		-2.31208	0.353485	-0.679745		-2.16598	0.0787849
98986447	NP_001035744.1	Cdkn2a	12578	cyclin-dependent kinase inhibitor 2A isoform 2 [Mus musculus]	1.30242	-0.863688	0.900121	1	1	1		3	2.9191	0.725674	3.64141		1.54552	-0.462607	1.8645		1.30242	-0.371307	2.1715		0.637746		0.569659		-0.648945		-0.81183		-0.745045		-0.98233		1.86164		2.07436		0.896576		1.05267		0.601476		1.19877
568914298	XP_006498394.1	Fmnl2	71409	formin-like protein 2 isoform X2 [Mus musculus]	-0.273303	-0.86333	-1.13822		5	7		12		0.520566	0.997882			-0.941848	-0.00305886			-0.850548	0.303941			0.633566	0.627711			-0.658433	-0.671827			-0.884333	-0.842327			0.267766	0.746246			-1.90095	-0.422277			-2.00025	-0.276177
755553090	XP_011244111.1	Atp6v1a	11964	V-type proton ATPase catalytic subunit A isoform X1 [Mus musculus]	-0.583527	-0.858864	-0.829715			3		3			0.539417				-0.890527				-0.583527				0.620557				-0.688364				-0.858864				0.508453				-0.975815				-0.829715
6678469	NP_033474.1	Tuba1c	22146	tubulin alpha-1C chain [Mus musculus]	0.852608	-0.856248	0.0360593	5	9			14	1.22888	2.94787			0.297343	1.55967			0.0542425	1.65097			1.03107	0.369941			0.0441358	-1.43463			-0.0519642	-1.66053			1.26705	1.09054			0.341478	0.12504			0.0463784	0.0257402
110681729	NP_758504.3	Ube2z	268470	ubiquitin-conjugating enzyme E2 Z [Mus musculus]	0.516238	-0.853235	-0.345182	1		3		4	1.3354		1.46541		0.417271		0.551304		0.174171		0.858304		0.816269		0.451567		-0.292883		-1.14699		-0.388983		-1.31749		1.09005		0.63036		0.124389		-0.665752		-0.170711		-0.519652
229576825	NP_001153246.1	Ikbkb	16150	inhibitor of nuclear factor kappa-B kinase subunit beta isoform 1 [Mus musculus]	0.109444	-0.85215	-0.60633		1	2		3		1.59542	0.5535			0.673933	-0.853345			0.765233	-0.546345			0.592125	0.682134			-0.756026	-0.551873			-0.981926	-0.722373			0.944686	0.442158			-0.0820931	-1.17737			-0.181393	-1.03127
568971862	XP_006532388.1	Kif3a	16568	kinesin-like protein KIF3A isoform X1 [Mus musculus]	-0.144665	-0.8465	-0.405145	2	2	4		8	2.06182	0.849117	0.377429		1.04392	-0.235965	-1.40572		0.800819	-0.144665	-1.09872		0.594439	0.95301	0.607447		-0.7504	-0.0694367	-0.719169		-0.8465	-0.295337	-0.889669		1.22563	0.808968	0.171386		0.293519	-0.305845	-2.54468		-0.00158066	-0.405145	-2.39858
13878227	NP_113569.1	Wdr6	83669	WD repeat-containing protein 6 [Mus musculus]	0.308559	-0.843137	-0.694756		3	12		15		0.726686	1.60149			-0.460597	0.679415			-0.369297	0.986415			0.708215	0.57749			-0.49774	-0.792133			-0.72364	-0.962633			0.51465	0.717984			-0.958337	-0.477976			-1.05764	-0.331876
568966412	XP_006513161.1	Avil	11567	advillin isoform X1 [Mus musculus]	-0.177625	-0.840902	-1.35391		6	4		10		0.572605	1.03587			-0.804388	0.0508375			-0.713088	0.357837			2.33002	0.176074			1.22034	-2.50575			0.994444	-2.67625			1.34979	0.109777			0.432738	-3.18735			0.333438	-3.04125
24415990	NP_081013.1	Phf5a	68479	PHD finger-like domain-containing protein 5A [Mus musculus]	0.54179	-0.84078	-0.270328		1	4		5		1.61265	0.997127			0.68943	-0.00415079			0.78073	0.302849			0.362037	1.13338			-1.46579	0.18063			-1.69169	0.0101302			0.583838	1.1399			-0.77636	0.188904			-0.87566	0.335004
46593021	NP_079683.2	Uqcrc1	22273	cytochrome b-c1 complex subunit 1, mitochondrial precursor [Mus musculus]	0.240423	-0.83877	-0.614464		3	3		6		1.1894	0.890271			0.250231	-0.167684			0.341531	0.139316			0.813603	0.505738			-0.297602	-0.983539			-0.523502	-1.15404			0.917319	0.450244			-0.124505	-1.15122			-0.223805	-1.00512
22779924	NP_690037.1	Rbm17	76938	splicing factor 45 [Mus musculus]	0.188251	-0.834456	-0.277429	15	13	11	1	40	1.40174	1.06951	0.757257	2.36196	0.487216	0.0969513	-0.401146	1.23998	0.244116	0.188251	-0.0941458	0.742284	0.599422	1.62335	0.418699	0.528785	-0.738356	0.698974	-1.25601	-0.919248	-0.834456	0.473074	-1.42651	-0.718748	1.01232	1.4988	0.111815	1.24897	0.0176712	0.583809	-3.16082	0.320736	-0.277429	0.484509	-3.01472	0.0460362
6681079	NP_031824.1	Ctsb	13030	cathepsin B preproprotein [Mus musculus]	-1.42961	-0.833413	-2.61448	1	6	1		8	0.439365	1.26235	0.116719		-1.18651	0.336116	-3.09889		-1.42961	0.427416	-2.79189		0.124694	0.656327	1.26427		-3.00354	-0.607513	0.338304		-3.09964	-0.833413	0.167804		0.054786	0.799078	0.147564		-4.19005	-0.323591	-2.76058		-4.48515	-0.422891	-2.61448
755493367	XP_011236963.1	Trip12	14897	E3 ubiquitin-protein ligase TRIP12 isoform X2 [Mus musculus]	-0.4519	-0.831841	-1.07627	1	10	2		13	0.723489	0.686247	1.59145		-0.466956	-0.5432	0.670343		-0.710056	-0.4519	0.977343		0.60051	1.06662	0.269299		-0.735741	0.0930499	-1.89272		-0.831841	-0.13285	-2.06322		0.434462	0.519487	0.428577		-1.2027	-0.94484	-1.22237		-1.4978	-1.04414	-1.07627
254587962	NP_001157010.1	Pgam5	72542	serine/threonine-protein phosphatase PGAM5, mitochondrial isoform 1 [Mus musculus]	0.0873374	-0.831039	-0.708402		4	1		5		0.997257				-0.00396263				0.0873374				0.657408				-0.605139				-0.831039				0.655605				-0.609102				-0.708402
491222947	NP_001265004.1	Farsb	23874	phenylalanine--tRNA ligase beta subunit [Mus musculus]	0.280721	-0.828206	0.0841923		1	3	1	5		1.97724	0.566306	13.708		0.983489	-0.820347	3.77695		1.07479	-0.513347	3.27925		0.685803	0.608834	0.0230041		-0.544134	-0.715878	-5.44196		-0.770034	-0.886378	-5.24146		1.356	0.802309	0.31534		0.439354	-0.31777	-1.66502		0.340054	-0.17167	-1.93972
577019542	NP_001276727.1	Hadhb	231086	trifunctional enzyme subunit beta, mitochondrial precursor [Mus musculus]	2.79024	-0.823126	2.06034	4	6	1	1	12	120.512	3.92178	5.59152	24.9754	6.91303	1.97151	2.48324	4.64243	6.66993	2.06281	2.79024	4.14473	0.0343437	1.00103	0.636121	0.916164	-4.86381	0.00149001	-0.652626	-0.126323	-4.95991	-0.22441	-0.823126	0.0741773	7.59743	4.46804	3.55688	22.8815	2.92551	2.15964	1.83061	4.51611	2.63041	2.06034	1.97671	4.24141
12963615	NP_075768.1	Tubb3	22152	tubulin beta-3 chain [Mus musculus]	3.82304	-0.822501	2.53727	9	8			17	70.9205	3.13779			6.14813	1.64975			5.90503	1.74105			0.558175	0.716088			-0.84121	-0.481792			-0.93731	-0.707692			28.2908	1.56556			4.82226	0.646681			4.52716	0.547381
755497764	XP_011237444.1	Tsc1	64930	hamartin isoform X2 [Mus musculus]	0.140222	-0.821954	-0.753719		7	9		16		1.02633	0.897915			0.0374926	-0.155349			0.128793	0.151651			0.585835	0.718931			-0.771434	-0.476074			-0.997334	-0.646574			0.563034	0.604774			-0.828705	-0.725532			-0.928005	-0.579432
568972076	XP_006532492.1	Myo1c	17913	unconventional myosin-Ic isoform X1 [Mus musculus]	0.25869	-0.821639	-0.527649		4	37	18	59		1.12302				0.16739				0.25869				0.661705				-0.595739				-0.821639				0.743112				-0.428349				-0.527649
568990707	XP_006520253.1	Rai14	75646	ankycorbin isoform X2 [Mus musculus]	0.332392	-0.817484	-0.475492			2	1	3			1.01776	0.442493			0.0253921	-1.17627			0.332392	-1.67397			0.638614	3.62773			-0.646984	1.85907			-0.817484	2.05957			0.649953	1.60524			-0.621592	0.682793			-0.475492	0.408093
19527242	NP_598785.1	Tubg1	103733	tubulin gamma-1 chain [Mus musculus]	1.13124	-0.815079	0.215294	7	6	1		14	7.5462	0.706383			2.91575	-0.501477			2.67265	-0.410177			0.560402	0.720619			-0.835466	-0.472692			-0.931566	-0.698592			1.22986	1.24366	1.66666		0.298499	0.314594	0.736962		0.00339893	0.215294	0.883062
755498657	XP_011237579.1	Epb4.1l1	13821	band 4.1-like protein 1 isoform X4 [Mus musculus]	-0.117883	-0.808174	-0.879774	8	37	86		131	1.31513	0.610567	0.744899		0.395205	-0.711778	-0.424883		0.152105	-0.620478	-0.117883		0.445176	0.881046	0.642748		-1.16755	-0.182711	-0.637674		-1.26365	-0.408611	-0.808174		0.727202	0.561737	0.491113		-0.459571	-0.832034	-1.02587		-0.754671	-0.931334	-0.879774
755494441	XP_011246336.1	Ppp1r12b	329251	protein phosphatase 1 regulatory subunit 12B isoform X3 [Mus musculus]	0.0477032	-0.807277	-0.334656	4	3	34	2	43	2.21136	0.970233	0.726125	1.31002	1.14494	-0.0435968	-0.461709	0.389586	0.901836	0.0477032	-0.154709	-0.108114	0.517629	0.971522	0.643148	0.589104	-0.950011	-0.0416813	-0.636777	-0.763405	-1.04611	-0.267581	-0.807277	-0.562905	1.14467	0.849475	0.467229	0.498868	0.194926	-0.235356	-1.0978	-1.00327	-0.100174	-0.334656	-0.951697	-1.27797
23956336	NP_705784.1	Pms1	227099	PMS1 protein homolog 1 [Mus musculus]	0.233803	-0.804271	-0.388367	13	1	12		26	1.39175	1.38805	0.827262		0.476903	0.473056	-0.273584		0.233803	0.564356	0.0334162		0.612096	0.976892	0.25611		-0.708171	-0.0337293	-1.96516		-0.804271	-0.259629	-2.13566		0.937398	1.35597	0.220948		-0.0932668	0.439327	-2.17822		-0.388367	0.340027	-2.03212
755542867	XP_011242441.1	Esyt2	52635	extended synaptotagmin-2 isoform X1 [Mus musculus]	-0.744358	-0.800457	-1.59445		6	1		7		0.809765	0.333882			-0.304425	-1.58259			-0.213125	-1.27559			1.01547	0.427305			0.0221467	-1.22666			-0.203753	-1.39716			0.744088	0.142669			-0.426454	-2.80925			-0.525754	-2.66315
24418933	NP_722502.1	Acsf2	264895	acyl-CoA synthetase family member 2, mitochondrial precursor [Mus musculus]	2.87446	-0.799515	3.25434		6			6		6.88357				2.78316				2.87446				0.671931				-0.573615				-0.799515				10.2222				3.35364				3.25434
755519645	XP_011248884.1	Ehd2	259300	EH domain-containing protein 2 isoform X1 [Mus musculus]	0.234075	-0.797945	-0.51977	4	1	3		8	1.39201	0.921926	1.47267		0.477175	-0.117278	0.55843		0.234075	-0.0259776	0.86543		0.614786	0.959472	0.405264		-0.701845	-0.0596876	-1.30307		-0.797945	-0.285588	-1.47357		0.855791	0.884562	0.596818		-0.22467	-0.176965	-0.744637		-0.51977	-0.276265	-0.598537
568986628	XP_006518571.1	Dpysl2	12934	dihydropyrimidinase-related protein 2 isoform X1 [Mus musculus]	0.572746	-0.795368	-0.0738956	7	2	6	1	16	1.76033	1.61781	0.633904	2.50259	0.815846	0.694046	-0.657665	1.32342	0.572746	0.785346	-0.350665	0.82572	0.615885	1.20885	0.49876	0.936134	-0.699268	0.27363	-1.00358	-0.0952124	-0.795368	0.0477296	-1.17408	0.105288	1.16571	1.40365	0.301226	2.34276	0.221204	0.489181	-1.73108	1.22821	-0.0738956	0.389881	-1.58498	0.953508
31542413	NP_035909.2	Coro1c	23790	coronin-1C [Mus musculus]	1.29269	-0.795144	0.197132		3	3	2	8		1.42331	3.19946	4.5321		0.509252	1.67783	2.18018		0.600552	1.98483	1.68248		0.816211	0.535552	0.42938		-0.292985	-0.900902	-1.21967		-0.518885	-1.0714	-1.01917		1.18863	1.07041	1.94201		0.249304	0.0981596	0.957548		0.150004	0.24426	0.682848
545746380	NP_001271156.1	Flot2	14252	flotillin-2 isoform 3 [Mus musculus]	0.666079	-0.774191	-1.06917	2	3	3		8	1.87798	3.04375	0.0786981		0.909179	1.60585	-3.66753		0.666079	1.69715	-3.36053		0.31138	0.68383	2.47228		-1.68325	-0.548291	1.30584		-1.77935	-0.774191	1.13534		0.584764	1.7381	0.11502		-0.774074	0.797511	-3.12004		-1.06917	0.698211	-2.97394
254692911	NP_001025153.2	Sec23ip	207352	SEC23-interacting protein [Mus musculus]	5.71304	-0.774148	5.86183			3		3			42.4015				5.40604				5.71304				0.658088				-0.603648				-0.774148				52.5539				5.71573				5.86183
194473718	NP_857632.4	Gpatch11	53951	G patch domain-containing protein 11 [Mus musculus]	0.544725	-0.772462	-0.277446	3	2			5	2.23271	1.05882			1.1588	0.0824539			0.915695	0.173754			0.53054	0.807505			-0.914468	-0.308457			-1.01057	-0.534357			1.04645	0.855001			0.0655098	-0.226003			-0.22959	-0.325303
46402169	NP_997090.1	Mrps26	99045	28S ribosomal protein S26, mitochondrial precursor [Mus musculus]	0.0105707	-0.771681	-0.751511	2	1	2		5	0.384118	1.14304	0.814265		-1.38038	0.192872	-0.296429		-1.62348	0.284172	0.0105707		0.842708	0.624417	0.659214		-0.246896	-0.679419	-0.601181		-0.342996	-0.905319	-0.771681		0.323699	0.713731	0.536775		-1.62728	-0.486547	-0.897611		-1.92238	-0.585847	-0.751511
188219557	NP_660132.2	Prc1	233406	protein regulator of cytokinesis 1 isoform 1 [Mus musculus]	0.336954	-0.771306	-0.424751			2		2			1.02098				0.0299544				0.336954				0.659386				-0.600806				-0.771306				0.673219				-0.570851				-0.424751
254540181	NP_001156912.1	Mov10	17454	putative helicase MOV-10 isoform a [Mus musculus]	-0.0111012	-0.770763	-0.774788		173	192	10	375		0.878802	0.850208	1.18437		-0.18639	-0.234112	0.244122		-0.0950902	0.0728878	-0.253578		0.590013	0.76634	0.593929		-0.761182	-0.383944	-0.751637		-0.987082	-0.554444	-0.551137		0.482493	0.685412	0.419152		-1.05142	-0.544956	-1.25445		-1.15072	-0.398856	-1.52915
10181166	NP_065643.1	Smarce1	57376	SWI/SNF-related matrix-associated actin-dependent regulator of chromatin subfamily E member 1 [Mus musculus]	1.99026	-0.768698	0.693285		4			4		3.72945				1.89896				1.99026				0.686438				-0.542798				-0.768698				1.73218				0.792585				0.693285
194353962	NP_001123880.1	Arf1	11840	ADP-ribosylation factor 1 [Mus musculus]	0.0314574	-0.763265	-0.230496		4	1		5		1.25529	0.631384			0.328026	-0.663411			0.419326	-0.356411			0.454461	1.00531			-1.13777	0.00764286			-1.36367	-0.162857			1.10801	0.634737			0.147976	-0.655768			0.0486758	-0.509668
568923410	XP_006501835.1	Mbnl1	56758	muscleblind-like protein 1 isoform X1 [Mus musculus]	1.24279	-0.76169	0.130221	4	1			5	1.89268	3.28743			0.920429	1.71696			0.677329	1.80826			0.317741	1.3686			-1.65408	0.452697			-1.75018	0.226797			0.349941	4.49917			-1.51482	2.16966			-1.80992	2.07036
568924230	XP_006502224.1	Ubap2l	74383	ubiquitin-associated protein 2-like isoform X2 [Mus musculus]	1.72762	-0.759866	-0.264117	17	7	3		27	3.91964	4.24294	0.340018		1.97072	2.08506	-1.55632		1.72762	2.17636	-1.24932		0.365318	0.690654	0.78633		-1.45277	-0.533966	-0.346793		-1.54887	-0.759866	-0.517293		1.02171	2.46589	0.248279		0.0309833	1.30211	-2.00997		-0.264117	1.20281	-1.86387
755564457	XP_011245744.1	Clcn5	12728	H(+)/Cl(-) exchange transporter 5 isoform X1 [Mus musculus]	0.305002	-0.757837	-0.464822			18		18			0.998616				-0.00199801				0.305002				0.66557				-0.587337				-0.757837				0.654778				-0.610922				-0.464822
6755963	NP_035824.1	Vdac1	22333	voltage-dependent anion-selective channel protein 1 [Mus musculus]	0.0743229	-0.757284	-0.649189		17	10		27		0.644877	1.30428			-0.632905	0.38325			-0.541605	0.69025			1.11998	0.411326			0.163477	-1.28165			-0.062423	-1.45215			0.733677	0.536483			-0.446782	-0.898395			-0.546082	-0.752295
755538154	XP_011247219.1	Cntrob	216846	centrobin isoform X2 [Mus musculus]	-2.06752	-0.75576	-5.45389	1	3	4		8	0.282354	0.00401115	0.621922		-1.82442	-7.96177	-0.685194		-2.06752	-7.87047	-0.378194		0.0991411	0.692622	0.866472		-3.33437	-0.52986	-0.206775		-3.43047	-0.75576	-0.377275		0.0279929	0.00231153	0.53674		-5.15879	-8.75693	-0.897706		-5.45389	-8.85623	-0.751606
124339826	NP_034608.2	Hspa1b	15511	heat shock 70 kDa protein 1B [Mus musculus]	0.600876	-0.755558	-0.592717	7	6	12	1	26	2.29647	0.791363	1.22593		1.19942	-0.337588	0.293876		0.956319	-0.246288	0.600876		0.769969	0.692719	0.442015		-0.377128	-0.529658	-1.17783		-0.473228	-0.755558	-1.34833		1.24671	0.517375	0.599231	0.612823	0.318127	-0.950719	-0.738817	-0.706459	0.0230275	-1.05002	-0.592717	-0.981159
326806986	NP_001192061.1	Yes1	22612	tyrosine-protein kinase Yes [Mus musculus]	-0.168578	-0.749166	-0.954585	3	3	6	7	19	2.7834	0.835158	0.399907	0.673754	1.47685	-0.259878	-1.32226	-0.569706	1.23375	-0.168578	-1.01526	-1.06741	0.212927	0.695795	2.62937	1.16591	-2.23157	-0.523266	1.39472	0.221455	-2.32767	-0.749166	1.22422	0.421955	0.407562	0.552756	1.06007	2.15202	-1.29491	-0.855285	0.0841632	1.10569	-1.59001	-0.954585	0.230263	0.830991
568940055	XP_006505309.1	Wdr91	101240	WD repeat-containing protein 91 isoform X1 [Mus musculus]	-0.366501	-0.744123	-0.760472	1	5	16		22	0.863895		0.666266		-0.211071		-0.58583		-0.454171		-0.27883		0.638154	0.312294	0.997931		-0.648023	-1.67902	-0.00298858		-0.744123	-1.90492	-0.173489		0.551298		0.700837		-0.859095		-0.512848		-1.15419		-0.366748
568913585	XP_006498053.1	Gsn	227753	gelsolin isoform X2 [Mus musculus]	0.827511	-0.743918	0.249188	62	112	135	7	316	2.3558	1.58984	1.43446	2.74205	1.23621	0.668884	0.520511	1.45526	0.993115	0.760184	0.827511	0.957555	0.638245	0.815948	0.631541	0.648009	-0.647818	-0.29345	-0.663052	-0.625913	-0.743918	-0.51935	-0.833552	-0.425413	1.4583	1.33136	0.886705	1.7755	0.544288	0.412905	-0.173475	0.828228	0.249188	0.313605	-0.0273746	0.553528
568971316	XP_006532124.1	Cep131	12009	centrosomal protein of 131 kDa isoform X1 [Mus musculus]	-0.548533	-0.742305	-2.11646			5		5			0.552661				-0.855533				-0.548533				0.672774				-0.571805				-0.742305				0.208402				-2.26256				-2.11646
568930495	XP_006538567.1	Capzb	12345	F-actin-capping protein subunit beta isoform X1 [Mus musculus]	0.0971081	-0.741081	-0.621523	5	60	24		89		0.831102	1.0445			-0.266903	0.0628191			-0.175603	0.369819			0.894661	0.526617			-0.160587	-0.925175			-0.386487	-1.09567			0.743555	0.550054			-0.42749	-0.862356			-0.52679	-0.716256
31543773	NP_065237.3	Sssca1	56390	Sjoegren syndrome/scleroderma autoantigen 1 homolog [Mus musculus]	0.419434	-0.738662	-0.492047	11	2	9		22	4.03518	1.25539	0.870622		2.01263	0.328134	-0.199882		1.76953	0.419434	0.107118		0.276209	0.700879	0.799024		-1.85617	-0.512762	-0.32369		-1.95227	-0.738662	-0.49419		1.3713	0.611528	0.642538		0.455539	-0.709508	-0.638147		0.160439	-0.808808	-0.492047
12963591	NP_075720.1	Stoml2	66592	stomatin-like protein 2, mitochondrial [Mus musculus]	0.295675	-0.737807	-0.968958	8	5	2		15	2.27173	1.15219	0.444498		1.18379	0.204375	-1.16975		0.940693	0.295675	-0.862751		0.882078	0.61833	0.674875		-0.181021	-0.693551	-0.567307		-0.277121	-0.919451	-0.737807		1.39246	0.547276	0.299981		0.477631	-0.869658	-1.73706		0.182531	-0.968958	-1.59096
568916335	XP_006499248.1	Ppig	228005	peptidyl-prolyl cis-trans isomerase G isoform X1 [Mus musculus]	0.724205	-0.735024	0.584132			4		4			1.33534				0.417205				0.724205				0.676178				-0.564524				-0.735024				1.35476				0.438032				0.584132
582968211	NP_001276827.1	Csnk1e	27373	casein kinase I isoform epsilon isoform a [Mus musculus]	0.400373	-0.732851	-0.111536			3		3			1.06686				0.0933731				0.400373				0.677198				-0.562351				-0.732851				0.836457				-0.257636				-0.111536
285402659	NP_001165572.1	Rnh1	107702	ribonuclease inhibitor isoform b [Mus musculus]	0.272283	-0.723702	0.00715275	5	14	12	1	32	2.56803	1.13366	0.862972	1.56039	1.36066	0.180983	-0.212614	0.641909	1.11756	0.272283	0.0943862	0.144209	0.436556	0.99541	0.681506	0.550106	-1.19576	-0.00663778	-0.553202	-0.862219	-1.29186	-0.232538	-0.723702	-0.661719	1.33163	1.07658	0.793859	0.858381	0.413195	0.106453	-0.333046	-0.220311	0.118095	0.00715275	-0.186946	-0.495011
568943224	XP_006506842.1	Zc3hav1	78781	zinc finger CCCH-type antiviral protein 1 isoform X1 [Mus musculus]	1.01242	-0.721325	-0.365191	1	26	25	1	53	3.0816	1.89358	0.856369	2.81207	1.62368	0.921118	-0.223696	1.49163	1.38058	1.01242	0.0833042	0.993931	0.648319	0.596336	1.00549	1.80109	-0.625225	-0.745802	0.00790114	0.848871	-0.721325	-0.971702	-0.162599	1.04937	1.99786	0.831685	0.686862	5.06479	0.998452	-0.265891	-0.541909	2.3405	0.703352	-0.365191	-0.395809	2.0658
224809382	NP_080645.2	Arpc5	67771	actin-related protein 2/3 complex subunit 5 [Mus musculus]	1.08403	-0.720002	0.399332	1	3	3		7	3.36615	1.98995	0.946307		1.7511	0.992734	-0.0796192		1.508	1.08403	0.227381		0.563314	0.710003	1.03989		-0.82799	-0.494102	0.0564345		-0.92409	-0.720002	-0.114066		1.8962	1.41287	0.997538		0.923111	0.498632	-0.00355651		0.628011	0.399332	0.142543
9790141	NP_062798.1	Arpc3	56378	actin-related protein 2/3 complex subunit 3 [Mus musculus]	1.31977	-0.710616	0.141544	2	6	14		22	3.03993	2.34318	1.15528		1.60404	1.22847	0.208245		1.36094	1.31977	0.515245		0.445224	0.714638	0.786409		-1.1674	-0.484716	-0.346649		-1.2635	-0.710616	-0.517149		1.35345	1.67452	0.835875		0.436644	0.743749	-0.258642		0.141544	0.644449	-0.112542
29789128	NP_067531.1	Mrps30	59054	28S ribosomal protein S30, mitochondrial [Mus musculus]	1.14206	-0.709926	0.152198		52	6		58		0.829569	4.45487			-0.269567	2.15538			-0.178267	2.46238			1.15498	0.425928			0.207867	-1.23132			-0.0180335	-1.40182			0.944745	1.26541			-0.0820033	0.339599			-0.181303	0.485699
93102417	NP_851009.2	Gars	353172	glycine--tRNA ligase [Mus musculus]	0.618819	-0.709826	0.266788	4	7	4		15	1.81745	2.20793	1.05169		0.861919	1.1427	0.0727133		0.618819	1.234	0.379713		0.653507	0.583738	2.25351		-0.613726	-0.776608	1.17218		-0.709826	-1.00251	1.00168		0.942658	1.28885	1.16023		-0.0851941	0.366088	0.214407		-0.380294	0.266788	0.360507
31560313	NP_067497.2	Usp14	59025	ubiquitin carboxyl-terminal hydrolase 14 isoform 1 [Mus musculus]	3.57405	-0.709529	2.16492		6			6		11.1792				3.48275				3.57405				0.715176				-0.483629				-0.709529				4.80395				2.26422				2.16492
23346607	NP_694800.1	Zcchc17	619605	nucleolar protein of 40 kDa [Mus musculus]	-2.62677	-0.707984	-3.93141	1	15	2		18	14.037	0.127515	0.130872		3.81117	-2.97126	-2.93377		3.56807	-2.87996	-2.62677		0.654342	0.625397	8.3827		-0.611884	-0.677156	3.06741		-0.707984	-0.903056	2.89691		9.18502	0.0702133	0.00220173		3.19928	-3.83211	-8.82715		2.90418	-3.93141	-8.68105
568972243	XP_006532572.1	Prkar1a	19084	cAMP-dependent protein kinase type I-alpha regulatory subunit isoform X2 [Mus musculus]	0.362808	-0.707392	-0.381093	9		2		11	2.21696		0.713572		1.14859		-0.486869		0.905486		-0.179869		0.27927		1.61562		-1.84027		0.692085		-1.93637		0.521585		0.619131		1.05592		-0.691684		0.0784989		-0.986784		0.224599
112807186	NP_766307.2	Gcn1l1	231659	translational activator GCN1 [Mus musculus]	0.288122	-0.703055	-0.26564		9			9		1.14617				0.196822				0.288122				0.718393				-0.477155				-0.703055				0.891101				-0.16634				-0.26564
21703784	NP_663367.1	Bag2	213539	BAG family molecular chaperone regulator 2 [Mus musculus]	0.691115	-0.698483	-0.0903697	3	11	8		22	4.6793	1.00221	1.30506		2.22629	0.00319187	0.384115		1.98319	0.0944919	0.691115		0.658665	0.870557	0.459661		-0.602383	-0.19999	-1.12136		-0.698483	-0.42589	-1.29186		1.76927	1.00621	0.641551		0.823156	0.00893026	-0.640363		0.528056	-0.0903697	-0.494263
568994729	XP_006521906.1	Myh11	17880	myosin-11 isoform X1 [Mus musculus]	-0.14144	-0.691802	-0.396901	3	41	121	20	185	0.757756	0.851017	0.908058	1.43256	-0.400196	-0.23274	-0.139143	0.518596	-0.643296	-0.14144	0.167857	0.0208963	0.924207	0.713453	0.696743	0.626321	-0.113712	-0.48711	-0.521302	-0.675025	-0.209812	-0.71301	-0.691802	-0.474525	0.931869	0.803347	0.705422	0.897184	-0.101801	-0.315905	-0.503442	-0.156524	-0.396901	-0.415205	-0.357342	-0.431224
31981592	NP_598599.2	Ehd4	98878	EH domain-containing protein 4 [Mus musculus]	0.575209	-0.68807	-0.932285	7	1	4	1	13	1.76334	1.44835	0.58746	3.58303	0.818309	0.53441	-0.767437	1.84118	0.575209	0.62571	-0.460437	1.34348	0.663436	0.315333	0.822438	0.471906	-0.59197	-1.66505	-0.282021	-1.08343	-0.68807	-1.89095	-0.452521	-0.882928	0.889604	0.456713	0.473559	1.69085	-0.168765	-1.13064	-1.07838	0.75775	-0.463865	-1.22994	-0.932285	0.48305
55925589	NP_081573.1	Prpf4	70052	U4/U6 small nuclear ribonucleoprotein Prp4 [Mus musculus]	-0.273933	-0.68645	-0.546851	3	5			8	0.954497	0.796155			-0.067187	-0.328879			-0.310287	-0.237579			0.434282	1.11141			-1.2033	0.152397			-1.2994	-0.0735031			0.73307	0.840125			-0.447977	-0.251324			-0.743077	-0.350624
130507685	NP_062345.2	Myo10	17909	unconventional myosin-X [Mus musculus]	-0.692036	-0.68433	-0.994215		22	5	4	31		0.564464	0.515011	0.660317		-0.825048	-0.957324	-0.59877		-0.733748	-0.650324	-1.09647		0.774083	0.658466	0.310656		-0.369439	-0.60282	-1.68661		-0.595339	-0.77332	-1.48611		0.53766	0.453761	0.117664		-0.895234	-1.14	-3.08725		-0.994534	-0.993897	-3.36195
6678445	NP_033459.1	Tspyl1	22110	testis-specific Y-encoded-like protein 1 [Mus musculus]	0.765209	-0.681456	0.0798293	3				3	2.01155				1.00831				0.765209				0.666485				-0.585356				-0.681456				1.29678				0.374929				0.0798293
41054806	NP_032164.2	Gnai2	14678	guanine nucleotide-binding protein G(i) subunit alpha-2 [Mus musculus]	-0.307598	-0.680206	-0.469901	33	38	74		145	1.73351	0.758437	0.357952		0.793694	-0.398898	-1.48216		0.550594	-0.307598	-1.17516		0.51277	0.729861	2.96847		-0.963617	-0.454306	1.56972		-1.05972	-0.680206	1.39922		0.88589	0.599154	1.12588		-0.174801	-0.739	0.171049		-0.469901	-0.8383	0.317149
922959873	NP_001300640.1	Prdx4	53381	peroxiredoxin-4 isoform 1 precursor [Mus musculus]	-1.67851	-0.676406	-2.23593		4	3		7		0.287326	0.257729			-1.79924	-1.95607			-1.70794	-1.64907			0.926837	0.556017			-0.109612	-0.8468			-0.335512	-1.0173			0.266304	0.163822			-1.90885	-2.6098			-2.00815	-2.4637
31980904	NP_061283.2	Cpsf3	54451	cleavage and polyadenylation specificity factor subunit 3 [Mus musculus]	0.533411	-0.671958	-0.225178		3	8		11		1.58212	1.00463			0.66186	0.00666141			0.75316	0.313661			0.476403	1.08842			-1.06975	0.12223			-1.29565	-0.0482701			0.753728	0.939998			-0.407885	-0.0892708			-0.507185	0.0568292
568955718	XP_006509860.1	Gmip	78816	GEM-interacting protein isoform X1 [Mus musculus]	-0.0393986	-0.670472	-0.261273	22	4	5		31	1.70972	0.612232	0.786545		0.773757	-0.70785	-0.346399		0.530657	-0.61655	-0.0393986		0.581729	1.86592	0.70712		-0.781581	0.899884	-0.499972		-0.877681	0.673984	-0.670472		1.02372	1.14237	0.547029		0.0338267	0.192034	-0.870312		-0.261273	0.0927345	-0.724212
74229034	NP_852658.2	Ipo7	233726	importin-7 [Mus musculus]	0.101725	-0.670022	-0.196761	1	3	1		5		1.36858	0.638372			0.45268	-0.647531			0.54398	-0.340531			1.10598	0.470098			0.145322	-1.08897			-0.0805779	-1.25947		1.07054	1.47719	0.300098		0.0983393	0.562851	-1.7365		-0.196761	0.463551	-1.5904
752507732	NP_001291473.1	Pakap	677884	paralemmin A kinase anchor protein [Mus musculus]	1.06965	-0.665719	0.448035	1	4	6		11	2.48415	2.03354	1.07462		1.31275	1.02399	0.10383		1.06965	1.11529	0.41083		0.673795	1.03351	0.667105		-0.569619	0.0475512	-0.584013		-0.665719	-0.178349	-0.754513		1.67381	2.0661	0.619787		0.743135	1.04691	-0.690156		0.448035	0.947608	-0.544056
29568084	NP_079940.2	Snx9	66616	sorting nexin-9 [Mus musculus]	0.207361	-0.662142	-0.529172	3	9	7		19	1.36648	0.750422	1.0199		0.450461	-0.414226	0.0284323		0.207361	-0.322926	0.335432		0.675467	0.916811	0.619265		-0.566042	-0.125304	-0.691371		-0.662142	-0.351204	-0.861871		0.850232	0.862724	0.619697		-0.234072	-0.213029	-0.690364		-0.529172	-0.312329	-0.544264
22122825	NP_666355.1	Actr2	66713	actin-related protein 2 [Mus musculus]	0.565325	-0.661478	0.403236	11	22	41		74	2.59722	1.37881	1.19609		1.37697	0.463421	0.258325		1.13387	0.554721	0.565325		0.675778	1.16772	0.646412		-0.565378	0.223697	-0.629473		-0.661478	-0.00220314	-0.799973		1.62263	1.57511	0.956162		0.698336	0.655455	-0.0646736		0.403236	0.556155	0.0814264
755562692	XP_011245420.1	Btrc	12234	F-box/WD repeat-containing protein 1A isoform X1 [Mus musculus]	0.37054	-0.654691	-0.261701		1	2	1	4		2.06697	0.613555	1.12023		1.04752	-0.704735	0.163801		1.13882	-0.397735	-0.333899		0.695749	0.763329	1.20672		-0.52336	-0.389623	0.271096		-0.74926	-0.560123	0.471596		1.43809	0.468345	1.35181		0.524155	-1.09436	0.434897		0.424855	-0.948258	0.160197
569001415	XP_006524885.1	Myl12a	67268	myosin light chain, regulatory B-like isoform X1 [Mus musculus]	0.270751	-0.650167	-0.310944	65	83	46		194	1.99818	0.832935	0.975187		0.998686	-0.263724	-0.0362487		0.755586	-0.172424	0.270751		0.609057	0.976232	0.717143		-0.71535	-0.0347046	-0.479667		-0.81145	-0.260605	-0.650167		1.18887	0.813138	0.728477		0.249591	-0.298429	-0.457044		-0.0455085	-0.397729	-0.310944
124486923	NP_001074729.1	Tnks1bp1	228140	182 kDa tankyrase-1-binding protein [Mus musculus]	3.40762	-0.648136	2.87326	51	52	27	1	131	12.5596	29.6161	6.20963	24.0346	3.65072	4.88831	2.63451	4.58704	3.40762	4.97961	2.94151	4.08934	0.682057	2.01763	0.548731	1.23401	-0.552036	1.01266	-0.86583	0.30335	-0.648136	0.786758	-1.03633	0.50385	8.99023	94.5719	3.29491	29.6589	3.16836	6.56334	1.72024	4.89039	2.87326	6.46404	1.86634	4.61569
255958238	NP_081086.2	Mlh1	17350	DNA mismatch repair protein Mlh1 [Mus musculus]	0.594502	-0.642875	-0.0954665	5		4		9	1.75725		1.24124		0.813317		0.311787		0.570217		0.618787		0.621175		0.794312		-0.686927		-0.332223		-0.783027		-0.502723		1.0541		0.921498		0.0760141		-0.117947		-0.219086		0.0281528
119226251	NP_033111.2	Polr1c	20016	DNA-directed RNA polymerases I and III subunit RPAC1 [Mus musculus]	1.63862	-0.635812	0.76647	1	4	1		6	3.68515	3.08676	1.04344		1.88172	1.6261	0.0613427		1.63862	1.7174	0.368343		0.566381	1.92045	0.724314		-0.820154	0.941446	-0.465312		-0.916254	0.715546	-0.635812		2.0872	5.44297	0.755776		1.06157	2.44439	-0.40397		0.76647	2.34509	-0.25787
6677691	NP_033063.1	Rcn1	19672	reticulocalbin-1 precursor [Mus musculus]	0.654074	-0.634042	-0.136451	8	4			12	0.603642	4.55731			-0.728234	2.18818			-0.971334	2.27948			0.721613	0.719276			-0.470703	-0.475382			-0.566803	-0.701282			0.44647	2.43659			-1.16337	1.28486			-1.45847	1.18556
20373163	NP_598850.1	Scrib	105782	protein scribble homolog isoform 1 [Mus musculus]	0.604596	-0.633448	0.0160607	18	7	16		41	1.79962	2.12749	0.861125		0.847696	1.08915	-0.215706		0.604596	1.18045	0.0912943		0.689036	0.694917	1.26979		-0.537348	-0.525087	0.344594		-0.633448	-0.750987	0.174094		1.12533	1.50379	0.913807		0.170351	0.588607	-0.130039		-0.124749	0.489307	0.0160607
228008337	NP_032974.2	Psmc3	19182	26S protease regulatory subunit 6A [Mus musculus]	1.51481	-0.626681	0.888527	9	22			31	4.54141	1.99762			2.18314	0.99828			1.94004	1.08958			0.470715	1.11397			-1.08707	0.155712			-1.18317	-0.0701881			1.72083	2.61779			0.783106	1.38835			0.488006	1.28905
31981077	NP_080319.2	Rnpc3	67225	RNA-binding protein 40 isoform a [Mus musculus]	-0.453374	-0.620602	-0.98988	3		1		4	0.405533		1.25829		-1.30211		0.331462		-1.54521		0.638462		1.27209		0.400035		0.347198		-1.3218		0.251098		-1.4923		0.558481		0.503359		-0.84042		-0.99034		-1.13552		-0.84424
755550818	XP_006520345.2	Cyb5r3	109754	NADH-cytochrome b5 reductase 3 isoform X1 [Mus musculus]	-0.484604	-0.620516	0.00625509		4			4		0.670866				-0.575904				-0.484604				0.760692				-0.394616				-0.620516				1.07591				0.105555				0.00625509
569009091	XP_006541457.1	Upf3b	68134	regulator of nonsense transcripts 3B isoform X1 [Mus musculus]	-0.24946	-0.619323	-0.596828	3	9	3		15	0.969391	0.789625	0.829127		-0.0448493	-0.34076	-0.270335		-0.287949	-0.24946	0.036665		9.19267	0.684247	0.73264		3.20048	-0.54741	-0.448823		3.10438	-0.77331	-0.619323		6.86113	0.555622	0.597525		2.77845	-0.847824	-0.742928		2.48335	-0.947124	-0.596828
755542450	XP_011242365.1	Sipa1l1	217692	signal-induced proliferation-associated 1-like protein 1 isoform X3 [Mus musculus]	-0.100021	-0.616415	-0.599751		54	122	17	193		0.785263	0.841135	1.07352		-0.348752	-0.24959	0.102354		-0.257452	0.05741	-0.395346		0.904372	0.619245	0.761037		-0.145012	-0.691419	-0.393961		-0.370912	-0.861919	-0.193461		0.752057	0.560499	0.873711		-0.411086	-0.835217	-0.194772		-0.510386	-0.689117	-0.469472
115270986	NP_653113.4	Zc3h11a	70579	zinc finger CCCH domain-containing protein 11A [Mus musculus]	0.262401	-0.615214	-0.471578	14	7	12		33	1.41962	1.17018	0.664057		0.505501	0.226729	-0.590621		0.262401	0.318029	-0.283621		0.6978	0.598332	1.5887		-0.519114	-0.740982	0.667849		-0.615214	-0.966882	0.497349		0.990609	0.772562	0.645798		-0.0136129	-0.372278	-0.630845		-0.308713	-0.471578	-0.484745
54607098	NP_075770.1	Sdha	66945	succinate dehydrogenase [ubiquinone] flavoprotein subunit, mitochondrial precursor [Mus musculus]	1.4899	-0.614599	0.289419		3	3		6		1.15003	5.20479			0.201668	2.37984			0.292968	2.68684			0.664935	0.844353			-0.588715	-0.244082			-0.814615	-0.414582			0.714517	2.0237			-0.484959	1.017			-0.584259	1.1631
568924855	XP_006502530.1	Sec24b	99683	protein transport protein Sec24B isoform X1 [Mus musculus]	3.05205	-0.614585	2.4724		3			3		7.78531				2.96075				3.05205				0.763825				-0.388685				-0.614585				5.94509				2.5717				2.4724
124339838	NP_038586.2	Hspa1l	15482	heat shock 70 kDa protein 1-like [Mus musculus]	0.0318095	-0.611536	-0.570126			4		4			0.826341				-0.27519				0.0318095				0.736606				-0.441036				-0.611536				0.608688				-0.716226				-0.570126
111038126	NP_941066.3	Tbc1d2	381605	TBC1 domain family member 2A [Mus musculus]	-0.085014	-0.610608	-0.662901	5	15	48	3	71	1.11581	0.738993	1.40848	1.10685	0.158086	-0.436367	0.494137	0.146465	-0.085014	-0.345067	0.801137	-0.351235	0.743695	0.765934	0.440164	0.834128	-0.427218	-0.384708	-1.18389	-0.26166	-0.523318	-0.610608	-1.35439	-0.0611599	0.774963	0.58963	0.582884	0.923257	-0.367801	-0.762119	-0.778719	-0.115195	-0.662901	-0.861419	-0.632619	-0.389895
113195686	NP_034852.2	Lmnb2	16907	lamin-B2 [Mus musculus]	-0.416528	-0.605791	-1.00039		2	4		6		0.890899	0.478076			-0.166667	-1.06469			-0.0753668	-0.757689			1.07777	0.527325			0.108053	-0.923235			-0.117847	-1.09374			0.960186	0.25192			-0.0586142	-1.98896			-0.157914	-1.84286
568962089	XP_006511515.1	Kif23	71819	kinesin-like protein KIF23 isoform X1 [Mus musculus]	-1.45931	-0.593074	-1.47436	2	4	8		14	0.402146	0.341366	0.435912		-1.31421	-1.55061	-1.19789		-1.55731	-1.45931	-0.89089		1.30488	0.736693	0.746092		0.383922	-0.440865	-0.422574		0.287822	-0.666765	-0.593074		0.524754	0.251482	0.325231		-0.930287	-1.99147	-1.62046		-1.22539	-2.09077	-1.47436
6755266	NP_036155.1	Racgap1	26934	rac GTPase-activating protein 1 [Mus musculus]	-0.657093	-0.588098	-1.24323	26	25	50	8	109	0.765993	0.595266	0.506972	1.01825	-0.384597	-0.748393	-0.980022	0.0260856	-0.627697	-0.657093	-0.673022	-0.471614	0.738827	0.703356	0.74867	0.470492	-0.436692	-0.507672	-0.417598	-1.08776	-0.532792	-0.733572	-0.588098	-0.887257	0.518303	0.364818	0.390769	0.47723	-0.948131	-1.45475	-1.35561	-1.06724	-1.24323	-1.55405	-1.20951	-1.34194
23956084	NP_059062.1	Acadvl	11370	very long-chain specific acyl-CoA dehydrogenase, mitochondrial precursor [Mus musculus]	2.40635	-0.587975	1.87679		2	1		3		2.43385	8.76135			1.28324	3.13115			1.37454	3.43815			1.66414	0.35006			0.734778	-1.51433			0.508878	-1.68483			4.25734	3.06699			2.08995	1.61683			1.99065	1.76293
755539332	XP_011247475.1	Myo19	66196	unconventional myosin-XIX isoform X1 [Mus musculus]	0.815313	-0.587911	0.995829		7	7		14		2.97763	0.789035			1.57417	-0.341839			1.66547	-0.0348391			0.96993	0.600662			-0.0440472	-0.735376			-0.269947	-0.905876			4.78554	0.804507			2.25868	-0.313823			2.15938	-0.167723
13507620	NP_109615.1	Rai14	75646	ankycorbin [Mus musculus]	-1.47502	-0.583684	-2.0491			2	1	3			0.290776				-1.78202				-1.47502				0.750964				-0.413184				-0.583684				0.218362				-2.1952				-2.0491
160837788	NP_075631.2	Arpc1b	11867	actin-related protein 2/3 complex subunit 1B [Mus musculus]	0.520291	-0.581714	-0.0268417		33	29		62		1.22734	1.27169			0.295532	0.34675			0.386832	0.65375			1.00833	0.582771			0.0119724	-0.779			-0.213928	-0.9495			1.15668	0.806375			0.209993	-0.310476			0.110693	-0.164376
568987738	XP_006519105.1	Arhgef40	268739	rho guanine nucleotide exchange factor 40 isoform X4 [Mus musculus]	1.40483	-0.580455	0.497968	4	4	4		12	3.13383	5.48407	1.16057		1.64793	2.45525	0.214831		1.40483	2.54655	0.521831		0.464398	0.782111	1.33602		-1.10657	-0.354555	0.417941		-1.20267	-0.580455	0.247441		1.73275	2.08217	1.24872		0.793068	1.05808	0.320452		0.497968	0.958785	0.466552
22122795	NP_666341.1	Dync1li1	235661	cytoplasmic dynein 1 light intermediate chain 1 [Mus musculus]	-0.0142914	-0.577786	-0.552377	1	3		1	5	1.41961	0.767223		3.04914	0.505499	-0.382282		1.6084	0.262399	-0.290982		1.1107	0.455473	1.23199		2.40275	-1.13456	0.300991		1.26469	-1.23066	0.0750908		1.46519	0.646596	0.945211		7.32631	-0.629063	-0.0812912		2.87309	-0.924163	-0.180591		2.59839
22094081	NP_032954.1	Map2k3	26397	dual specificity mitogen-activated protein kinase kinase 3 [Mus musculus]	0.915014	-0.574538	0.225328		11	4		15		2.74453	0.982935			1.45656	-0.0248314			1.54786	0.282169			0.649906	0.913212			-0.621697	-0.130978			-0.847597	-0.301478			1.61997	0.816707			0.695966	-0.29211			0.596666	-0.14601
568918482	XP_006500277.1	Tpx2	72119	targeting protein for Xklp2 isoform X1 [Mus musculus]	0.159903	-0.574206	-0.381181	2	5	23		30	2.22263	1.0487	0.577852		1.15227	0.0686029	-0.791227		0.909166	0.159903	-0.484227		0.782629	0.777672	0.755914		-0.353599	-0.362767	-0.403706		-0.449699	-0.588667	-0.574206		1.57226	0.822518	0.435635		0.652844	-0.281881	-1.19881		0.357744	-0.381181	-1.05271
157951598	NP_033924.2	Capn2	12334	calpain-2 catalytic subunit [Mus musculus]	0.166471	-0.571483	0.693267	17	7	6		30	1.3051	1.05349	1.54364		0.38416	0.0751709	0.626341		0.14106	0.166471	0.933341		0.719276	1.94186	0.480947		-0.475383	0.957439	-1.05605		-0.571483	0.731539	-1.22655		1.98394	1.73555	0.596251		0.988367	0.795393	-0.746008		0.693267	0.696093	-0.599908
260763928	NP_780509.2	Anapc2	99152	anaphase-promoting complex subunit 2 [Mus musculus]	0.667721	-0.567663	0.065476	1	1	3		5	2.98487	0.831288	1.28407		1.57767	-0.266579	0.360721		1.33457	-0.175279	0.667721		5.23168	0.489605	0.75935		2.38728	-1.03031	-0.397163		2.29118	-1.25621	-0.567663		15.6159	0.407003	0.945649		3.96494	-1.29689	-0.080624		3.66984	-1.39619	0.065476
408821450	NP_001258467.1	Myh14	71960	myosin-14 isoform 1 [Mus musculus]	0.262211	-0.566179	-0.488616	88	300	132	22	542	1.48954	0.78047	0.969431	1.5297	0.57487	-0.357585	-0.0447894	0.61325	0.33177	-0.266285	0.262211	0.11555	0.586148	0.927965	0.760131	0.668466	-0.770663	-0.107857	-0.395679	-0.581074	-0.866763	-0.333757	-0.566179	-0.380574	0.874472	0.727875	0.759289	1.0192	-0.193516	-0.458237	-0.397278	0.0274414	-0.488616	-0.557537	-0.251178	-0.247259
120407054	NP_766309.2	Fbxw8	231672	F-box/WD repeat-containing protein 8 [Mus musculus]	0.966535	-0.565042	0.414437		3			3		1.83431				0.875235				0.966535				0.790511				-0.339142				-0.565042				1.42774				0.513737				0.414437
755568892	XP_011249715.1	Dyrk1a	13548	dual specificity tyrosine-phosphorylation-regulated kinase 1A isoform X2 [Mus musculus]	0.0762652	-0.563326	-0.586907		12	35		47		1.26205	0.668249			0.335774	-0.581543			0.427074	-0.274543			0.651259	0.925588			-0.618696	-0.111557			-0.844596	-0.282057			0.699342	0.613577			-0.51593	-0.704685			-0.61523	-0.558585
755540019	XP_011247615.1	Myh10	77579	myosin-10 isoform X2 [Mus musculus]	0.103467	-0.563204	-0.382914	2065	3369	3538	445	9417	1.51136	0.850161	0.868421	1.43168	0.595848	-0.234192	-0.203533	0.517705	0.352748	-0.142892	0.103467	0.0200051	0.718106	0.989737	0.761701	0.607851	-0.477732	-0.0148823	-0.392704	-0.71821	-0.573832	-0.240782	-0.563204	-0.51771	1.10263	0.82153	0.658247	0.869455	0.140943	-0.283614	-0.6033	-0.201817	-0.154157	-0.382914	-0.4572	-0.476517
530537251	NP_001268946.1	Psmd4	19185	26S proteasome non-ATPase regulatory subunit 4 isoform 1 [Mus musculus]	0.903061	-0.562562	0.3758		1			1		1.75535				0.811761				0.903061				0.791872				-0.336662				-0.562562				1.39001				0.4751				0.3758
40789301	NP_766345.3	Heatr3	234549	HEAT repeat-containing protein 3 [Mus musculus]	-0.873469	-0.560306	-1.55443		3	1		4		0.630973	0.358268			-0.66435	-1.48089			-0.57305	-1.17389			1.60729	0.376613			0.684633	-1.40885			0.458733	-1.57935			0.83166	0.134929			-0.265934	-2.88973			-0.365234	-2.74363
568968210	XP_006514020.1	Tbc1d15	66687	TBC1 domain family member 15 isoform X1 [Mus musculus]	0.56169	-0.559904	0.0242359		3	1		4		2.02196	0.81752			1.01575	-0.290674			1.10705	0.0163257			0.71194	0.850725			-0.490173	-0.233235			-0.716073	-0.403735			1.43951	0.695485			0.525581	-0.523909			0.426281	-0.377809
27754065	NP_080714.2	Ppa1	67895	inorganic pyrophosphatase [Mus musculus]	0.440701	-0.559174	-0.423172	2	17	10		29	3.65741	0.984609	1.0971		1.87082	-0.0223775	0.133701		1.62772	0.0689225	0.440701		0.105589	0.876747	0.763831		-3.24347	-0.189767	-0.388674		-3.33957	-0.415667	-0.559174		0.440196	0.798923	0.720443		-1.18378	-0.323872	-0.473045		-1.47888	-0.423172	-0.326945
128485541	NP_001020770.2	Trim26	22670	tripartite motif-containing protein 26 [Mus musculus]	0.183996	-0.553582	-0.69088	11	11	5		27	1.51302	1.06636	0.563526		0.597431	0.0926964	-0.827445		0.354331	0.183996	-0.520445		0.597227	0.797022	0.766798		-0.743649	-0.327309	-0.383082		-0.839749	-0.553209	-0.553582		0.760078	0.865763	0.435811		-0.39578	-0.207956	-1.19822		-0.69088	-0.307256	-1.05212
12963643	NP_075820.1	Mrpl46	67308	39S ribosomal protein L46, mitochondrial [Mus musculus]	-0.196355	-0.550896	-0.707551	2	2			4	0.475391	1.78003			-1.07281	0.831902			-1.31591	0.923202			0.535526	1.08762			-0.900971	0.12118			-0.997071	-0.10472			0.254584	1.936			-1.97378	0.953082			-2.26888	0.853782
568968085	XP_006513962.1	Rbms2	56516	RNA-binding motif, single-stranded-interacting protein 2 isoform X1 [Mus musculus]	0.502484	-0.549099	-0.20974	6	3	3		12	1.67665	1.03196	1.3606		0.745584	0.0453879	0.444242		0.502484	0.136688	0.751242		0.730523	0.806274	0.523356		-0.452999	-0.310658	-0.934137		-0.549099	-0.536558	-1.10464		1.20002	0.926306	0.712077		0.263058	-0.11044	-0.489894		-0.0320423	-0.20974	-0.343794
568993404	XP_006521493.1	Scaf11	72193	protein SCAF11 isoform X1 [Mus musculus]	-0.00715719	-0.548717	-0.723151	8	3			11	0.885154	1.24271			-0.175999	0.313485			-0.419099	0.404785			1.10627	0.528092			0.145704	-0.921138			0.0496037	-1.14704			0.74224	0.649832			-0.430041	-0.621862			-0.725141	-0.721162
357527454	NP_001239472.1	Sec23b	27054	protein transport protein Sec23B isoform 1 [Mus musculus]	2.50292	-0.547095	0.814007		2	4		6		3.09575	7.87486			1.63029	2.97725			1.72159	3.28425			0.56147	1.09804			-0.83272	0.13493			-1.05862	-0.0355699			1.73817	1.72147			0.79757	0.783645			0.69827	0.929745
41235779	NP_958761.1	Trim56	384309	E3 ubiquitin-protein ligase TRIM56 [Mus musculus]	-0.500495	-0.546801	-0.918302		8	6		14		1.1039	0.343432			0.142614	-1.5419			0.233914	-1.2349			0.697737	0.883954			-0.519244	-0.177957			-0.745144	-0.348457			0.860704	0.314909			-0.216411	-1.66699			-0.315711	-1.52089
224967126	NP_032201.2	Grn	14824	granulins precursor [Mus musculus]	-0.0409493	-0.543828	-0.699292		19	19		38		0.568505	1.26099			-0.814754	0.334556			-0.723454	0.641556			1.15158	0.537797			0.203611	-0.894867			-0.022289	-1.06537			0.481822	0.762096			-1.05343	-0.391955			-1.15273	-0.245855
31543976	NP_061359.2	Ywhag	22628	14-3-3 protein gamma [Mus musculus]	-0.275552	-0.543774	-0.909978	1	5	2		8	0.797501	1.27204	0.667781		-0.326442	0.347149	-0.582552		-0.569542	0.438449	-0.275552		0.733224	0.371755	1.77063		-0.447674	-1.42758	0.824265		-0.543774	-1.65348	0.653765		0.584747	0.570114	1.23387		-0.774115	-0.810678	0.303186		-1.06922	-0.909978	0.449286
568912477	XP_006497573.1	Nudt5	53893	ADP-sugar pyrophosphatase isoform X2 [Mus musculus]	-0.0435817	-0.5405	-0.539982	2	10	1		13	1.14831	1.25448	0.68217		0.199518	0.327085	-0.551797		-0.0435817	0.418385	-0.244797		0.73489	1.09134	0.595691		-0.4444	0.126102	-0.747365		-0.5405	-0.0997977	-0.917865		0.843885	1.20854	0.406362		-0.244882	0.273269	-1.29916		-0.539982	0.173969	-1.15306
6681159	NP_031867.1	Ddx6	13209	probable ATP-dependent RNA helicase DDX6 [Mus musculus]	0.472933	-0.536865	-1.19075		31	1		32		1.30282				0.381633				0.472933				0.806102				-0.310965				-0.536865				1.19957	0.154875			0.262519	-2.69083			0.163219	-2.54473
7110693	NP_032880.1	Prkaca	18747	cAMP-dependent protein kinase catalytic subunit alpha isoform 1 [Mus musculus]	0.916202	-0.532215	0.121564	2	2	1		5	2.07428	1.90738			1.05261	0.931592			0.809513	1.02289			0.782466	0.763907			-0.3539	-0.38853			-0.45	-0.61443			1.62306	1.16543	0.320625		0.698712	0.220864	-1.64104		0.403612	0.121564	-1.49494
270047502	NP_598820.2	Ddx41	72935	probable ATP-dependent RNA helicase DDX41 [Mus musculus]	0.0895485	-0.530937	-0.44179	69	207	155	31	462	1.31925	0.372624	0.860083	1.63576	0.399717	-1.42421	-0.217452	0.709962	0.156617	-1.33291	0.0895485	0.212262	0.832117	0.809422	0.768786	0.64793	-0.265141	-0.305037	-0.379346	-0.62609	-0.361241	-0.530937	-0.549846	-0.42559	1.14032	0.300361	0.665315	0.952077	0.189444	-1.73523	-0.58789	-0.0708499	-0.105656	-1.83453	-0.44179	-0.34555
568960015	XP_006510644.1	Anln	68743	actin-binding protein anillin isoform X1 [Mus musculus]	0.730072	-0.53062	0.301677		11	12		23		2.29283	0.91049			1.19713	-0.135285			1.28843	0.171715			0.915831	0.688729			-0.126846	-0.537993			-0.352746	-0.708493			2.34805	0.626371			1.23146	-0.674911			1.13216	-0.528811
6680952	NP_031751.1	Cnn2	12798	calponin-2 [Mus musculus]	1.08214	-0.52571	0.559447		4	1		5		3.29882	1.03099			1.72195	0.0440277			1.81325	0.351028			0.759489	0.836177			-0.3969	-0.258119			-0.6228	-0.428619			2.43882	0.862089			1.28619	-0.214092			1.18689	-0.0679917
94681061	NP_001013385.3	Prkaa1	105787	5'-AMP-activated protein kinase catalytic subunit alpha-1 [Mus musculus]	1.3073	-0.523197	-2.19411		5	3	1	9		2.85537	1.62746	7.09234		1.51368	0.70262	2.82626		1.60498	1.00962	2.32856		0.813776		1.50163		-0.297297		0.586534		-0.523197		0.787034		2.39515	0.0193016	10.6501		1.26012	-5.69514	3.4128		1.16082	-5.54904	3.1381
390190197	NP_001038209.2	Gcdh	270076	glutaryl-CoA dehydrogenase, mitochondrial [Mus musculus]	1.438	-0.518994	0.877557			2		2			2.19011				1.131				1.438				0.785404				-0.348494				-0.518994				1.66031				0.731457				0.877557
156255163	NP_001095907.1	Acbd5	74159	acyl-CoA-binding domain-containing protein 5 isoform a precursor [Mus musculus]	0.151433	-0.518359	-0.322086	88	47	59	43	237	1.28047	1.24863	0.897779	1.23942	0.356677	0.320347	-0.155567	0.30967	0.113577	0.411647	0.151433	-0.18803	0.737693	0.961338	0.785749	0.70661	-0.438907	-0.0568845	-0.347859	-0.501013	-0.535007	-0.282785	-0.518359	-0.300513	0.981468	1.35066	0.688058	0.87579	-0.0269862	0.433666	-0.539398	-0.191343	-0.322086	0.334366	-0.393298	-0.466043
110625998	NP_080676.3	Dnajb11	67838	dnaJ homolog subfamily B member 11 precursor [Mus musculus]	-0.18047	-0.514241	-0.538544		4	3		7		1.07481	0.549684			0.104085	-0.863325			0.195385	-0.556325			0.585822	1.10144			-0.771466	0.139385			-0.997366	-0.0311155			0.696371	0.658924			-0.522073	-0.601815			-0.621373	-0.455715
19527068	NP_598612.1	Nusap1	108907	nucleolar and spindle-associated protein 1 isoform a [Mus musculus]	-0.0570114	-0.512764	-0.577642	8	20	11	4	43	1.13768	0.852429	0.794962	0.881875	0.186089	-0.230348	-0.331042	-0.181355	-0.0570114	-0.139048	-0.0240423	-0.679055	0.628233	0.891324	0.788802	0.666958	-0.670628	-0.165979	-0.342264	-0.584332	-0.766728	-0.391879	-0.512764	-0.383832	0.822141	0.887591	0.551634	0.798889	-0.282542	-0.172032	-0.858218	-0.323933	-0.577642	-0.271332	-0.712118	-0.598633
114326446	NP_071855.2	Myh9	17886	myosin-9 [Mus musculus]	0.234003	-0.511146	-0.277424	5258	7720	10218	1606	24802	1.61577	0.824608	0.950661	1.49393	0.692226	-0.278219	-0.0729971	0.57911	0.449126	-0.186919	0.234003	0.0814102	0.71257	0.967606	0.789688	0.642401	-0.488897	-0.0475083	-0.340646	-0.638453	-0.584997	-0.273408	-0.511146	-0.437953	1.1362	0.798138	0.745601	0.973234	0.184222	-0.32529	-0.423524	-0.0391415	-0.110878	-0.42459	-0.277424	-0.313841
22128625	NP_079776.1	Mrpl37	56280	39S ribosomal protein L37, mitochondrial precursor [Mus musculus]	1.80217	-0.506666	1.14577	4	6			10	5.00133	2.70163			2.32231	1.43383			2.07921	1.52513			1.12851	0.54876			0.174421	-0.865753			0.078321	-1.09165			5.64406	1.14014			2.49673	0.189213			2.20163	0.0899132
256000782	NP_001157721.1	Tpm1	22003	tropomyosin alpha-1 chain isoform Tpm1.2st [Mus musculus]	-0.122592	-0.506054	-0.880556	19	130	48		197	1.45537	0.516138	0.742472		0.541385	-0.954172	-0.429592		0.298285	-0.862872	-0.122592		0.752647	1.09397	0.723585		-0.409954	0.129576	-0.466765		-0.506054	-0.0963242	-0.637265		1.18798	0.326595	0.490846		0.248515	-1.61443	-1.02666		-0.0465852	-1.71373	-0.880556
295424164	NP_001074571.2	Whsc1	107823	histone-lysine N-methyltransferase NSD2 isoform 1 [Mus musculus]	-0.187807	-0.504816	-0.618		16	1		17		0.555767	1.05229			-0.847447	0.0735321			-0.756147	0.380532			1.10733	0.590364			0.147091	-0.760322			-0.0788093	-0.930822			0.661582	0.621234			-0.596009	-0.68679			-0.695309	-0.54069
22122569	NP_666186.1	Tfb1m	224481	dimethyladenosine transferase 1, mitochondrial [Mus musculus]	-0.270552	-0.502885	-0.772127	5	18	7		30	0.981152	0.5777	0.858395		-0.0274516	-0.791607	-0.220286		-0.270552	-0.700307	0.0867143		0.754302	0.95294	0.744059		-0.406785	-0.069543	-0.426511		-0.502885	-0.295443	-0.597011		0.718457	0.478096	0.56178		-0.477027	-1.06463	-0.831923		-0.772127	-1.16393	-0.685823
23956222	NP_076224.1	Actr3	74117	actin-related protein 3 [Mus musculus]	0.598217	-0.502194	0.355689	49	58	40	10	157	2.53743	1.42101	1.02905	1.62205	1.34337	0.506917	0.0413121	0.697822	1.10027	0.598217	0.348312	0.200122	0.587478	0.891087	0.794603	0.673101	-0.767393	-0.166361	-0.331694	-0.571104	-0.863493	-0.392261	-0.502194	-0.370604	1.57003	1.43004	0.8427	1.09119	0.650789	0.516054	-0.246909	0.125906	0.355689	0.416754	-0.100809	-0.148794
755541167	XP_011242119.1	Kif3c	16570	kinesin-like protein KIF3C isoform X1 [Mus musculus]	-0.439804	-0.500006	-0.904511	6	4	3		13	1.48288	0.692025	0.432117		0.568398	-0.531104	-1.21051		0.325298	-0.439804	-0.903505		0.804572	0.826962	0.628165		-0.313706	-0.274106	-0.670785		-0.409806	-0.500006	-0.841285		0.986888	0.572279	0.271441		-0.0190413	-0.805211	-1.88129		-0.314141	-0.904511	-1.73519
120407062	NP_001073345.1	Gas2l3	237436	GAS2-like protein 3 isoform 1 [Mus musculus]	0.16604	-0.49966	-0.0491849		12	25		37		0.870219	1.09758			-0.20055	0.13433			-0.10925	0.44133			0.807041	0.815844			-0.309286	-0.293634			-0.535186	-0.464134			0.849158	1.06491			-0.235895	0.0907254			-0.335195	0.236825
119433663	NP_077772.2	Luzp1	269593	leucine zipper protein 1 [Mus musculus]	0.768934	-0.495266	0.575795	8	5	11	3	27	2.01675	2.08142	0.622325	1.75885	1.01203	1.05757	-0.684261	0.814633	0.768934	1.14887	-0.377261	0.316933	0.481821	0.829684	1.28968	1.00783	-1.05343	-0.269366	0.367009	0.0112462	-1.14953	-0.495266	0.196509	0.211746	1.8288	2.97786	1.16843	1.87323	0.870895	1.57428	0.224566	0.905529	0.575795	1.47498	0.370666	0.630829
569002906	XP_006525533.1	Synpo	104027	synaptopodin isoform X2 [Mus musculus]	0.255062	-0.493999	0.0305641	29	20	44	3	96	1.92163	1.1202	0.923654	0.356213	0.942329	0.163762	-0.114576	-1.48919	0.699229	0.255062	0.192424	-1.98689	0.747097	0.830413	1.17924	1.54088	-0.420633	-0.268099	0.237856	0.623755	-0.516733	-0.493999	0.0673561	0.824255	1.25324	0.834469	1.11483	0.548882	0.325664	-0.26107	0.15683	-0.865431	0.0305641	-0.36037	0.30293	-1.14013
112363072	NP_083987.1	Arpc2	76709	actin-related protein 2/3 complex subunit 2 [Mus musculus]	0.698368	-0.490351	0.139358	2	61	33		96	2.44247	1.52316	1.12874		1.28834	0.607068	0.174711		1.04524	0.698368	0.481711		0.577526	0.832516	0.944062		-0.792041	-0.264451	-0.0830461		-0.888141	-0.490351	-0.253546		1.3514	1.1923	0.908392		0.434458	0.253746	-0.138613		0.139358	0.154446	0.00748733
24429570	NP_082474.1	Xpo5	72322	exportin-5 [Mus musculus]	0.55427	-0.489545	0.288145		10	3		13		1.57736	1.03723			0.657509	0.0527311			0.748809	0.359731			0.87525	0.762888			-0.192233	-0.390458			-0.418133	-0.560958			1.3406	1.07669			0.422882	0.106608			0.323582	0.252708
33469043	NP_598770.1	Ncln	103425	nicalin precursor [Mus musculus]	1.76213	-0.486647	0.359161		4			4		3.18399				1.67083				1.76213				0.834656				-0.260747				-0.486647				1.37408				0.458461				0.359161
407027856	NP_001258334.1	Capzb	12345	F-actin-capping protein subunit beta isoform c [Mus musculus]	-0.218948	-0.486182	-0.743677	5	60	24		89	1.61968	0.806503	0.682268		0.695712	-0.310248	-0.551589		0.452612	-0.218948	-0.244589		0.522416	1.18162	0.803471		-0.93673	0.240762	-0.315682		-1.03283	0.0148625	-0.486182		0.678357	0.919287	0.539697		-0.559883	-0.121412	-0.889777		-0.854983	-0.220712	-0.743677
244793002	NP_001156485.1	Ythdc2	240255	probable ATP-dependent RNA helicase YTHDC2 [Mus musculus]	-0.882671	-0.485735	1.05993		2	3		5		0.772427	0.288949			-0.37253	-1.79111			-0.28123	-1.48411			1.25653	0.53421			0.32945	-0.90452			0.10355	-1.07502			0.97058	4.33533			-0.0430803	2.11614			-0.14238	2.26224
33859674	NP_059103.1	Spag5	54141	sperm-associated antigen 5 [Mus musculus]	-0.697014	-0.480574	-1.1513	6	5	2		13	1.37664	0.57902	0.148355		0.461152	-0.788314	-2.75287		0.218052	-0.697014	-2.44587		0.849705	0.838177	0.0645108		-0.234967	-0.254674	-3.95432		-0.331067	-0.480574	-4.12482		1.09513	0.482298	0.00957051		0.131102	-1.052	-6.70719		-0.163998	-1.1513	-6.56109
226246593	NP_062759.2	Actr10	56444	actin-related protein 10 [Mus musculus]	0.347411	-0.479413	-0.11654	6	2	18		26	2.16744	1.19425	0.65503		1.11599	0.256111	-0.610368		0.872893	0.347411	-0.303368		0.602273	0.838851	0.820391		-0.73151	-0.253513	-0.285616		-0.82761	-0.479413	-0.456116		1.40272	0.988121	0.76473		0.488226	-0.0172399	-0.386978		0.193126	-0.11654	-0.240878
568968470	XP_006514144.1	Mier2	70427	mesoderm induction early response protein 2 isoform X1 [Mus musculus]	-0.346675	-0.477654	-0.797479	3		1		4	0.639155		0.925634		-0.645762		-0.111487		-0.888862		0.195513		1.19225		0.520368		0.253686		-0.942395		0.157586		-1.11289		0.762032		0.48167		-0.392076		-1.05388		-0.687176		-0.907782
10190660	NP_061253.2	Tfip11	54723	tuftelin-interacting protein 11 [Mus musculus]	0.405145	-0.475997	0.420007	4	8	8		20	1.56726	1.44057	1.05477		0.648245	0.526642	0.0769283		0.405145	0.617942	0.383928		0.464863	0.84084	1.17455		-1.10512	-0.250097	0.232111		-1.20122	-0.475997	0.0616111		0.559358	1.6851	1.20908		-0.838156	0.752837	0.273907		-1.13326	0.653537	0.420007
120444918	NP_033051.2	Rasa3	19414	ras GTPase-activating protein 3 [Mus musculus]	-0.00205037	-0.474868	-0.425396	9	10	28		47	1.41786	0.937343	0.550626		0.503712	-0.0933504	-0.860856		0.260612	-0.00205037	-0.553856		0.508434	0.841498	1.13533		-0.975869	-0.248968	0.183108		-1.07197	-0.474868	0.0126083		0.703015	0.866066	0.672919		-0.508374	-0.20745	-0.571496		-0.803474	-0.30675	-0.425396
160707925	NP_038498.2	Anxa3	11745	annexin A3 [Mus musculus]	0.86787	-0.473203	0.636738		18			18		1.71305				0.77657				0.86787				0.84247				-0.247303				-0.473203				1.6656				0.736038				0.636738
568990435	XP_006520120.1	Zfr	22763	zinc finger RNA-binding protein isoform X1 [Mus musculus]	-0.0878259	-0.471157	-0.611149	4	8	17		29	0.466213	1.03764	0.760581		-1.10094	0.053303	-0.394826		-1.34404	0.144603	-0.0878259		0.771075	0.854	0.635487		-0.375057	-0.227693	-0.654065		-0.471157	-0.453593	-0.824565		0.88748	0.701323	0.516755		-0.172214	-0.511849	-0.952449		-0.467314	-0.611149	-0.806349
33859596	NP_035160.1	P4ha1	18451	prolyl 4-hydroxylase subunit alpha-1 isoform 3 precursor [Mus musculus]	0.736996	-0.470352	0.217775	3	7	4		14	1.9726	1.08687	1.78409		0.980096	0.120181	0.835184		0.736996	0.211481	1.14218		0.771505	0.912335	0.47393		-0.374252	-0.132365	-1.07725		-0.470352	-0.358265	-1.24775		1.52187	0.976432	1.05094		0.605844	-0.0344092	0.0716754		0.310744	-0.133709	0.217775
254553392	NP_766581.2	Zfp512	269639	zinc finger protein 512 [Mus musculus]	0.291161	-0.470042	-0.22006	1	4	10	2	17	5.23975	1.14859	0.687179	1.19569	2.3895	0.199861	-0.541242	0.257842	2.1464	0.291161	-0.234242	-0.239858	2.27099	0.79583	0.81251	0.548297	1.18332	-0.329467	-0.299542	-0.86697	1.08722	-0.555367	-0.470042	-0.66647	11.8994	0.919703	0.597912	0.663495	3.57282	-0.12076	-0.741996	-0.591842	3.27772	-0.22006	-0.595896	-0.866542
557440749	NP_001273502.1	Ehmt2	110147	histone-lysine N-methyltransferase EHMT2 isoform c [Mus musculus]	0.189177	-0.465958	-0.30152	17	14	28	3	62	1.08909	1.12286	0.921577	2.10888	0.123118	0.167173	-0.117823	1.07648	-0.119982	0.258473	0.189177	0.57878	0.773859	0.638554	0.99864	0.590915	-0.369858	-0.647121	-0.00196357	-0.758977	-0.465958	-0.873021	-0.172464	-0.558477	0.99556	0.809531	0.883443	0.832952	-0.00641994	-0.304842	-0.178791	-0.263696	-0.30152	-0.404142	-0.032691	-0.538396
125987599	NP_033977.3	Cd2ap	12488	CD2-associated protein [Mus musculus]	0.228677	-0.465246	0.37088			3		3			0.947158				-0.0783235				0.228677				0.815216				-0.294746				-0.465246				1.1686				0.22478				0.37088
29336059	NP_033116.2	Polr2c	20021	DNA-directed RNA polymerase II subunit RPB3 [Mus musculus]	1.13498	-0.464629	0.863348	1	11	1		13		2.06148				1.04368				1.13498				0.847492				-0.238729				-0.464629			2.60403	1.67058			1.38075	0.74035			1.08565	0.64105
75677414	NP_031829.2	Cttn	13043	src substrate cortactin isoform 1 [Mus musculus]	1.16324	-0.461404	-0.0315962	5	3	14		22	2.65063	2.19336	0.508433		1.40634	1.13314	-0.975869		1.16324	1.22444	-0.668869		0.498524	1.04027	0.81739		-1.00427	0.0569611	-0.290904		-1.10037	-0.168939	-0.461404		1.20039	1.58732	0.674141		0.263504	0.666597	-0.568877		-0.0315962	0.567297	-0.422777
117606385	NP_938037.2	Tmx3	67988	protein disulfide-isomerase TMX3 precursor [Mus musculus]	-0.264628	-0.46023	-0.689557		3			3		0.781367				-0.355928				-0.264628				0.85008				-0.23433				-0.46023				0.664224				-0.590257				-0.689557
168823441	NP_001028431.2	Mcu	215999	calcium uniporter protein, mitochondrial precursor [Mus musculus]	-0.723824	-0.454126	-1.05172		8	2		10		0.501734	0.554422			-0.995007	-0.850942			-0.903707	-0.543942			1.23394	0.568359			0.303274	-0.815126			0.077374	-0.985626			0.714906	0.315111			-0.484174	-1.66607			-0.583474	-1.51997
755520603	XP_011249076.1	Unc45a	101869	protein unc-45 homolog A isoform X1 [Mus musculus]	0.340887	-0.453923	0.201213	1	26	20		47		1.32628	0.9177			0.407381	-0.123906			0.498681	0.183094			0.955118	0.734483			-0.0662484	-0.445198			-0.292148	-0.615698			1.25605	1.0187			0.328899	0.026727			0.229599	0.172827
755530462	XP_011241116.1	Myo1e	71602	unconventional myosin-Ie isoform X2 [Mus musculus]	0.171218	-0.448966	-0.119237	103	442	437	31	1013	1.41075	1.05696	0.870857	1.77849	0.496464	0.0799184	-0.199492	0.830654	0.253364	0.171218	0.107508	0.332954	0.767649	1.10502	0.824467	0.699848	-0.38148	0.144066	-0.278466	-0.514887	-0.47758	-0.0818339	-0.448966	-0.314387	1.12964	1.18205	0.712125	1.08981	0.175863	0.241285	-0.489797	0.12407	-0.119237	0.141985	-0.343697	-0.15063
160415213	NP_031510.2	Rhoc	11853	rho-related GTP-binding protein RhoC precursor [Mus musculus]	0.502623	-0.4478	0.282916		7	3		10		1.69316	0.899521			0.759717	-0.152771			0.851017	0.154229			0.880098	0.803886			-0.184263	-0.314938			-0.410163	-0.485438			1.49015	0.961646			0.575454	-0.0564227			0.476154	0.0896773
568946527	XP_006540407.1	Chmp2a	68953	charged multivesicular body protein 2a isoform X2 [Mus musculus]	-0.647082	-0.443913	-1.19707		5	2		7		0.914788	0.338218			-0.128491	-1.56397			-0.0371909	-1.25697			0.788015	0.902676			-0.343706	-0.14772			-0.569606	-0.31822			0.740627	0.248657			-0.43318	-2.00777			-0.53248	-1.86167
158533976	NP_848484.2	Faf2	76577	FAS-associated factor 2 [Mus musculus]	2.44509	-0.442164	1.75718	2	9			11	26.6326	1.23701			4.73512	0.306853			4.49202	0.398153			0.729755	0.927995			-0.454516	-0.107812			-0.550616	-0.333712			11.7302	1.2804			3.55215	0.356598			3.25705	0.257298
27804319	NP_598667.2	Zkscan1	74570	zinc finger protein with KRAB and SCAN domains 1 isoform 1 [Mus musculus]	-0.294312	-0.440069	-0.514723	39	20	80	6	145	0.965125	0.590683	0.768193	1.62121	-0.0512122	-0.759544	-0.38046	0.697073	-0.294312	-0.668244	-0.0734596	0.199373	1.08742	0.862043	0.786432	0.739823	0.120908	-0.214169	-0.346606	-0.434749	0.024808	-0.440069	-0.517106	-0.234249	0.901298	0.576049	0.632517	1.19941	-0.149924	-0.795736	-0.660823	0.262324	-0.445024	-0.895036	-0.514723	-0.0123757
29789050	NP_038880.1	Abcf3	27406	ATP-binding cassette sub-family F member 3 [Mus musculus]	1.3003	-0.437795	0.550945	3	9	3		15	1.67012	3.19799	1.99073		0.73995	1.67717	0.993296		0.49685	1.76847	1.3003		0.789114	0.822771	0.874334		-0.341695	-0.281438	-0.193744		-0.437795	-0.507338	-0.364244		1.31082	2.35556	1.32395		0.390469	1.23607	0.404845		0.0953686	1.13677	0.550945
124244104	NP_033151.2	Atxn2	20239	ataxin-2 [Mus musculus]	0.5224	-0.435457	0.0738016	1	2	10		13	1.399	1.8419	1.16103		0.484392	0.881192	0.2154		0.241292	0.972492	0.5224		0.101301	1.12947	0.832224		-3.30328	0.175646	-0.264957		-3.39938	-0.0502538	-0.435457		0.14172	2.09089	0.951122		-2.81889	1.06412	-0.0722984		-3.11399	0.964818	0.0738016
755496861	XP_006497595.2	Mcm10	70024	protein MCM10 homolog isoform X2 [Mus musculus]	0.200788	-0.434788	-0.544621	7	16	21		44	1.49773	1.07884	0.642162		0.582773	0.109488	-0.638991		0.339673	0.200788	-0.331991		0.7029	0.865204	0.845008		-0.50861	-0.208888	-0.242963		-0.60471	-0.434788	-0.413463		1.31121	0.734421	0.554968		0.390895	-0.445321	-0.849523		0.0957948	-0.544621	-0.703423
358438383	NP_001240320.1	Mtfr1	67472	mitochondrial fission regulator 1 [Mus musculus]	-1.27316	-0.433919	-1.22061	1	3	1		5	0.489688	0.336759	4.63376		-1.03006	-1.57021	2.21218		-1.27316	-1.47891	2.51918		0.791237	1.35442	0.096656		-0.337819	0.43768	-3.371		-0.433919	0.21178	-3.5415		0.387459	0.459678	0.447881		-1.36788	-1.12131	-1.15881		-1.66298	-1.22061	-1.01271
19745156	NP_077229.4	Ipo4	75751	importin-4 [Mus musculus]	1.00248	-0.433292	0.104038	12	16	11		39	2.37114	2.28311	0.952658		1.24558	1.191	-0.0699696		1.00248	1.2823	0.23703		0.529932	0.866101	1.01378		-0.916122	-0.207392	0.0197453		-1.01222	-0.433292	-0.150755		1.31872	1.66426	0.91667		0.399138	0.734881	-0.125526		0.104038	0.635581	0.0205743
568956642	XP_006530985.1	Aars	234734	alanine--tRNA ligase, cytoplasmic isoform X1 [Mus musculus]	2.07143	-0.431097	1.80997	20	36	36		92	5.78576	3.94529	2.66675		2.53251	1.98013	1.41508		2.28941	2.07143	1.72208		0.674562	0.914109	0.834742		-0.567977	-0.129561	-0.260597		-0.664077	-0.355461	-0.431097		7.3121	3.75618	2.09627		2.87029	1.90927	1.06782		2.57519	1.80997	1.21392
755514337	XP_011239180.1	Hip1	215114	huntingtin-interacting protein 1 isoform X1 [Mus musculus]	-0.55599	-0.427904	-0.55923	5		17		22	0.557011		0.794623		-0.844222		-0.331658		-1.08732		-0.0246576		0.514402		1.2922		-0.959032		0.369825		-1.05513		0.199325		0.612472		0.83383		-0.707285		-0.262176		-1.00238		-0.116076
755503682	XP_011238380.1	Gmps	229363	GMP synthase [glutamine-hydrolyzing] isoform X1 [Mus musculus]	0.409943	-0.427659	0.353302	3	4	3		10	1.97241	1.24716	0.349544		0.979961	0.318643	-1.51645		0.736861	0.409943	-1.20945		0.794677	2.20603	0.511808		-0.331559	1.14145	-0.966327		-0.427659	0.915554	-1.13683		1.56743	2.35854	0.0482825		0.648402	1.23789	-4.37236		0.353302	1.13859	-4.22626
13385958	NP_080743.1	Rps27l	67941	40S ribosomal protein S27-like isoform 2 [Mus musculus]	4.81472	-0.427565	-0.416307		1	2		3		742.622	0.809251			9.53648	-0.305342			9.62778	0.00165827				0.836788				-0.257065				-0.427565				0.677171				-0.562407				-0.416307
568992499	XP_006521058.1	Mpst	246221	3-mercaptopyruvate sulfurtransferase isoform X1 [Mus musculus]	2.36924	-0.426527	3.119		5	4		9		3.60513	5.61831			1.85005	2.49014			1.94135	2.79714			1.0326	0.705667			0.0462856	-0.50294			-0.179614	-0.67344			5.28986	13.8131			2.40323	3.78796			2.30393	3.93406
52345413	NP_064389.2	Kat2b	18519	histone acetyltransferase KAT2B isoform 1 [Mus musculus]	1.87848	-0.42646	1.46177			2		2			2.9721				1.57148				1.87848				0.83743				-0.25596				-0.42646				2.48919				1.31567				1.46177
755532277	XP_011241325.1	Lrrfip2	71268	leucine-rich repeat flightless-interacting protein 2 isoform X25 [Mus musculus]	0.51285	-0.425829	-0.267315	38	150	66	40	294	1.34217	1.3437	1.15337	1.62106	0.424571	0.426214	0.20585	0.696936	0.181471	0.517514	0.51285	0.199236	0.795686	1.08852	0.748332	0.691984	-0.329729	0.122362	-0.41825	-0.531188	-0.425829	-0.103538	-0.58875	-0.330688	1.01218	1.40965	0.750844	1.09211	0.0174728	0.495336	-0.413415	0.127117	-0.277627	0.396036	-0.267315	-0.147583
568961237	XP_006511113.1	Tpm1	22003	tropomyosin alpha-1 chain isoform X13 [Mus musculus]	0.166348	-0.425494	-0.515607	19	130	48		197	1.32818	0.709848	1.11884		0.409448	-0.494419	0.16201		0.166348	-0.403119	0.46901		0.795871	1.09491	0.552207		-0.329394	0.130816	-0.856718		-0.425494	-0.0950837	-1.02722		1.04574	0.74934	0.617834		0.064519	-0.416307	-0.694708		-0.230581	-0.515607	-0.548608
23956266	NP_598842.1	Dnajc9	108671	dnaJ homolog subfamily C member 9 [Mus musculus]	0.0579441	-0.423628	-0.310322	7	46	37		90	0.936567	0.977145	1.25485		-0.0945459	-0.0333559	0.327518		-0.337646	0.0579441	0.634518		0.796901	0.972821	0.68133		-0.327528	-0.0397544	-0.553574		-0.423628	-0.265654	-0.724074		0.898462	0.863925	0.773999		-0.154471	-0.211022	-0.369597		-0.449571	-0.310322	-0.223497
568908413	XP_006529332.1	Rnf2	19821	E3 ubiquitin-protein ligase RING2 isoform X1 [Mus musculus]	1.04314	-0.42265	1.37126	3	1	1		5	2.43892	5.51967	0.88579		1.28624	2.46458	-0.174963		1.04314	2.55588	0.132037		0.616935		1.08531		-0.696809		0.118109		-0.792909		-0.0523911		7.71883		0.961358		2.94838		-0.0568542		2.65328		0.0892458
30519953	NP_848734.1	1810026J23Rik	69773	uncharacterized protein C19orf52 homolog [Mus musculus]	0.41575	-0.422396	-0.097912		3			3		1.25219				0.32445				0.41575				0.872667				-0.196496				-0.422396				1.00096				0.00138797				-0.097912
32129201	NP_859010.1	Dsg1b	225256	desmoglein-1-beta precursor [Mus musculus]	-5.56995	-0.421172	-5.6932		10	10		20		0.00325675	0.103246			-8.26235	-3.27584			-8.17105	-2.96884			283.104	0.00259306			8.14519	-8.59113			7.91929	-8.76163			0.85078	0.000425059			-0.233143	-11.2			-0.332443	-11.0539
124517663	NP_034860.2	Anxa1	16952	annexin A1 [Mus musculus]	0.568691	-0.420331	-0.355808	5	35	14		54	1.81152	0.94129	1.19888		0.857202	-0.0872895	0.261691		0.614102	0.00401054	0.568691		0.798724	1.30952	8.85149e-05		-0.324231	0.38904	-13.4637		-0.420331	0.16314	-13.6342		0.958793	1.34111	0.000106119		-0.0607085	0.423428	-13.202		-0.355808	0.324128	-13.0559
83649709	NP_058539.2	Atxn10	54138	ataxin-10 [Mus musculus]	0.587024	-0.420275	0.32978	9	17	2		28	2.86468	1.41003	0.544463		1.51837	0.495724	-0.877095		1.27527	0.587024	-0.570095		0.717574	0.873952	1.33136		-0.4788	-0.194375	0.412903		-0.5749	-0.420275	0.242403		1.99674	1.34637	0.724877		0.997649	0.42908	-0.464192		0.702549	0.32978	-0.318092
568913208	XP_006497875.1	Sptan1	20740	spectrin alpha chain, non-erythrocytic 1 isoform X4 [Mus musculus]	-0.632069	-0.41998	0.079626	4	3	15	5	27	0.763675	0.539233	1.03845		-0.388969	-0.891018	0.0544374		-0.632069	-0.799718	0.361437		56.1172	0.60198	0.8412		5.81037	-0.732213	-0.24948		5.71427	-0.958113	-0.41998		1.69909	0.324608	0.954969		0.764761	-1.62323	-0.066474		0.469661	-1.72253	0.079626
568991166	XP_006520411.1	1110038F14Rik	117171	UPF0488 protein C8orf33 homolog isoform X1 [Mus musculus]	0.178083	-0.418642	-0.218109		2	4		6		0.846926	1.14676			-0.239692	0.197558			-0.148392	0.504558			0.861465	0.855151			-0.215136	-0.225748			-0.441036	-0.396248			0.729597	0.98065			-0.454828	-0.02819			-0.554128	0.11791
165377173	NP_065612.2	Srsf4	57317	serine/arginine-rich splicing factor 4 [Mus musculus]	0.317923	-0.41786	-0.0896714	2	2	11		15	1.47531	1.08322	1.00806		0.561023	0.115321	0.0115885		0.317923	0.206621	0.318588		0.590581	1.21462	0.842437		-0.759794	0.280509	-0.24736		-0.855894	0.054609	-0.41786		0.871293	1.3157	0.849231		-0.198771	0.39583	-0.235771		-0.493871	0.29653	-0.0896714
6754724	NP_034947.1	Psmd7	17463	26S proteasome non-ATPase regulatory subunit 7 [Mus musculus]	1.8676	-0.416625	1.2462		4			4		3.42546				1.7763				1.8676				0.876165				-0.190725				-0.416625				2.54118				1.3455				1.2462
6754954	NP_035148.1	Sqstm1	18412	sequestosome-1 isoform 1 [Mus musculus]	-0.167947	-0.416543	-0.521241	11	11	6		28	0.876795	1.0981	0.719493		-0.189688	0.135012	-0.474947		-0.432788	0.226312	-0.167947		0.714445	0.876215	2.45124		-0.485105	-0.190643	1.29351		-0.581205	-0.416543	1.12301		0.854919	0.638689	1.63903		-0.226141	-0.646813	0.712839		-0.521241	-0.746113	0.858939
568971657	XP_006532289.1	Gjc1	14615	gap junction gamma-1 protein isoform X1 [Mus musculus]	1.65855	-0.415901	1.27026			3		3			2.55186				1.35155				1.65855				0.843581				-0.245401				-0.415901				2.17974				1.12416				1.27026
6680924	NP_031713.1	Cfl1	12631	cofilin-1 [Mus musculus]	0.291776	-0.415885	0.310372	5	17	22		44	3.67241	1.10088	0.989503		1.87673	0.138663	-0.0152243		1.63363	0.229963	0.291776		0.674977	1.19852	0.843591		-0.567091	0.261255	-0.245385		-0.663191	0.0353552	-0.415885		1.91091	1.32838	0.936739		0.934258	0.409672	-0.094281		0.639158	0.310372	0.051819
134053929	NP_057915.2	Coil	12812	coilin [Mus musculus]	0.914382	-0.411913	0.567598	3				3	2.23068				1.15748				0.914382				0.803398				-0.315813				-0.411913				1.81844				0.862698				0.567598
7106303	NP_034249.1	Ehd1	13660	EH domain-containing protein 1 [Mus musculus]	-0.0364774	-0.409876	-0.209376	11	22	9		42	1.51189	0.729559	0.788139		0.596351	-0.454904	-0.343477		0.353251	-0.363604	-0.0364774		0.801235	0.917464	0.847112		-0.319702	-0.124276	-0.239376		-0.415802	-0.350176	-0.409876		1.06122	0.750987	0.850453		0.0857244	-0.413141	-0.233697		-0.209376	-0.512441	-0.0875966
124487139	NP_001074654.1	Flnc	68794	filamin-C isoform 1 [Mus musculus]	-0.209539	-0.409816	-0.511269	24	239	433	94	790	1.73379	0.81178	0.686494	1.50727	0.793927	-0.300839	-0.542682	0.591936	0.550827	-0.209539	-0.235682	0.0942362	0.788747	0.88031	0.93444	0.572765	-0.342366	-0.183916	-0.0978265	-0.803984	-0.438466	-0.409816	-0.268327	-0.603484	1.10268	0.725355	0.634034	0.738053	0.141014	-0.463241	-0.657369	-0.438204	-0.154086	-0.562541	-0.511269	-0.712904
47894398	NP_001001491.1	Tpm4	326618	tropomyosin alpha-4 chain [Mus musculus]	-0.166826	-0.409511	-0.159278	2	199	92		293		0.751577	0.801101			-0.412008	-0.319944			-0.320708	-0.0129438		0.448951	1.28338	0.847326		-1.15537	0.359949	-0.239011		-1.25147	0.134049	-0.409511			1.01573	0.764257			0.0225145	-0.38787			-0.0767855	-0.24177
83921589	NP_035944.2	Fxr2	23879	fragile X mental retardation syndrome-related protein 2 [Mus musculus]	0.092292	-0.409221	-0.136267	18	31	43		92	1.18609	1.07381	0.861721		0.246217	0.102737	-0.214708		0.00311688	0.194037	0.092292		0.795393	0.880673	0.953742		-0.33026	-0.183321	-0.0683287		-0.42636	-0.409221	-0.238829		0.89576	0.974702	0.852145		-0.158816	-0.0369672	-0.230829		-0.453916	-0.136267	-0.0847287
124487439	NP_001074585.1	Arhgef17	207212	rho guanine nucleotide exchange factor 17 [Mus musculus]	0.204439	-0.407765	-0.0266099		7	15	2	24		1.26565	0.795922	1.58572		0.339878	-0.329301	0.665141		0.431178	-0.0223006	0.167441		0.598221	1.25017	0.613537		-0.741249	0.322119	-0.704777		-0.967149	0.151619	-0.504277		0.852623	1.09429	0.828665		-0.23002	0.130001	-0.271138		-0.32932	0.276101	-0.545838
126521835	NP_031662.2	Cct2	12461	T-complex protein 1 subunit beta [Mus musculus]	0.575335	-0.40769	0.211745	23	38	3	2	66	1.76349	1.60684	1.08823	15.3559	0.818435	0.68423	0.121985	3.94072	0.575335	0.77553	0.428985	3.44302	0.805753	0.988717	0.554204	0.54788	-0.31159	-0.0163699	-0.85151	-0.868069	-0.40769	-0.24227	-1.02201	-0.667569	1.42094	1.58064	0.596855	8.6125	0.506845	0.660505	-0.744548	3.10643	0.211745	0.561205	-0.598448	2.83173
612407885	NP_001278384.1	Dpysl3	22240	dihydropyrimidinase-related protein 3 CRMP4b [Mus musculus]	1.12848	-0.406803	0.541858	1	1			2		2.05222				1.03718				1.12848				0.882151				-0.180903				-0.406803			1.53883	1.81036			0.621835	0.85628			0.326735	0.75698
6680045	NP_032168.1	Gnb1	14688	guanine nucleotide-binding protein G(I)/G(S)/G(T) subunit beta-1 [Mus musculus]	-0.0834678	-0.405123	-0.284553	3	1	24		28	1.117	0.995829	0.510886		0.159632	-0.00603015	-0.968927		-0.0834678	0.0852699	-0.661927		0.646819	0.883179	1.91689		-0.628567	-0.179223	0.938771		-0.724667	-0.405123	0.768271		0.70717	0.879495	0.931592		-0.499871	-0.185253	-0.102229		-0.794971	-0.284553	0.0438707
31981626	NP_034920.2	Melk	17279	maternal embryonic leucine zipper kinase [Mus musculus]	0.141848	-0.404335	0.0602036		1	3		4		2.06636	0.446987			1.04709	-1.1617			1.13839	-0.854696			0.919436	0.817283			-0.121178	-0.291092			-0.347078	-0.461592			1.89989	0.553898			0.925915	-0.852308			0.826615	-0.706208
568935060	XP_006504327.1	Fip1l1	66899	pre-mRNA 3'-end-processing factor FIP1 isoform X1 [Mus musculus]	-0.0292691	-0.403729	-0.189804	24	18	12		54	1.09382	1.1866	0.792087		0.129369	0.246835	-0.336269		-0.113731	0.338135	-0.0292691		0.807969	0.860274	1.12179		-0.307629	-0.217132	0.165807		-0.403729	-0.443032	-0.00469256		1.07572	0.853021	0.888558		0.105296	-0.229347	-0.170462		-0.189804	-0.328647	-0.0243617
171543853	NP_032660.2	Map1b	17755	microtubule-associated protein 1B [Mus musculus]	-0.0655772	-0.403296	0.0840983	43	19	14	5	81	2.14935	0.896965	0.180473	1.03178	1.1039	-0.156877	-2.47015	0.0451376	0.860802	-0.0655772	-2.16315	-0.452562	0.668752	1.28665	0.850984	0.686347	-0.580456	0.363622	-0.232796	-0.54299	-0.676556	0.137722	-0.403296	-0.34249	1.35054	1.13556	0.247167	0.758261	0.43354	0.183398	-2.01644	-0.399233	0.13844	0.0840983	-1.87034	-0.673933
293651558	NP_001170843.1	Dbn1	56320	drebrin isoform 2 [Mus musculus]	-0.168054	-0.401482	-0.542686	3	2	17		22	0.864636		0.876501		-0.209835		-0.190173		-0.452935		0.116827		0.924366		0.745924		-0.113464		-0.422899		-0.209564		-0.593399		0.79924		0.653803		-0.323299		-0.613072		-0.618399		-0.466972
13259376	NP_077172.1	2310033P09Rik	67862	multiple myeloma tumor-associated protein 2 homolog [Mus musculus]	-0.359414	-0.401354	-0.907284		77	52		129		0.517229	0.891308			-0.951124	-0.166004			-0.859824	0.140996			0.912412	0.826986			-0.132243	-0.274065			-0.358143	-0.444565			0.393067	0.700175			-1.34715	-0.514213			-1.44645	-0.368113
569005677	XP_006531757.1	Rela	19697	transcription factor p65 isoform X1 [Mus musculus]	-0.218106	-0.398804	-0.233487		6	11	5	22		1.20009	0.467278	1.09505		0.263137	-1.09765	0.130998		0.354437	-0.790648	-0.366702		0.833255	0.908754	0.785093		-0.26317	-0.138039	-0.349065		-0.48907	-0.308539	-0.148565		1.24571	0.562238	0.859717		0.316973	-0.830747	-0.218067		0.217673	-0.684647	-0.492767
258613898	NP_941054.2	Hjurp	381280	Holliday junction recognition protein [Mus musculus]	0.248782	-0.398247	-0.114166	2	7	1		10	0.471758	1.11534	1.02444		-1.08388	0.157482	0.0348411		-1.32698	0.248782	0.341841		3.95264	0.887398	0.620098		1.98282	-0.172347	-0.689432		1.88672	-0.398247	-0.859932		1.86469	0.989749	0.635256		0.898935	-0.0148656	-0.654591		0.603835	-0.114166	-0.508491
755529771	XP_011240972.1	Myo6	17920	unconventional myosin-VI isoform X5 [Mus musculus]	0.212034	-0.3966	-0.162116		7	9	5	21		0.924067	1.10168			-0.113931	0.1397			-0.0226311	0.4467			1.69827	0.447243			0.764069	-1.16087			0.538169	-1.33137			1.56932	0.492717			0.650138	-1.02117			0.550838	-0.87507
313151222	NP_001186225.1	Acly	104112	ATP-citrate synthase isoform 1 [Mus musculus]	0.347937	-0.396284	-0.0214196		2	12		14		1.42238	0.8641			0.508303	-0.210729			0.599603	0.0962706			0.741672	1.02454			-0.431148	0.0349801			-0.657048	-0.13552			1.0615	0.885308			0.0861101	-0.175749			-0.0131899	-0.0296492
219842353	NP_694818.3	Ago2	239528	protein argonaute-2 [Mus musculus]	-0.160348	-0.395857	-0.41229		1	14		15		0.78139	0.777486			-0.355885	-0.363111			-0.264585	-0.0561108			0.852623	0.891746			-0.230019	-0.165295			-0.455919	-0.335795			0.666231	0.820471			-0.585905	-0.285475			-0.685205	-0.139375
13386056	NP_080830.1	Ncbp2	68092	nuclear cap-binding protein subunit 2 [Mus musculus]	-1.24951	-0.394535	-0.338691	1	1	9		11	0.112943	0.394798	0.835772		-3.14633	-1.34081	-0.258818		-3.38943	-1.24951	0.048182		135.783	0.0967305	0.856168		7.08516	-3.36989	-0.224035		6.98906	-3.59579	-0.394535		15.3358	0.038189	0.7146		3.93883	-4.7107	-0.484791		3.64373	-4.81	-0.338691
568933177	XP_006535770.1	Dnajb6	23950	dnaJ homolog subfamily B member 6 isoform X1 [Mus musculus]	0.625047	-0.394065	0.240654	1	6	3		10	1.03405	1.44768	1.2467		0.0483035	0.533747	0.318119		-0.194797	0.625047	0.625119		0.76691	2.85027	0.856447		-0.38287	1.5111	-0.223565		-0.47897	1.2852	-0.394065		0.793022	3.49133	1.06774		-0.334567	1.80378	0.0945544		-0.629667	1.70448	0.240654
569007081	XP_006527067.1	Lzts2	226154	leucine zipper putative tumor suppressor 2 isoform X1 [Mus musculus]	-0.372044	-0.39175	-0.551568	93	78	123		294	0.9145	0.721639	0.963478		-0.128944	-0.470651	-0.0536769		-0.372044	-0.379351	0.253323		0.832224	0.829799	0.857822		-0.264956	-0.269166	-0.22125		-0.361056	-0.495066	-0.39175		0.837135	0.67377	0.729481		-0.256468	-0.569673	-0.455057		-0.551568	-0.668973	-0.308957
26024309	NP_742158.1	Ppat	231327	amidophosphoribosyltransferase [Mus musculus]	3.39827	-0.386101	2.46485		4			4		9.89686				3.30697				3.39827				0.8949				-0.160201				-0.386101				5.91406				2.56415				2.46485
254675335	NP_038667.2	Prph	19132	peripherin isoform 1 [Mus musculus]	-0.036464	-0.385274	-0.382038	2	1			3	1.0295	1.02592			0.041948	0.0369239			-0.201152	0.128224			0.83356	0.879097			-0.262641	-0.185906			-0.358741	-0.411806			0.858153	0.901887			-0.220693	-0.148982			-0.515793	-0.248282
33859498	NP_033497.1	Umps	22247	uridine 5'-monophosphate synthase [Mus musculus]	0.689183	-0.382182	0.416047	4	11			15	2.79926	1.03177			1.48504	0.045121			1.24194	0.136421			0.854696	0.861041			-0.226517	-0.215846			-0.322617	-0.441746			2.39251	0.978041			1.25853	-0.0320328			0.963427	-0.131333
160333144	NP_780593.3	Cdca2	108912	cell division cycle-associated protein 2 [Mus musculus]	0.531258	-0.381893	-0.569339	7	5	1		13	1.83865	1.26196			0.878647	0.335668			0.635547	0.426968			0.765693	0.897514	3.64427		-0.385162	-0.155993	1.86563		-0.481262	-0.381893	1.69513		0.649455	0.919181			-0.622699	-0.121578			-0.917799	-0.220878
13277350	NP_075680.1	Wdr61	66317	WD repeat-containing protein 61 isoform a [Mus musculus]	0.334153	-0.381239	-0.119882		4			4		1.18333				0.242853				0.334153				0.897922				-0.155339				-0.381239				0.985835				-0.0205824				-0.119882
29788764	NP_033764.2	Adsl	11564	adenylosuccinate lyase [Mus musculus]	1.23212	-0.379072	0.89275	3	3			6	10.3213	0.593984			3.36755	-0.751504			3.12445	-0.660204			0.720422	1.02594			-0.473086	0.0369417			-0.569186	-0.188958			7.43567	0.60939			2.89446	-0.714563			2.59936	-0.813863
568936351	XP_006535350.1	Ankrd17	81702	ankyrin repeat domain-containing protein 17 isoform X1 [Mus musculus]	1.37474	-0.376899	1.41633		5	8		13		3.03973	1.67858			1.60394	0.747239			1.69524	1.05424			0.84064	0.928544			-0.25044	-0.106958			-0.47634	-0.277458			2.96656	2.32472			1.56879	1.21706			1.46949	1.36316
568923253	XP_006501764.1	Ddx20	53975	probable ATP-dependent RNA helicase DDX20 isoform X1 [Mus musculus]	1.38375	-0.375448	0.867197		5	1		6		2.8092	1.83915			1.49016	0.879039			1.58146	1.18604			1.42619	0.548412			0.51217	-0.866667			0.28627	-1.03717			3.19369	1.00861			1.67522	0.0123721			1.57592	0.158472
115385968	NP_848831.2	Tnpo1	238799	transportin-1 isoform 1 [Mus musculus]	1.82749	-0.375292	1.11922		3	4		7		5.5354	1.72668			2.46869	0.788003			2.55999	1.095			0.417415	1.87418			-1.26045	0.906262			-1.48635	0.735762			2.31056	1.97711			1.20824	0.983394			1.10894	1.12949
568962960	XP_006511793.1	Impdh2	23918	inosine-5'-monophosphate dehydrogenase 2 isoform X1 [Mus musculus]	-0.230222	-0.373727	-0.296387	9	24	8	7	48	1.57899	0.800225	0.549448	0.945627	0.658998	-0.321522	-0.863946	-0.0806562	0.415898	-0.230222	-0.556946	-0.578356	0.824947	1.12139	0.82021	0.940112	-0.277627	0.165286	-0.285934	-0.0890959	-0.373727	-0.060614	-0.456434	0.111404	1.02539	0.87231	0.487088	0.703406	0.0361773	-0.197087	-1.03774	-0.507571	-0.258923	-0.296387	-0.891645	-0.782271
569008026	XP_006527503.1	Smndc1	76479	survival of motor neuron-related-splicing factor 30 isoform X2 [Mus musculus]	0.114802	-0.373283	-0.236031		4	1		5		0.811973	1.09566			-0.300496	0.131799			-0.209196	0.438799			0.878766	0.892722			-0.186449	-0.163718			-0.412349	-0.334218			0.713535	0.978119			-0.486944	-0.0319188			-0.586244	0.114181
568984368	XP_006517665.1	Mrps27	218506	28S ribosomal protein S27, mitochondrial isoform X1 [Mus musculus]	0.0200074	-0.373156	-0.317577	21	11	7		39	0.931687	0.951785	0.943052		-0.102082	-0.0712926	-0.0845911		-0.345182	0.0200074	0.222409		0.910161	0.902966	0.824589		-0.135807	-0.147256	-0.278253		-0.231907	-0.373156	-0.448753		0.855553	0.859591	0.934799		-0.225071	-0.218277	-0.0972722		-0.520171	-0.317577	0.0488278
9506981	NP_062266.1	Exosc9	50911	exosome complex component RRP45 [Mus musculus]	0.601123	-0.372952	-0.0225691		6	2		8		1.07658	1.62168			0.106457	0.697489			0.197757	1.00449			0.912855	0.859779			-0.131543	-0.217962			-0.357443	-0.388462			0.891312	1.05267			-0.165997	0.0740588			-0.265297	0.220159
21312994	NP_077173.1	Slc25a11	67863	mitochondrial 2-oxoglutarate/malate carrier protein [Mus musculus]	0.159479	-0.372669	-0.177891		2	1		3		1.04839				0.0681785				0.159479				0.903271				-0.146769				-0.372669				0.946982				-0.0785908				-0.177891
6680908	NP_031694.1	Cdk5	12568	cyclin-dependent kinase 5 [Mus musculus]	1.09747	-0.371339	0.761428		1			1		2.00857				1.00617				1.09747				0.904104				-0.145439				-0.371339				1.81595				0.860728				0.761428
33468993	NP_080620.1	Dph2	67728	diphthamide biosynthesis protein 2 [Mus musculus]	4.17103	-0.370427	4.79605		3			3		16.9091				4.07973				4.17103				0.904676				-0.144527				-0.370427				29.761				4.89535				4.79605
6755847	NP_035752.1	Tom1	21968	target of Myb protein 1 isoform 1 [Mus musculus]	0.338556	-0.369751	0.186327		4			4		1.18695				0.247256				0.338556				0.9051				-0.143851				-0.369751				1.21894				0.285627				0.186327
8394460	NP_058659.1	Tmod3	50875	tropomodulin-3 [Mus musculus]	0.151909	-0.369676	-0.273795	106	223	194		523	1.36836	0.790878	0.898076		0.452443	-0.338473	-0.155091		0.209343	-0.247173	0.151909		0.827267	0.990035	0.849552		-0.273576	-0.0144491	-0.235225		-0.369676	-0.240349	-0.405725		1.12208	0.795973	0.747479		0.166177	-0.329208	-0.419895		-0.128923	-0.428508	-0.273795
6755995	NP_035845.1	Wdr1	22388	WD repeat-containing protein 1 [Mus musculus]	0.150567	-0.3691	-0.382592		4	2		6		0.837162	1.11671			-0.256421	0.159256			-0.165121	0.466256			0.694973	1.13538			-0.52497	0.183171			-0.75087	0.0126708			0.581805	0.979018			-0.781391	-0.0305921			-0.880691	0.115508
569007058	XP_006527057.1	Myof	226101	myoferlin isoform X1 [Mus musculus]	-0.272614	-0.368558	-0.407064		3	6		9		0.925703	0.561692			-0.111379	-0.832149			-0.0200794	-0.525149			0.706158	1.11823			-0.501937	0.161221			-0.727837	-0.00927926			0.828698	0.664414			-0.271082	-0.589845			-0.370382	-0.443745
569009991	XP_006528024.1	Zfp185	22673	zinc finger protein 185 isoform X1 [Mus musculus]	1.58974	-0.366068	1.22406		2	10		12		6.39889	1.07428			2.67782	0.103366			2.76912	0.410366			0.645338	1.22785			-0.631873	0.296136			-0.857773	0.125636			3.9703	1.3306			1.98925	0.412075			1.88995	0.558175
6680598	NP_032493.1	Kpna4	16649	importin subunit alpha-3 [Mus musculus]	0.647817	-0.366032	0.501808	4	5	1		10	1.76293	1.47071	1.87867		0.817974	0.556517	0.909709		0.574874	0.647817	1.21671		0.829359	1.21717	0.681129		-0.269932	0.283529	-0.554		-0.366032	0.0576294	-0.7245		1.60179	1.79402	1.27961		0.679682	0.843194	0.355708		0.384582	0.743894	0.501808
227430340	NP_608301.3	Kif2c	73804	kinesin-like protein KIF2C isoform 1 [Mus musculus]	1.53124	-0.365534	1.04774		2	2		4		1.82433	3.47451			0.86737	1.79681			0.95867	2.10381			1.1131	0.712395			0.154583	-0.489251			-0.0713174	-0.659751			2.03067	2.03739			1.02195	1.02672			0.922653	1.17282
6680596	NP_032492.1	Kpna3	16648	importin subunit alpha-4 [Mus musculus]	0.200651	-0.365301	0.0864208	7	27	4		38	2.08372	0.88124	0.928936		1.05916	-0.182394	-0.106349		0.816059	-0.0910936	0.200651		0.78064	1.16344	0.873694		-0.357272	0.218398	-0.194801		-0.453372	-0.00750228	-0.365301		1.63741	1.04213	0.959477		0.711412	0.0595331	-0.0596792		0.416312	-0.0397669	0.0864208
188219553	NP_001120827.1	Eif2b4	13667	translation initiation factor eIF-2B subunit delta isoform 1 [Mus musculus]	0.876808	-0.364882	0.569923		3			3		1.7237				0.785508				0.876808				0.90816				-0.138982				-0.364882				1.59022				0.669223				0.569923
295424207	NP_001035487.2	Filip1l	78749	filamin A-interacting protein 1-like isoform 1 [Mus musculus]	-0.0868833	-0.363961	-0.855419	7	17	33		57	1.11436	1.03849	0.336864		0.156217	0.0544866	-1.56976		-0.0868833	0.145787	-1.26276		0.638469	0.908739	0.919285		-0.647311	-0.138061	-0.121416		-0.743411	-0.363961	-0.291916		0.678152	1.08712	0.403888		-0.560319	0.120515	-1.30797		-0.855419	0.0212154	-1.16187
146134371	NP_082745.2	3110082I17Rik	73212	uncharacterized protein C7orf50 homolog [Mus musculus]	-0.198149	-0.363417	-0.162372	5	3	7		15	1.03165	9.66195	0.425639		0.0449507	3.27231	-1.2323		-0.198149	3.36361	-0.925299		0.691406	0.909083	1.15257		-0.532394	-0.137517	0.204861		-0.628494	-0.363417	0.0343605		1.09636	8.78351	0.786537		0.132728	3.1348	-0.346414		-0.162372	3.0355	-0.200314
568992098	XP_006520862.1	Apol9a	223672	apolipoprotein L 9a isoform X1 [Mus musculus]	4.87399	-0.362848	4.20328		6			6		27.5254				4.78269				4.87399				0.909441				-0.136948				-0.362848				19.7336				4.30258				4.20328
16716349	NP_444304.1	Nup62	18226	nuclear pore glycoprotein p62 [Mus musculus]	-2.073	-0.359717	-2.85025	1	2	5		8		0.143036	0.299628			-2.80555	-1.73875			-2.71425	-1.43175		22.1885	0.911417	0.652775		4.47174	-0.133817	-0.615342		4.37564	-0.359717	-0.785842			0.123868	0.15029			-3.01313	-2.73418			-3.11243	-2.58808
34328148	NP_033435.2	Top2b	21974	DNA topoisomerase 2-beta [Mus musculus]	-0.477899	-0.3587	-0.329586		5			5		0.673991				-0.569199				-0.477899				0.91206				-0.1328				-0.3587				0.852466				-0.230286				-0.329586
18700024	NP_570954.1	Idh3b	170718	isocitrate dehydrogenase [NAD] subunit beta, mitochondrial [Mus musculus]	-0.280401	-0.357771	-0.233224	12	12	12		36	1.19901	0.735066	0.665541		0.261839	-0.444054	-0.587401		0.0187387	-0.352754	-0.280401		0.834121	1.28928	0.874955		-0.261671	0.366569	-0.192719		-0.357771	0.140669	-0.363219		1.04382	0.947709	0.674568		0.0618759	-0.0774841	-0.567964		-0.233224	-0.176784	-0.421864
47271396	NP_034439.2	Gnas	14683	protein GNAS isoform XLas [Mus musculus]	-0.166788	-0.357328	-0.305196	8	5	26	2	41	1.05432	0.999576	0.485831	0.889133	0.0763124	-0.000611323	-1.04147	-0.169529	-0.166788	0.0906887	-0.734475	-0.667229	0.834377	0.774017	2.50149	1.3957	-0.261228	-0.369562	1.32279	0.480988	-0.357328	-0.595462	1.15229	0.681488	0.993027	0.805814	1.27117	1.24096	-0.0100955	-0.31148	0.346155	0.311459	-0.305196	-0.41078	0.492255	0.0367587
127138894	NP_694629.2	Mkl1	223701	MKL/myocardin-like protein 1 isoform 1 [Mus musculus]	-0.571776	-0.357233	-0.893709	27	1	4	1	33	1.49024	0.631531	0.369722	0.68087	0.575543	-0.663076	-1.43549	-0.554548	0.332443	-0.571776	-1.12849	-1.05225	0.620895	0.912987	0.88202	0.92275	-0.68758	-0.131333	-0.181117	-0.115988	-0.78368	-0.357233	-0.351617	0.0845118	0.952257	0.576579	0.330852	0.628273	-0.0705768	-0.794409	-1.59574	-0.670536	-0.365677	-0.893709	-1.44964	-0.945236
568942004	XP_006506252.1	Cul1	26965	cullin-1 isoform X1 [Mus musculus]	0.281659	-0.353816	0.00241346		1	3		4		1.51647	0.739337			0.600712	-0.435695			0.692012	-0.128695			0.722101	1.11612			-0.469727	0.158495			-0.695627	-0.0120054			1.09504	0.887022			0.130985	-0.172959			0.0316855	-0.0268586
6756039	NP_035869.1	Ywhaq	22630	14-3-3 protein theta [Mus musculus]	0.319296	-0.35227	0.247599	2	13	15		30	2.28589	0.821059	1.00856		1.19275	-0.284443	0.0122955		0.949653	-0.193143	0.319296		0.722404	1.28651	0.88162		-0.469122	0.363466	-0.18177		-0.565222	0.137566	-0.35227		1.50155	1.27182	0.894964		0.586452	0.346899	-0.160099		0.291352	0.247599	-0.0139992
569005878	XP_006531854.1	Ppp6r3	52036	serine/threonine-protein phosphatase 6 regulatory subunit 3 isoform X2 [Mus musculus]	0.0601314	-0.349726	-0.353186	1	2			3	0.88902	1.35827			-0.169712	0.441775			-0.412812	0.533075			0.724421	1.06264			-0.4651	0.0876481			-0.5612	-0.138252			0.644025	1.25079			-0.634812	0.32284			-0.929912	0.22354
359279908	NP_001240669.1	Tpm3	59069	tropomyosin alpha-3 chain isoform Tpm3.2cy [Mus musculus]	0.2713	-0.348292	-0.111424	9	81	114		204	1.52756	0.865238	0.975558		0.61123	-0.208832	-0.0356999		0.36813	-0.117532	0.2713		0.83962	1.1037	0.846766		-0.252192	0.142344	-0.239965		-0.348292	-0.0835561	-0.410465		1.28257	0.93951	0.836522		0.359038	-0.090019	-0.257524		0.0639381	-0.189319	-0.111424
695271686	NP_001289136.1	Flii	14248	protein flightless-1 homolog isoform 2 [Mus musculus]	-0.0289889	-0.347437	-0.382556		13	23	2	38		0.806612	0.903612			-0.310054	-0.146224			-0.218754	0.160776			1.17068	0.694564			0.227346	-0.52582			0.00144584	-0.69632			0.890653	0.639561			-0.167064	-0.644847			-0.266364	-0.498747
18129616	NP_082504.1	Pinx1	72400	PIN2/TERF1-interacting telomerase inhibitor 1 [Mus musculus]	0.128043	-0.344832	0.255178	6	5	18		29	1.29338	0.816068	1.2185		0.371143	-0.293239	0.285107		0.128043	-0.201939	0.592107		1.16517	0.902972	0.886178		0.220536	-0.147247	-0.174332		0.124436	-0.373147	-0.344832		1.51206	0.736886	1.07854		0.596519	-0.440486	0.109078		0.301419	-0.539786	0.255178
568975414	XP_006534084.1	Snap47	67826	synaptosomal-associated protein 47 isoform X1 [Mus musculus]	1.4872	-0.344768	1.38797		7			7		2.63153				1.3959				1.4872				0.92091				-0.118868				-0.344768				2.80358				1.48727				1.38797
254540089	NP_080640.1	Prpsap1	67763	phosphoribosyl pyrophosphate synthase-associated protein 1 [Mus musculus]	0.266541	-0.344614	-0.270839	6	10	3		19	1.4237	1.31583	0.642374		0.509641	0.395972	-0.638515		0.266541	0.487272	-0.331515		0.866082	0.758385	0.886312		-0.207424	-0.398998	-0.174114		-0.303524	-0.624898	-0.344614		1.45007	0.887895	0.569343		0.536118	-0.171539	-0.812629		0.241018	-0.270839	-0.666529
14149756	NP_080306.1	Eif2s2	67204	eukaryotic translation initiation factor 2 subunit 2 [Mus musculus]	1.87523	-0.344594	-0.0401414	15	4	1	2	22	1.11637	4.526	2.9654	1.86225	0.158822	2.17824	1.56823	0.897048	-0.0842783	2.26954	1.87523	0.399348	0.841775	0.743974	2.24228	0.731748	-0.248494	-0.426676	1.16496	-0.450581	-0.344594	-0.652576	0.994464	-0.250081	1.18177	1.04186	6.64924	1.3627	0.240951	0.0591586	2.73319	0.446468	-0.0541492	-0.0401414	2.87929	0.171768
116174786	NP_084389.2	Arhgap10	78514	rho GTPase-activating protein 10 [Mus musculus]	0.0915957	-0.344342	-0.383946	3	3	15		21	1.26111	1.14524	0.582505		0.334696	0.19565	-0.779658		0.0915957	0.28695	-0.472658		1.46821	0.774526	0.886479		0.554059	-0.368615	-0.173842		0.457959	-0.594515	-0.344342		1.00273	0.820943	0.563897		0.0039317	-0.284646	-0.826497		-0.291168	-0.383946	-0.680397
165932366	NP_035619.3	Stat5b	20851	signal transducer and activator of transcription 5B [Mus musculus]	0.213989	-0.344273	-0.0168414			12		12			0.937564				-0.0930109				0.213989				0.886521				-0.173773				-0.344273				0.893202				-0.162941				-0.0168414
100817933	NP_766266.3	Acad9	229211	acyl-CoA dehydrogenase family member 9, mitochondrial [Mus musculus]	-0.64404	-0.343918	-0.829769	1	12	6		19	0.219752	0.600676	0.573374		-2.18605	-0.73534	-0.802451		-2.42915	-0.64404	-0.495451		0.808901	1.1969	0.88674		-0.305964	0.259299	-0.173418		-0.402064	0.0333991	-0.343918		0.177758	0.765706	0.508434		-2.49202	-0.385137	-0.975869		-2.78712	-0.484437	-0.829769
7305485	NP_038692.1	Sh3gl1	20405	endophilin-A2 isoform 1 [Mus musculus]	-1.53354	-0.341982	-1.83142	1			6	7	0.408826			1.53889	-1.29044			0.621893	-1.53354			0.124193	0.8433			0.856572	-0.245882			-0.223353	-0.341982			-0.0228529	0.344763			1.31737	-1.53632			0.397657	-1.83142			0.122957
568934563	XP_006504180.1	Pds5a	71521	sister chromatid cohesion protein PDS5 homolog A isoform X2 [Mus musculus]	2.11533	-0.338978	1.81165		1	3		4		4.06718				2.02403				2.11533				0.924613				-0.113078				-0.338978				3.76057				1.91095				1.81165
7304947	NP_038954.1	Cbx8	30951	chromobox protein homolog 8 [Mus musculus]	0.315858	-0.338705	-0.0185186		3	2		5		1.30465	0.901099			0.383659	-0.150243			0.474959	0.156757			0.773391	1.06416			-0.37073	0.0897201			-0.59663	-0.0807799			1.00888	0.935235			0.0127614	-0.0965986			-0.0865386	0.0495014
258547154	NP_001158150.1	Pdcd6ip	18571	programmed cell death 6-interacting protein isoform 2 [Mus musculus]	0.119542	-0.33844	-0.224318	22	54	42		118	1.31911	0.943503	0.878152		0.39957	-0.0839016	-0.187458		0.15647	0.00739841	0.119542		0.734667	1.0364	0.890112		-0.444838	0.051574	-0.16794		-0.540938	-0.174326	-0.33844		1.05029	0.980127	0.735151		0.0707818	-0.0289591	-0.443888		-0.224318	-0.128259	-0.297788
13386054	NP_080828.1	Arpc4	68089	actin-related protein 2/3 complex subunit 4 isoform 1 [Mus musculus]	0.504606	-0.337594	0.254837	4	16	9		29	2.53958	1.1937	1.14679		1.34459	0.255441	0.197606		1.10149	0.346741	0.504606		0.576482	1.12826	0.890635		-0.794653	0.174103	-0.167094		-0.890753	-0.0517972	-0.337594		1.46402	1.34681	0.999885		0.549937	0.429544	-0.00016617		0.254837	0.330244	0.145934
255759941	NP_001157589.1	Serpinb6a	20719	serpin B6 isoform a [Mus musculus]	0.560949	-0.336567	0.22299	2	8	10		20	2.41263	1.16189	1.19247		1.27061	0.216476	0.253949		1.02751	0.307776	0.560949		0.846471	1.0928	0.867293		-0.240467	0.128023	-0.205408		-0.336567	-0.097877	-0.375908		1.96039	1.25031	0.868578		0.971138	0.32229	-0.203273		0.676038	0.22299	-0.0571728
42415475	NP_035162.1	P4hb	18453	protein disulfide-isomerase precursor [Mus musculus]	-0.0272186	-0.333983	-0.0144478	12	34	7	3	56	1.48571	0.921133	0.383428	1.63069	0.571153	-0.118519	-1.38297	0.705483	0.328053	-0.0272186	-1.07597	0.207783	0.923628	0.851838		0.770597	-0.114617	-0.231349		-0.375952	-0.210717	-0.457249		-0.175452	1.39896	0.920918		1.2566	0.48436	-0.118855		0.329531	0.18926	-0.218155		0.0548307
21312876	NP_083368.1	Trmt10c	52575	mitochondrial ribonuclease P protein 1 precursor [Mus musculus]	-0.58971	-0.332741	-1.19066	36	21	21		78	0.78643	0.309967	0.648001		-0.34661	-1.68982	-0.625933		-0.58971	-1.59852	-0.318933		0.742622	0.966262	0.893636		-0.429301	-0.0495138	-0.162241		-0.525401	-0.275414	-0.332741		0.537538	0.235856	0.555018		-0.895563	-2.08402	-0.849394		-1.19066	-2.18332	-0.703294
165905585	NP_001107017.1	Lima1	65970	LIM domain and actin-binding protein 1 isoform a [Mus musculus]	-0.16846	-0.332556	-0.316021	214	356	449	29	1048	1.0531	0.800939	0.841712	1.55978	0.0746399	-0.320235	-0.248602	0.641345	-0.16846	-0.228935	0.0583979	0.143645	0.826825	1.16998	0.893751	0.815912	-0.274347	0.226484	-0.162056	-0.293515	-0.370447	0.000584308	-0.332556	-0.0930153	0.84885	0.895277	0.725918	1.22819	-0.236419	-0.159594	-0.462121	0.296535	-0.531519	-0.258894	-0.316021	0.0218351
195963321	NP_001124340.1	Kars	85305	lysine--tRNA ligase isoform 1 [Mus musculus]	0.0956655	-0.328953	-0.100296	10	10	12		32	1.26467	1.07364	0.420438		0.338765	0.102506	-1.25004		0.0956655	0.193806	-0.943036		0.85095	0.908701	1.85874		-0.232853	-0.138122	0.894326		-0.328953	-0.364022	0.723826		1.16813	0.949409	0.843		0.224203	-0.0748985	-0.246396		-0.0708968	-0.174199	-0.100296
21362307	NP_653106.1	Zfp622	52521	zinc finger protein 622 [Mus musculus]	0.139822	-0.328178	-0.0622454	8	16	2		26	1.30398	1.34319	0.312548		0.382922	0.425668	-1.67785		0.139822	0.516968	-1.37085		0.839009	0.931561	3.84428		-0.253242	-0.102278	1.94271		-0.349342	-0.328178	1.77221		1.17449	1.02602	1.20152		0.23203	0.0370546	0.26486		-0.0630699	-0.0622454	0.41096
755562819	XP_006526770.2	Incenp	16319	inner centromere protein isoform X1 [Mus musculus]	-0.400444	-0.328134	-0.3134	20	16	20		56	0.81481	1.13305	0.612404		-0.295464	0.180206	-0.707444		-0.538564	0.271506	-0.400444		1.17595	0.810059	0.896494		0.233823	-0.303901	-0.157634		0.137723	-0.529801	-0.328134		0.987395	0.923592	0.59229		-0.0183003	-0.114672	-0.755624		-0.3134	-0.213972	-0.609524
22165384	NP_666228.1	Tubb4b	227613	tubulin beta-4B chain [Mus musculus]	-0.0592712	-0.325822	-0.375494	10	7	6	1	24	1.25724	0.746041	0.775785	1.41298	0.330255	-0.422672	-0.366271	0.49874	0.0871555	-0.331372	-0.0592712	0.00104006	1.03909	0.795615	0.897932	0.681882	0.0553182	-0.329858	-0.155322	-0.552407	-0.0407818	-0.555758	-0.325822	-0.351907	1.30638	0.593562	0.696602	0.963484	0.385574	-0.75253	-0.521594	-0.0536667	0.0904737	-0.85183	-0.375494	-0.328367
658132465	NP_071709.3	Tpm3	59069	tropomyosin alpha-3 chain isoform Tpm3.13cy [Mus musculus]	0.187272	-0.324584	-0.0394499	9	81	114		204		1.03296	0.952277			0.0467902	-0.0705462			0.13809	0.236454			1.04138	0.805937			0.058494	-0.311262			-0.167406	-0.481762			1.03351	0.886843			0.0475499	-0.17325			-0.0517501	-0.0271498
569003714	XP_006525926.1	Rbm27	225432	RNA-binding protein 27 isoform X1 [Mus musculus]	-0.0346911	-0.32344	-0.140553	5	26	6		37	0.791131	1.68993	0.789116		-0.338012	0.756966	-0.341691		-0.581112	0.848266	-0.0346911		1.08583	0.934625	0.677592		0.118804	-0.09754	-0.561512		0.0227044	-0.32344	-0.732012		1.12161	0.909686	0.819802		0.165568	-0.13656	-0.286653		-0.129532	-0.23586	-0.140553
568935476	XP_006534926.1	Ythdc1	231386	YTH domain-containing protein 1 isoform X1 [Mus musculus]	-0.560943	-0.319733	-1.18566	12	14	5		31	0.264526	0.73774	0.547927		-1.91852	-0.438816	-0.867943		-2.16162	-0.347516	-0.560943		0.881348	0.93703	0.596845		-0.182216	-0.0938328	-0.744572		-0.278316	-0.319733	-0.915072		0.152408	0.764814	0.397283		-2.71399	-0.386819	-1.33176		-3.00909	-0.486119	-1.18566
568911047	XP_006497000.1	Cep170	545389	centrosomal protein of 170 kDa isoform X2 [Mus musculus]	0.110783	-0.318641	-0.0905313	16		1		17	2.31331		0.482201		1.20996		-1.05229		0.966861		-0.745295		0.5893		1.31243		-0.762925		0.392242		-0.859025		0.221742		1.54541		0.632855		0.62799		-0.660053		0.33289		-0.513953
568958773	XP_006510036.1	Dnm2	13430	dynamin-2 isoform X1 [Mus musculus]	0.894516	-0.318298	0.629516		1	2		3		1.93373	1.35599			0.951384	0.439348			1.04268	0.746348			0.833278	1.01602			-0.26313	0.0229329			-0.48903	-0.147567			1.61133	1.43792			0.688254	0.523979			0.588954	0.670079
31543902	NP_058072.2	Txnl1	53382	thioredoxin-like protein 1 [Mus musculus]	0.0726349	-0.317903	0.326871		8	2		10		1.02857	0.815826			0.040637	-0.293667			0.131937	0.0133328			1.147	0.73853			0.197866	-0.437272			-0.0280343	-0.607772			1.3452	1.13219			0.427823	0.179119			0.328523	0.325219
161484668	NP_766295.2	Ppp1cb	19046	serine/threonine-protein phosphatase PP1-beta catalytic subunit [Mus musculus]	-0.129499	-0.31443	-0.327632	12	36	43		91	0.873186	0.939231	0.738925		-0.195639	-0.0904486	-0.436499		-0.438739	0.000851357	-0.129499		1.15691	0.899689	0.90505		0.21028	-0.152502	-0.14393		0.11418	-0.378402	-0.31443		1.14428	0.794677	0.720099		0.194439	-0.331559	-0.473732		-0.100661	-0.430859	-0.327632
256355012	NP_663477.3	Erlin1	226144	erlin-1 [Mus musculus]	0.433578	-0.31252	-0.73335	2	6	3		11	2.95434	0.303751	1.0917		1.56284	-1.71904	0.126578		1.31974	-1.62774	0.433578		0.860699	1.30218	0.182282		-0.21642	0.380926	-2.45576		-0.31252	0.155026	-2.62626		2.20783	0.644365	0.395348		1.14263	-0.63405	-1.3388		0.847527	-0.73335	-1.1927
755523282	XP_011240243.1	St5	76954	suppression of tumorigenicity 5 protein isoform X2 [Mus musculus]	-0.297491	-0.311514	-0.233983		4	9	1	14		0.875463	0.573792	1.17877		-0.191882	-0.801399	0.237288		-0.100582	-0.494399	-0.260412		0.856716	0.997565	1.65713		-0.223112	-0.00351707	0.72869		-0.449012	-0.174017	0.92919		1.12602	0.621576	1.95339		0.171232	-0.685998	0.965978		0.0719318	-0.539898	0.691278
6671672	NP_031630.1	Capza2	12343	F-actin-capping protein subunit alpha-2 [Mus musculus]	0.0671034	-0.310727	-0.223587	65	184	85		334	1.23988	0.758429	0.935735		0.310203	-0.398914	-0.0958286		0.0671034	-0.307614	0.211171		0.861769	1.13386	0.844723		-0.214627	0.181246	-0.243449		-0.310727	-0.0446536	-0.413949		1.09122	0.862937	0.773951		0.125936	-0.212673	-0.369687		-0.169164	-0.311973	-0.223587
148839318	NP_083163.3	Smchd1	74355	structural maintenance of chromosomes flexible hinge domain-containing protein 1 [Mus musculus]	0.409141	-0.310694	0.532767		4	24		28		1.82727	0.732189			0.869693	-0.449711			0.960993	-0.142711			0.555755	1.53953			-0.84748	0.622491			-1.07338	0.451991			1.68845	1.2			0.755698	0.263036			0.656398	0.409136
568970047	XP_006514663.1	Sptbn1	20742	spectrin beta chain, non-erythrocytic 1 isoform X1 [Mus musculus]	-0.190338	-0.309309	-0.464347		1	1		2		0.822656				-0.281638				-0.190338				0.943825				-0.083409				-0.309309				0.776443				-0.365047				-0.464347
190014629	NP_780495.2	Tprn	97031	taperin [Mus musculus]	-0.288449	-0.308796	-0.664167	9	11	35		55	0.942254	1.01143	0.661838		-0.0858126	0.0163917	-0.595449		-0.328913	0.107692	-0.288449		1.15845	0.740308	0.908592		0.212201	-0.433802	-0.138296		0.116101	-0.659702	-0.308796		0.792971	0.676018	0.501818		-0.33466	-0.564867	-0.994765		-0.62976	-0.664167	-0.848665
161086971	NP_033927.2	Capza1	12340	F-actin-capping protein subunit alpha-1 [Mus musculus]	-0.0322743	-0.30745	-0.147548	51	141	77		269	1.34723	0.811406	0.790439		0.429995	-0.301505	-0.339274		0.186895	-0.210205	-0.0322743		0.863729	1.2239	0.887745		-0.21135	0.291483	-0.171782		-0.30745	0.0655826	-0.342282		1.16466	0.96711	0.739459		0.219906	-0.0482483	-0.435459		-0.0751944	-0.147548	-0.289359
40068493	NP_951062.1	Ddx17	67040	probable ATP-dependent RNA helicase DDX17 isoform 1 [Mus musculus]	-0.142312	-0.306256	-0.31135	62	19	35	4	120	0.842987	0.850503	1.03191	14.9202	-0.246417	-0.233612	0.0453131	3.8992	-0.489517	-0.142312	0.352313	3.4015	0.925315	0.945825	0.89363	0.154202	-0.111983	-0.0803556	-0.16225	-2.6971	-0.208083	-0.306256	-0.33275	-2.4966	0.889441	0.86331	0.817894	2.11713	-0.16903	-0.21205	-0.290014	1.08211	-0.46413	-0.31135	-0.143914	0.807413
241982762	NP_001155978.1	Troap	78733	tastin [Mus musculus]	-1.18949	-0.30487	-1.483	2	5	3		10	1.36109	0.41157	0.341348		0.444759	-1.28079	-1.55068		0.201659	-1.18949	-1.24368		0.14694	0.946733	2.23239		-2.7667	-0.0789704	1.15859		-2.8628	-0.30487	0.988089		0.399996	0.383234	0.541361		-1.32194	-1.3837	-0.885338		-1.61704	-1.483	-0.739238
148540106	NP_032676.2	Mut	17850	methylmalonyl-CoA mutase, mitochondrial precursor [Mus musculus]	-0.660974	-0.30297	-0.967687	267	319	241	2	829	0.748527	0.414397	0.540189	1.05033	-0.417874	-1.27091	-0.888464	0.0708447	-0.660974	-1.17961	-0.581464	-0.426855	0.843127	1.03796	0.912268	0.719652	-0.246178	0.0537495	-0.13247	-0.474628	-0.342278	-0.172151	-0.30297	-0.274128	0.627381	0.406623	0.509126	0.807718	-0.672587	-1.29824	-0.973906	-0.308077	-0.967687	-1.39754	-0.827806	-0.582777
111038135	NP_001036099.1	Clk1	12747	dual specificity protein kinase CLK1 [Mus musculus]	-0.91564	-0.302051	-1.32767		5			5		0.497601				-1.00694				-0.91564				0.948585				-0.0761508				-0.302051				0.4268				-1.22837				-1.32767
154759288	NP_077177.2	Zfp593	68040	zinc finger protein 593 [Mus musculus]	-0.159563	-0.300746	-0.373818		13	6		19		0.694628	0.87555			-0.525688	-0.191738			-0.434388	0.115262			1.0929	0.793746			0.128158	-0.33325			-0.0977421	-0.50375			0.793096	0.726984			-0.334432	-0.460005			-0.433732	-0.313905
33563256	NP_034436.1	Gnai3	14679	guanine nucleotide-binding protein G(k) subunit alpha [Mus musculus]	-0.725817	-0.298716	-0.62385	2	25	31		58	0.715629	0.685029	0.325298		-0.482717	-0.545763	-1.62017		-0.725817	-0.454463	-1.31317		0.803007	0.95078	3.38874		-0.316516	-0.0728164	1.76075		-0.412616	-0.298716	1.59025		0.574655	0.695176	1.02812		-0.799233	-0.52455	0.0400032		-1.09433	-0.62385	0.186103
30424711	NP_780318.1	Rps19bp1	66538	active regulator of SIRT1 [Mus musculus]	-0.169895	-0.298265	0.0162422	2	3	19		24	0.784296	1.88598	0.718522		-0.35053	0.915316	-0.476895		-0.59363	1.00662	-0.169895		1.74809	0.703608	0.915248		0.805778	-0.507157	-0.127765		0.709678	-0.733057	-0.298265		1.37102	1.08338	0.651403		0.455248	0.115542	-0.618378		0.160148	0.0162422	-0.472278
124244096	NP_058578.3	Sart1	20227	U4/U6.U5 tri-snRNP-associated protein 1 [Mus musculus]	0.501898	-0.29736	0.0125299	18	8	9		35	1.93374	1.32924	0.784825		0.951394	0.410598	-0.349558		0.708294	0.501898	-0.042558		0.86979	0.794028	1.0637		-0.20126	-0.332739	0.0890871		-0.29736	-0.558639	-0.0814129		1.15187	1.3611	0.911573		0.203981	0.444774	-0.13357		-0.091119	0.345474	0.0125299
37537522	NP_659097.2	Eppk1	223650	epiplakin [Mus musculus]	2.3451	-0.296846	2.03746		1	3	2	6		12.1019	1.6186	10.8721		3.59716	0.694747	3.44255		3.68846	1.00175	2.94485		0.762895	1.14326	0.435848		-0.390443	0.193151	-1.1981		-0.616343	0.0226513	-0.997601		9.23247	1.76711	4.73857		3.20672	0.821395	2.24445		3.10742	0.967495	1.96975
568964801	XP_006512561.1	Aim1	11630	absent in melanoma 1 protein isoform X1 [Mus musculus]	0.0901069	-0.296258	-0.255567		27	59	6	92		1.07162	0.802248	0.746359		0.0997931	-0.317879	-0.422058		0.191093	-0.0108792	-0.919758		0.938411	0.930186	1.28496		-0.0917075	-0.104409	0.361729		-0.317607	-0.274909	0.562229		0.871321	0.779591	0.959045		-0.198724	-0.35921	-0.0603297		-0.298024	-0.21311	-0.33503
568971082	XP_006532016.1	Acaca	107476	acetyl-CoA carboxylase 1 isoform X3 [Mus musculus]	-1.22384	-0.295669	-1.63297		11	10	1	22		0.490559	0.283522			-1.0275	-1.81847			-0.936201	-1.51147			1.61644	0.540454			0.692819	-0.887756			0.466919	-1.05826			0.770632	0.130592	87.4224		-0.375886	-2.93686	6.44993		-0.475186	-2.79076	6.17523
145699135	NP_001078843.1	Mcc	328949	colorectal mutant cancer protein isoform 2 [Mus musculus]	0.0714078	-0.2954	-0.222968	106	61	88	2	257	1.40945	0.983261	0.849336	1.36228	0.495129	-0.0243535	-0.235592	0.446024	0.252029	0.0669465	0.0714078	-0.0516764	0.670975	0.952968	0.948723	1.37814	-0.575669	-0.0694996	-0.0759418	0.462722	-0.671769	-0.2954	-0.246442	0.663222	0.994541	0.919735	0.774283	1.87741	-0.00789694	-0.12071	-0.369068	0.908746	-0.302997	-0.22001	-0.222968	0.634046
51317394	NP_035626.1	Aurkb	20877	aurora kinase B [Mus musculus]	-0.189161	-0.294367	-0.834965	5	26	20		51	0.468441	0.823328	0.838182		-1.09406	-0.280461	-0.254665		-1.33716	-0.189161	0.0523351		1.01308	0.953651	0.665027		0.0187537	-0.0684669	-0.588514		-0.0773463	-0.294367	-0.759014		0.474981	0.811635	0.506606		-1.07406	-0.301097	-0.981065		-1.36916	-0.400397	-0.834965
76443694	NP_001029037.1	Rps27a	78294	ubiquitin-40S ribosomal protein S27a precursor [Mus musculus]	0.048181	-0.294311	-0.20203	18	16	18		52	1.22373	0.840652	0.839807		0.291281	-0.25042	-0.251871		0.048181	-0.15912	0.0551289		0.871631	0.943967	1.23695		-0.198211	-0.0831915	0.306787		-0.294311	-0.309091	0.136287		1.06664	0.799341	1.03877		0.0930697	-0.323117	0.0548797		-0.20203	-0.422417	0.20098
12328814	NP_067395.1	Stk4	58231	serine/threonine-protein kinase 4 [Mus musculus]	0.324048	-0.294301	0.051033	10	12			22	1.43167	1.21605			0.517695	0.2822			0.274595	0.3735			0.813594	1.02173			-0.297619	0.0310158			-0.393719	-0.194884			1.13544	1.24247			0.18325	0.313216			-0.11185	0.213916
568934520	XP_006504161.1	Afap1	70292	actin filament-associated protein 1 isoform X1 [Mus musculus]	1.68422	-0.292816	1.0458		1	2		3		8.91423	0.879054			3.15611	-0.185976			3.24741	0.121024			0.305057	2.87511			-1.71285	1.52362			-1.93875	1.35312			2.71935	1.51733			1.44326	0.601536			1.34396	0.747636
194018529	NP_666178.2	Gspt1	14852	eukaryotic peptide chain release factor GTP-binding subunit ERF3A isoform 1 [Mus musculus]	-0.119034	-0.288678	-0.208194		6	9		15		0.894792	0.718973			-0.160376	-0.475991			-0.0690765	-0.168991			0.787676	1.1199			-0.344327	0.16337			-0.570227	-0.00712986			0.808239	0.897484			-0.307146	-0.156042			-0.406446	-0.00994215
411147387	NP_598912.4	Yars	107271	tyrosine--tRNA ligase, cytoplasmic [Mus musculus]	0.207085	-0.288442	-0.071757	1	12	2		15	9.58671	1.05696	0.933088		3.26104	0.0799223	-0.0999148		3.01794	0.171222	0.207085		0.26055	1.01204	0.921501		-1.94037	0.0172617	-0.117942		-2.03647	-0.208638	-0.288442		2.49781	0.874222	0.859842		1.32067	-0.193928	-0.217857		1.02557	-0.293228	-0.071757
257153336	NP_079667.2	Nip7	66164	60S ribosome subunit biogenesis protein NIP7 homolog isoform 1 [Mus musculus]	0.149894	-0.287045	0.152232	24	11	28		63	1.25914	1.85093	0.896822		0.332438	0.888247	-0.157106		0.0893384	0.979547	0.149894		0.876032	0.524578	1.09578		-0.190945	-0.930771	0.131958		-0.287045	-1.15667	-0.0385419		1.38586	1.00518	1.00426		0.470781	0.00745938	0.0061324		0.175681	-0.0918406	0.152232
201025411	NP_001128374.1	AU019823	270156	uncharacterized protein C11orf57 homolog [Mus musculus]	-0.824223	-0.283215	-1.2595	2	72	15		89	0.668443	0.346862	0.457135		-0.581123	-1.52757	-1.12931		-0.824223	-1.43627	-0.822308		0.900691	0.961051	0.880531		-0.150896	-0.0573151	-0.183554		-0.246996	-0.283215	-0.354054		0.602061	0.363192	0.37746		-0.732019	-1.4612	-1.4056		-1.02712	-1.5605	-1.2595
568936934	XP_006530263.1	Ppp1cc	19047	serine/threonine-protein phosphatase PP1-gamma catalytic subunit isoform X1 [Mus musculus]	0.155189	-0.281437	-0.0821478	3	7	7		17	1.31794	0.730225	0.907969		0.398289	-0.453588	-0.139285		0.155189	-0.362288	0.167715		0.879444	0.822974	1.00751		-0.185337	-0.281081	0.0107992		-0.281437	-0.506981	-0.159701		1.15906	0.55196	0.934488		0.212952	-0.857365	-0.0977519		-0.0821478	-0.956665	0.0483481
88014564	NP_034882.2	Mad1l1	17120	mitotic spindle assembly checkpoint protein MAD1 [Mus musculus]	2.14853	-0.280479	1.07151	4	2	6		12	5.24748	8.70907	2.32206		2.39163	3.12252	1.2154		2.14853	3.21382	1.5224		0.681836	16.0281	0.926602		-0.552504	4.00253	-0.109979		-0.648604	3.77663	-0.280479		2.1646	56.8802	1.89923		1.1141	5.82986	0.925414		0.818999	5.73056	1.07151
31543047	NP_032491.2	Kpna1	16646	importin subunit alpha-5 [Mus musculus]	0.438032	-0.279162	0.296502	7	16	6		29	1.552	1.27168	1.1967		0.634127	0.346732	0.259064		0.391027	0.438032	0.566064		0.854446	1.03087	0.927448		-0.22694	0.0438685	-0.108662		-0.32304	-0.182031	-0.279162		1.32559	1.35974	1.10988		0.406637	0.44333	0.150402		0.111537	0.34403	0.296502
19527028	NP_598569.1	Hdlbp	110611	vigilin [Mus musculus]	1.72345	-0.274998	1.42504	1	4	3		8	4.26548	3.09974	0.634478		2.09271	1.63215	-0.656357		1.84961	1.72345	-0.349357		0.778931	0.96654	1.19893		-0.360433	-0.0490982	0.261742		-0.456533	-0.274998	0.0912423		3.32251	2.87656	1.01751		1.73227	1.52434	0.0250469		1.43717	1.42504	0.171147
588282753	NP_001277056.1	Gm21992	102902673	Rbm14-Rbm4 readthrough isoform a [Mus musculus]	-1.15442	-0.274942	-0.448712	7	4	3		14	0.531698	0.408404	1.54207		-0.911322	-1.29193	0.624867		-1.15442	-1.20063	0.931867		1.9372	0.966578	0.429378		0.953974	-0.049042	-1.21968		0.857874	-0.274942	-1.39018		1.03001	0.394754	0.662131		0.0426515	-1.34097	-0.594812		-0.252449	-1.44027	-0.448712
755548003	XP_011243301.1	Sorbs3	20410	vinexin isoform X3 [Mus musculus]	-0.0935327	-0.274198	-0.402905	1	1	2		4		1.00108	0.665762			0.00155543	-0.586921			0.0928554	-0.279921			0.743532	1.21044			-0.427534	0.275537			-0.653434	0.105037			0.744334	0.743997			-0.425978	-0.426632			-0.525278	-0.280532
8394252	NP_058602.1	Sec61a1	53421	protein transport protein Sec61 subunit alpha isoform 1 [Mus musculus]	-0.221077	-0.274198	-0.468042		5	1		6		0.696661	0.801635			-0.521472	-0.318982			-0.430172	-0.0119821			1.00708	0.893675			0.0101826	-0.162178			-0.215717	-0.332678			0.706262	0.716401			-0.501724	-0.48116			-0.601024	-0.33506
28076885	NP_080391.2	Hat1	107435	histone acetyltransferase type B catalytic subunit [Mus musculus]	0.580914	-0.27388	0.155112		1	5		6		1.08489	1.56481			0.117543	0.645986			0.208843	0.952986			0.899872	1.00059			-0.152209	0.000848926			-0.378109	-0.169651			0.976258	1.22952			-0.0346659	0.29809			-0.133966	0.44419
62530188	NP_765979.3	Ahsa2	268390	activator of 90 kDa heat shock protein ATPase homolog 2 isoform 1 [Mus musculus]	1.76398	-0.272604	1.52957		2			2		3.18807				1.67268				1.76398				0.968146				-0.0467039				-0.272604				3.0927				1.62887				1.52957
568966888	XP_006513389.1	Ppp1r12a	17931	protein phosphatase 1 regulatory subunit 12A isoform X1 [Mus musculus]	-0.0950023	-0.270996	-0.249497	299	228	465	77	1069	1.35355	0.861065	0.756807	1.01524	0.43675	-0.215806	-0.402002	0.0218222	0.19365	-0.124506	-0.0950023	-0.475878	0.83741	1.06736	0.932712	0.834491	-0.255994	0.0940485	-0.100496	-0.261032	-0.352094	-0.131851	-0.270996	-0.0605317	1.11315	0.901128	0.706357	0.912154	0.15465	-0.150197	-0.50153	-0.13265	-0.14045	-0.249497	-0.35543	-0.40735
755537830	XP_011247135.1	Sept8	20362	septin-8 isoform X1 [Mus musculus]	-0.0648135	-0.270701	-0.114363	5	6	4		15	1.32227	0.897439	0.457509		0.403017	-0.156114	-1.12813		0.159917	-0.0648135	-0.821127		0.85721	1.21307	0.932903		-0.22228	0.278664	-0.100201		-0.31838	0.0527638	-0.270701		1.13346	1.32598	0.426992		0.180737	0.407063	-1.22772		-0.114363	0.307763	-1.08162
114158677	NP_082466.2	Luc7l	66978	putative RNA-binding protein Luc7-like 1 isoform 2 [Mus musculus]	0.0129114	-0.269728	-0.344854	27	178	94		299	1.19417	0.830117	0.868438		0.256011	-0.268614	-0.203506		0.0129114	-0.177314	0.103494		0.75106	0.97407	0.933533		-0.413	-0.0379027	-0.0992276		-0.5091	-0.263803	-0.269728		0.966101	0.786288	0.730349		-0.049754	-0.346871	-0.453342		-0.344854	-0.446171	-0.307242
56699438	NP_083939.1	Eef1d	66656	elongation factor 1-delta isoform a [Mus musculus]	-0.0864765	-0.269002	-0.320178	5	4	3		12	1.90357	0.884064	0.624691		0.928709	-0.177777	-0.678786		0.685609	-0.0864765	-0.371786		0.50391	0.970566	1.43008		-0.988762	-0.0431017	0.516099		-1.08486	-0.269002	0.345599		0.959229	0.858043	0.893359		-0.0600535	-0.220878	-0.162688		-0.355153	-0.320178	-0.0165876
569007943	XP_006527464.1	Cep55	74107	centrosomal protein of 55 kDa isoform X1 [Mus musculus]	-0.205978	-0.268514	-0.403261	26	18	3		47	1.08712	0.813786	0.623561		0.120507	-0.297278	-0.681397		-0.122593	-0.205978	-0.374397		0.815834	0.970894	1.04606		-0.293652	-0.0426136	0.0649709		-0.389752	-0.268514	-0.105529		0.983615	0.810025	0.557473		-0.0238338	-0.303961	-0.843027		-0.318934	-0.403261	-0.696927
569001059	XP_006524712.1	Msln	56047	mesothelin isoform X2 [Mus musculus]	-1.09468	-0.267125	-2.15302	2		12		14	1.37734		0.152286		0.461882		-2.71514		0.218782		-2.40814		0.35017		2.3722		-1.51387		1.24622		-1.60997		1.07572		0.493411		0.113605		-1.01914		-3.1379		-1.31424		-2.9918
755560613	XP_011245162.1	Pura	19290	transcriptional activator protein Pur-alpha isoform X1 [Mus musculus]	-0.0560862	-0.266955	-0.142145	68	46	51		165	1.22192	0.879941	0.7775		0.289146	-0.184522	-0.363086		0.0460464	-0.0932218	-0.0560862		0.869976	1.10171	0.935328		-0.200952	0.139749	-0.0964551		-0.297052	-0.0861511	-0.266955		1.11184	0.976408	0.724586		0.152955	-0.0344443	-0.464771		-0.142145	-0.133744	-0.318671
568943076	XP_006506770.1	Atg7	74244	ubiquitin-like modifier-activating enzyme ATG7 isoform X1 [Mus musculus]	-1.05709	-0.26636	-1.01629		18	8		26		0.255551	0.685792			-1.96832	-0.544157			-1.87702	-0.237157			1.08913	0.835376			0.123181	-0.259502			-0.102719	-0.430002			0.29842	0.792892			-1.74458	-0.334804			-1.84388	-0.188704
256000786	NP_001157723.1	Tpm1	22003	tropomyosin alpha-1 chain isoform Tpm1.5cy [Mus musculus]	0.0221716	-0.266237	-0.234704	19	130	48		197	1.7373	0.731753	0.820839		0.796849	-0.45057	-0.284828		0.553749	-0.35927	0.0221716		0.680705	1.01595	0.935794		-0.554898	0.0228293	-0.0957372		-0.650998	-0.203071	-0.266237		1.17428	0.740338	0.768009		0.231774	-0.433744	-0.380804		-0.0633261	-0.533044	-0.234704
568958574	XP_006509947.1	Arhgap42	71544	rho GTPase-activating protein 42 isoform X1 [Mus musculus]	0.147071	-0.262888	0.220012			13		13			0.895069				-0.159929				0.147071				0.937969				-0.0923877				-0.262888				1.05257				0.0739121				0.220012
268370067	NP_083176.3	Gcc1	74375	GRIP and coiled-coil domain-containing protein 1 [Mus musculus]	0.85322	-0.260535	-0.657568	5	1	3		9	2.13809	2.29321	0.241515		1.09632	1.19737	-2.04982		0.85322	1.28867	-1.74282		0.497236	0.976279	1.64931		-1.008	-0.0346345	0.721859		-1.1041	-0.260535	0.551359		0.777833	2.23881	0.532085		-0.362468	1.16273	-0.910272		-0.657568	1.06343	-0.764172
927442713	NP_001300863.1	Calm1	12313	calmodulin isoform 1 [Mus musculus]	0.0258516	-0.260513	-0.0257707	15	32	25		72	0.964134	0.955648	1.07866		-0.0526949	-0.0654484	0.109244		-0.295795	0.0258516	0.416244		0.892291	1.14137	0.860896		-0.164413	0.190771	-0.21609		-0.260513	-0.0351287	-0.38659		0.85821	1.07594	0.887691		-0.220598	0.105592	-0.171871		-0.515698	0.00629193	-0.0257707
7305085	NP_038556.1	Gfpt1	14583	glutamine--fructose-6-phosphate aminotransferase [isomerizing] 1 [Mus musculus]	0.0575024	-0.259761	-0.037037	5	16	17		38	1.23166	0.895538	1.20995		0.300602	-0.159173	0.274952		0.0575024	-0.0678731	0.581952		0.973744	0.976803	0.829111		-0.0383853	-0.0338608	-0.270363		-0.134485	-0.259761	-0.440863		1.19932	1.0441	0.87786		0.262217	0.062263	-0.187938		-0.0328829	-0.037037	-0.0418378
6671509	NP_031419.1	Actb	11461	actin, cytoplasmic 1 [Mus musculus]	0.00232073	-0.259694	-0.517194	1663	1435	1848	11	4957	1.19085	0.530042	0.809622	1.19781	0.251998	-0.915822	-0.304679	0.260403	0.0088977	-0.824522	0.00232073	-0.237297	0.783325	0.976848	1.02384	0.800187	-0.352317	-0.0337939	0.0339946	-0.32159	-0.448417	-0.259694	-0.136505	-0.12109	0.85732	0.496299	0.830664	0.856402	-0.222094	-1.01072	-0.267662	-0.223639	-0.517194	-1.11002	-0.121562	-0.498339
23956110	NP_067310.1	Snrpb2	20639	U2 small nuclear ribonucleoprotein B'' [Mus musculus]	-0.373184	-0.256589	0.134803	3	1	4		8	0.913778	2.33016	0.509213		-0.130084	1.22043	-0.973659		-0.373184	1.31173	-0.666659		1.19774	0.826856	0.942073		0.26032	-0.274292	-0.0860894		0.16422	-0.500192	-0.256589		1.09447	1.92671	0.9922		0.130236	0.946139	-0.0112966		-0.164864	0.846839	0.134803
568910767	XP_006496864.1	Cdc42bpa	226751	serine/threonine-protein kinase MRCK alpha isoform X1 [Mus musculus]	-2.56059	-0.256575	-1.06931			3		3			0.137015				-2.86759				-2.56059				0.942082				-0.0860751				-0.256575				0.430652				-1.21541				-1.06931
755509256	XP_006538588.2	Eno1	13806	alpha-enolase isoform X1 [Mus musculus]	0.257971	-0.253968	-0.0102465	77	88	47	9	221	1.49346	1.03786	0.966587	1.47462	0.578661	0.0536099	-0.0490291	0.560347	0.335561	0.14491	0.257971	0.0626474	1.0518	0.980733	0.811728	0.908017	0.0728568	-0.0280684	-0.300932	-0.139208	-0.0232432	-0.253968	-0.471432	0.0612918	1.52938	1.06367	0.781717	1.26654	0.612944	0.0890535	-0.355282	0.340897	0.317844	-0.0102465	-0.209182	0.0661967
31981086	NP_080270.2	Efhd2	27984	EF-hand domain-containing protein D2 [Mus musculus]	0.160196	-0.252531	-0.0619985	44	202	315		561	1.2033	1.14038	0.903249		0.266997	0.189517	-0.146804		0.0238973	0.280817	0.160196		1.02839	0.98171	0.895192		0.040389	-0.0266308	-0.159732		-0.055711	-0.252531	-0.330232		1.17536	1.13647	0.824942		0.233102	0.184561	-0.277635		-0.0619985	0.0852609	-0.131535
125628659	NP_075553.2	Asph	65973	aspartyl/asparaginyl beta-hydroxylase isoform 1 [Mus musculus]	-0.763845	-0.252296	-0.799613	5		7		12	0.918576		0.361217		-0.122529		-1.46906		-0.365629		-1.16206		0.738773		1.14775		-0.436797		0.198805		-0.532897		0.0283052		0.740384		0.494289		-0.433654		-1.01657		-0.728754		-0.870473
568955385	XP_006509699.1	Gatad2a	234366	transcriptional repressor p66 alpha isoform X2 [Mus musculus]	0.757961	-0.252167	0.541578		3			3		1.5874				0.666661				0.757961				0.981958				-0.0262671				-0.252167				1.55928				0.640878				0.541578
7305143	NP_038848.1	Hk2	15277	hexokinase-2 [Mus musculus]	-0.0432328	-0.251708	-0.247645	2	4	6		12	1.14859	0.801139	0.794196		0.199867	-0.319875	-0.332433		-0.0432328	-0.228575	-0.0254333		0.897754	0.781505	2.25323		-0.155608	-0.355673	1.17199		-0.251708	-0.581573	1.00149		1.03344	0.626094	1.33994		0.0474551	-0.675549	0.42217		-0.247645	-0.774849	0.56827
9789873	NP_062622.1	Metap2	56307	methionine aminopeptidase 2 [Mus musculus]	-0.416847	-0.251601	-0.407651	19	23	1		43	0.886537	0.718303	0.57344		-0.173747	-0.477335	-0.802286		-0.416847	-0.386035	-0.495286		1.19543	0.982343	0.179192		0.257527	-0.0257015	-2.48042		0.161427	-0.251601	-2.65092		1.0662	0.807564	0.102756		0.0924821	-0.308351	-3.2827		-0.202618	-0.407651	-3.1366
158937298	NP_080355.2	Ikbkap	230233	elongator complex protein 1 [Mus musculus]	2.34734	-0.251116	2.34023		16	3	1	20		5.07652	3.87056	13.0551		2.34384	1.95254	3.70654		2.43514	2.25954	3.20884		1.16878	0.795074	0.401481		0.225007	-0.330839	-1.31659		-0.000892636	-0.501339	-1.11609		7.36892	3.36876	5.24139		2.88145	1.75222	2.38995		2.78215	1.89832	2.11525
211065507	NP_803228.2	Dars	226414	aspartate--tRNA ligase, cytoplasmic isoform 1 [Mus musculus]	-0.315185	-0.25036	-0.342493		23	1		24		0.831331	0.589611			-0.266506	-0.762165			-0.175206	-0.455165			0.968366	0.960631			-0.0463751	-0.0579453			-0.272275	-0.228445			1.06313	0.566399			0.0883248	-0.820111			-0.0109752	-0.674011
254587958	NP_079793.2	Rtca	66368	RNA 3'-terminal phosphate cyclase [Mus musculus]	2.43483	-0.247587	2.11097		3			3		5.07541				2.34353				2.43483				0.98508				-0.0216874				-0.247587				4.62762				2.21027				2.11097
229892332	NP_663494.2	Farp2	227377	FERM, RhoGEF and pleckstrin domain-containing protein 2 [Mus musculus]	-0.638216	-0.247112	-1.13866		2	14		16		0.371459	0.843228			-1.42873	-0.246006			-1.33743	0.0609939			0.64929	1.43917			-0.623064	0.52524			-0.848964	0.35474			0.241185	0.82798			-2.05179	-0.272332			-2.15109	-0.126232
6755252	NP_035351.1	Purb	19291	transcriptional activator protein Pur-beta [Mus musculus]	-0.0126406	-0.247055	-0.199849	32	21	18		71	1.35967	0.784483	0.801269		0.443262	-0.350186	-0.319641		0.200162	-0.258886	-0.0126406		0.764345	1.20358	0.948319		-0.387704	0.267334	-0.0765552		-0.483804	0.0414338	-0.247055		1.05554	0.987199	0.78679		0.0779781	-0.0185879	-0.345949		-0.217122	-0.117888	-0.199849
124358934	NP_001019697.2	Larp4	207214	la-related protein 4 isoform 1 [Mus musculus]	-0.433008	-0.246586	-0.669993	8	2	1		11			0.598736				-0.740008				-0.433008				0.948628				-0.0760859				-0.246586				0.567978				-0.816093				-0.669993
30425250	NP_780706.1	Actbl2	238880	beta-actin-like protein 2 [Mus musculus]	-0.184252	-0.245531	-1.06645	18	15	116	1	150	1.25775	0.0272815	0.711408	1.4823	0.330843	-5.19593	-0.491252	0.567836	0.0877426	-5.10463	-0.184252	0.0701362	0.771219	1.15754	0.949322	0.0885279	-0.374787	0.211057	-0.0750311	-3.49772	-0.470887	-0.0148432	-0.245531	-3.29722	0.58587	0.443517	0.715502	0.131225	-0.771348	-1.17294	-0.482973	-2.92989	-1.06645	-1.27224	-0.336873	-3.20459
225543273	NP_659190.3	Map7d1	245877	MAP7 domain-containing protein 1 isoform 1 [Mus musculus]	-0.321719	-0.245441	-0.292467	47	15	31	6	99	1.26784	0.685559	0.646751	0.827033	0.342377	-0.544646	-0.628719	-0.273983	0.0992773	-0.453346	-0.321719	-0.771683	0.803372		1.06553	0.936102	-0.31586		0.0915776	-0.0952631	-0.41196		-0.0789224	0.105237	1.08413	0.399893	0.737867	0.774187	0.116534	-1.32231	-0.438567	-0.369246	-0.178566	-1.42161	-0.292467	-0.643946
568974547	XP_006533666.1	Myo18a	360013	unconventional myosin-XVIIIa isoform X15 [Mus musculus]	0.0930415	-0.245349	-0.333661	543	687	900	107	2237	1.26238	0.817821	1.11948	1.08953	0.336141	-0.290143	0.162832	0.12371	0.0930415	-0.198843	0.469832	-0.37399	1.00948	0.986609	0.661786	0.973185	0.0136101	-0.0194492	-0.595562	-0.039214	-0.0824899	-0.245349	-0.766062	0.161286	1.27303	0.812896	0.717096	1.07712	0.348268	-0.298858	-0.479761	0.107183	0.053168	-0.398158	-0.333661	-0.167517
444189294	NP_033483.2	Uba1	22201	ubiquitin-like modifier-activating enzyme 1 isoform 1 [Mus musculus]	1.07654	-0.244899	0.858038	5	13	29		47	2.90679	1.97964	1.56728		1.53943	0.985239	0.648262		1.29633	1.07654	0.955262		0.238943	1.1085	0.949738		-2.06526	0.148609	-0.0743992		-2.16136	-0.0772913	-0.244899		0.508125	1.94172	2.41209		-0.976744	0.957338	1.27028		-1.27184	0.858038	1.41638
100818170	NP_852081.2	Arhgap11a	228482	rho GTPase-activating protein 11A [Mus musculus]	-0.444673	-0.243382	-0.693084	54	66	72	5	197	0.951588	0.613824	0.593914	1.15317	-0.0715911	-0.704103	-0.751673	0.205605	-0.314691	-0.612803	-0.444673	-0.292095	0.878706	1.0245	0.950737	0.865011	-0.186548	0.0349158	-0.0728822	-0.20921	-0.282648	-0.190984	-0.243382	-0.00870954	0.758918	0.569171	0.574853	0.920373	-0.397984	-0.813066	-0.798735	-0.119709	-0.693084	-0.912366	-0.652635	-0.394409
170295818	NP_035844.2	Baz1b	22385	tyrosine-protein kinase BAZ1B [Mus musculus]	-0.966615	-0.242935	-0.606025	16	33	3		52	0.60562	0.713875	0.217417		-0.723515	-0.486256	-2.20146		-0.966615	-0.394956	-1.89446		2.23764	0.988261	0.348061		1.16198	-0.0170355	-1.52259		1.06588	-0.242935	-1.69309		1.46185	0.703818	0.0756744		0.547799	-0.506725	-3.72405		0.252699	-0.606025	-3.57795
254553470	NP_001156983.1	Spata5	57815	spermatogenesis-associated protein 5 isoform 1 [Mus musculus]	0.109725	-0.241591	0.142168	8	26	9		43	1.23752	1.01285	1.16365		0.307454	0.0184247	0.218657		0.0643539	0.109725	0.525657		0.846891	1.06452	0.951918		-0.239752	0.0901997	-0.071091		-0.335852	-0.1357	-0.241591		1.5064	1.11263	0.997278		0.591105	0.153976	-0.00393241		0.296005	0.0546761	0.142168
568969699	XP_006514493.1	Xpo1	103573	exportin-1 isoform X1 [Mus musculus]	-0.277053	-0.241548	0.296183		15			15		0.774667				-0.368353				-0.277053				0.989212				-0.0156478				-0.241548				1.31538				0.395483				0.296183
568940125	XP_006505343.1	Chd4	107932	chromodomain-helicase-DNA-binding protein 4 isoform X1 [Mus musculus]	-0.248108	-0.240292	0.432654		12	3		15		1.24318	0.432704			0.314031	-1.20855			0.405331	-0.901547			1.06284	0.887541			0.087929	-0.172114			-0.137971	-0.342614			1.28261	1.37499			0.359084	0.459423			0.259784	0.605523
187960040	NP_001120705.1	Trp53	22059	cellular tumor antigen p53 isoform b [Mus musculus]	0.280347	-0.237412	-0.181121	196	143	115	3	457	1.43739	0.729903	1.03257	0.216788	0.523447	-0.454224	0.0462426	-2.20564	0.280347	-0.362924	0.353243	-2.70334	1.0844	0.992052	0.875053	9.72738	0.116891	-0.0115116	-0.192557	3.28205	0.0207913	-0.237412	-0.363057	3.48255	1.49008	0.749451	0.79707	2.10878	0.575391	-0.416095	-0.327221	1.07641	0.280291	-0.515395	-0.181121	0.80171
22003860	NP_665821.1	Cd3eap	70333	DNA-directed RNA polymerase I subunit RPA34 [Mus musculus]	0.214501	-0.237393	0.351406	13	3			16	1.73419	0.862465			0.794263	-0.213461			0.551163	-0.122161			1.16487	0.772199			0.22017	-0.372956			0.12407	-0.598856			1.60618	1.33199			0.68363	0.413582			0.38853	0.314282
568956599	XP_006530964.1	Edc4	234699	enhancer of mRNA-decapping protein 4 isoform X1 [Mus musculus]	-0.38731	-0.237246	-0.830081		6	4		10		0.768373	0.577224			-0.380122	-0.792798			-0.288822	-0.485798			1.00279	0.944671			0.00402312	-0.0821159			-0.221877	-0.252616			0.77287	0.39632			-0.371702	-1.33526			-0.471002	-1.18916
6753036	NP_033786.1	Aldh2	11669	aldehyde dehydrogenase, mitochondrial isoform 1 precursor [Mus musculus]	0.756777	-0.236819	0.385004	9	8	4		21	2.16233	1.58609	1.01477		1.11259	0.665477	0.0211495		0.869488	0.756777	0.32815		0.907067	1.20451	0.879631		-0.140719	0.268444	-0.18503		-0.236819	0.042544	-0.35553		1.60225	1.74763	1.1341		0.680104	0.805403	0.181548		0.385004	0.706103	0.327648
568954086	XP_006509178.1	Erlin2	244373	erlin-2 isoform X2 [Mus musculus]	-0.209605	-0.236343	-0.304104	3	2	3		8	1.02349	0.745197	1.16383		0.0334949	-0.424306	0.218884		-0.209605	-0.333006	0.525884		1.54784	0.992787	0.630688		0.630253	-0.0104434	-0.665002		0.534153	-0.236343	-0.835502		1.44466	0.739822	0.731939		0.53073	-0.43475	-0.450204		0.23563	-0.53405	-0.304104
77404392	NP_062750.2	Snd1	56463	staphylococcal nuclease domain-containing protein 1 [Mus musculus]	0.50122	-0.23555	-0.175643		3	8		11		1.46984	1.03417			0.555662	0.0484777			0.646962	0.355478			1.00492	0.944889			0.00708177	-0.0817826			-0.218818	-0.252283			1.46211	0.519021			0.548048	-0.946134			0.448748	-0.800034
21312298	NP_082506.1	Shmt2	108037	serine hydroxymethyltransferase, mitochondrial isoform 1 [Mus musculus]	0.12088	-0.233157	0.205407	29	19	4		52	1.28058	1.02071	1.46332		0.356796	0.0295797	0.549246		0.113696	0.12088	0.856246		0.909372	1.1117	0.51672		-0.137057	0.152762	-0.952546		-0.233157	-0.0731377	-1.12305		1.41471	1.2911	0.829737		0.500507	0.368598	-0.269274		0.205407	0.269298	-0.123174
144922627	NP_001028373.2	Ncbp1	433702	nuclear cap-binding protein subunit 1 [Mus musculus]	-0.378185	-0.233056	-0.504776	120	30	34		184	0.910616	0.746189	0.617202		-0.135085	-0.422388	-0.696186		-0.378185	-0.331088	-0.389186		0.898181	1.19401	0.957566		-0.154922	0.25582	-0.0625563		-0.251022	0.0299201	-0.233056		0.864732	0.817176	0.522062		-0.209676	-0.291282	-0.937706		-0.504776	-0.390582	-0.791606
21313162	NP_083852.1	Rab1b	76308	ras-related protein Rab-1B [Mus musculus]	-0.146627	-0.232833	-0.34416		2			2		0.847963				-0.237927				-0.146627				0.995206				-0.00693304				-0.232833				0.843898				-0.24486				-0.34416
6671668	NP_031626.1	Capn1	12333	calpain-1 catalytic subunit [Mus musculus]	1.44169	-0.232469	0.587934	1	8	3		12	3.21494	1.23113	2.33452		1.68479	0.299989	1.22313		1.44169	0.391289	1.53013			1.62787	0.585797			0.702988	-0.771526			0.477088	-0.942026			1.69867	1.28758			0.764404	0.364665			0.665104	0.510765
568979650	XP_006515932.1	Plekhg3	263406	pleckstrin homology domain-containing family G member 3 isoform X1 [Mus musculus]	-1.06142	-0.230191	-1.42573	9	23	31	9	72	0.878007	0.367427	0.387315	1.03814	-0.187696	-1.44447	-1.36842	0.0539966	-0.430796	-1.35317	-1.06142	-0.443703	0.649019	1.04127	0.95947	0.986106	-0.623667	0.058344	-0.0596908	-0.0201849	-0.719767	-0.167556	-0.230191	0.180315	0.492671	0.398755	0.318554	0.976813	-1.0213	-1.32643	-1.65039	-0.0338451	-1.3164	-1.42573	-1.50429	-0.308545
568940043	XP_006505303.1	Tra2a	101214	transformer-2 protein homolog alpha isoform X1 [Mus musculus]	-0.279683	-0.229423	-0.270677	5	48	22		75	0.315532	0.920633	0.665872		-1.66414	-0.119303	-0.586683		-1.90724	-0.0280026	-0.279683		0.805297	0.997561	1.25861		-0.312407	-0.00352327	0.331829		-0.408507	-0.229423	0.161329		0.451441	0.887994	0.85876		-1.14739	-0.171377	-0.219673		-1.44249	-0.270677	-0.0735733
110625886	NP_082308.1	Ppp2r2a	71978	serine/threonine-protein phosphatase 2A 55 kDa regulatory subunit B alpha isoform isoform 1 [Mus musculus]	0.352063	-0.229407	0.346549	13	16	7		36	1.54357	1.17454	1.03173		0.626268	0.232096	0.0450629		0.383168	0.323396	0.352063		0.911739	1.43307	0.702277		-0.133307	0.519107	-0.509888		-0.229407	0.293207	-0.680388		1.56011	1.44981	0.663322		0.641649	0.535868	-0.592218		0.346549	0.436568	-0.446118
569000056	XP_006524223.1	Safb	224903	scaffold attachment factor B1 isoform X1 [Mus musculus]	-0.321392	-0.229084	-0.371805	19	9	3		31	0.713975	0.751221	0.693465		-0.486054	-0.412692	-0.528104		-0.729154	-0.321392	-0.221104		1.08807	0.997795	0.511515		0.121772	-0.00318447	-0.967152		0.0256725	-0.229084	-1.13765		0.948221	0.857141	0.540016		-0.0767054	-0.222395	-0.888926		-0.371805	-0.321695	-0.742826
568932134	XP_006539355.1	Pum1	80912	pumilio homolog 1 isoform X1 [Mus musculus]	-0.661533	-0.228274	0.0785664	3	1	3		7	3.2388	0.154442	0.511025		1.69546	-2.69486	-0.968533		1.45236	-2.60356	-0.661533		0.747696		1.17245		-0.419476		0.229529		-0.515576		0.059029		2.08415		0.593233		1.05946		-0.753329		0.764361		-0.607229
6678467	NP_033473.1	Tuba4a	22145	tubulin alpha-4A chain isoform 1 [Mus musculus]	0.187448	-0.228256	-0.161607	34	29	9	3	75	1.34775	1.21701	0.611468	3.89307	0.430548	0.283347	-0.709651	1.96091	0.187448	0.374647	-0.402651	1.46321	0.916352	0.998368	0.390895	0.231068	-0.126026	-0.00235643	-1.35515	-2.11361	-0.222126	-0.228256	-1.52565	-1.91311	1.09695	1.14835	0.211392	0.936775	0.133493	0.199564	-2.24201	-0.0942261	-0.161607	0.100264	-2.09591	-0.368926
20982845	NP_631888.1	Fus	233908	RNA-binding protein FUS [Mus musculus]	-0.205813	-0.228014	-0.523977	7		4		11	1.57059		0.457921		0.651303		-1.12683		0.408203		-0.819829		0.973964		0.900396		-0.0380602		-0.151368		-0.13416		-0.321868		1.30066		0.412311		0.379243		-1.2782		0.0841434		-1.1321
56699440	NP_659080.2	Dhx8	217207	ATP-dependent RNA helicase DHX8 [Mus musculus]	-0.12913	-0.225623	-0.408365		12			12		0.85831				-0.22043				-0.12913				1.00019				0.000277466				-0.225623				0.807165				-0.309065				-0.408365
31542366	NP_031685.2	Cdk1	12534	cyclin-dependent kinase 1 [Mus musculus]	1.14272	-0.225375	0.8206	1	22	1		24	2.75317	2.07257	1.46833		1.46109	1.05142	0.554177		1.21799	1.14272	0.861177		1.49448	0.919829	0.962678		0.579644	-0.120563	-0.0548748		0.483544	-0.346463	-0.225375		4.11456	1.89198	1.41353		2.04074	0.9199	0.499302		1.74564	0.8206	0.645402
755562344	XP_011246912.1	Pola2	18969	DNA polymerase alpha subunit B isoform X5 [Mus musculus]	0.209807	-0.223899	0.122596	21	20	33	5	79	1.66653	1.08561	0.838148	0.932402	0.736846	0.118507	-0.254723	-0.100976	0.493746	0.209807	0.0522768	-0.598676	0.894109	1.00139	1.18708	1.29851	-0.161477	0.00200089	0.247414	0.376852	-0.257577	-0.223899	0.076914	0.577352	1.87825	0.996206	0.98384	1.00887	0.909388	-0.00548447	-0.0235039	0.0127376	0.614288	-0.104784	0.122596	-0.261962
219276601	NP_001136422.1	Nars	70223	asparagine--tRNA ligase, cytoplasmic isoform 1 [Mus musculus]	0.340886	-0.2235	-0.0774577	13	94	45		152	2.07582	1.18887	0.872403		1.05368	0.249586	-0.196933		0.810582	0.340886	0.110067		0.695109	1.04797	0.96393		-0.524688	0.0676019	-0.0529997		-0.620788	-0.158298	-0.2235		1.16283	1.22641	0.76927		0.217642	0.294436	-0.378439		-0.0774577	0.195136	-0.232339
124378042	NP_598613.2	Golga2	99412	golgin subfamily A member 2 isoform a [Mus musculus]	0.720485	-0.223228	0.536957	1	2			3	1.1683	2.58176			0.224412	1.36836			-0.0186876	1.45966			0.834997	1.09863			-0.260157	0.135701			-0.356257	-0.0901991			0.975528	2.83639			-0.0357451	1.50406			-0.330845	1.40476
594140560	NP_001074896.1	Flnb	286940	filamin-B isoform a [Mus musculus]	0.0249736	-0.221295	-0.288016	118	322	472	81	993	1.47272	0.955067	0.693972	2.31863	0.558488	-0.0663264	-0.527051	1.21328	0.315388	0.0249736	-0.220051	0.715575	0.660208	1.17961	0.965404	0.393888	-0.599008	0.238313	-0.0507954	-1.34414	-0.695108	0.0124132	-0.221295	-1.14364	1.00492	1.11557	0.672885	0.958053	0.00708364	0.157784	-0.571569	-0.0618227	-0.288016	0.0584843	-0.425469	-0.336523
226442901	NP_082727.1	Larp1	73158	la-related protein 1 [Mus musculus]	-0.0345103	-0.220978	-0.190687	286	86	113	13	498	1.23184	0.916489	0.721833	2.63113	0.300812	-0.12581	-0.470262	1.39568	0.0577121	-0.0345103	-0.163262	0.897983	0.881093	1.19839	0.965617	0.387164	-0.182633	0.2611	-0.0504775	-1.36898	-0.278733	0.0351996	-0.220978	-1.16848	1.07506	1.02993	0.692453	0.696431	0.104413	0.0425413	-0.530212	-0.521948	-0.190687	-0.0567587	-0.384112	-0.796648
755553520	XP_011244190.1	Zfp148	22661	zinc finger protein 148 isoform X2 [Mus musculus]	0.0816604	-0.22073	0.0359952	6	2	10		18	2.28088	0.993341	0.419437		1.18959	-0.00963955	-1.25347		0.946494	0.0816604	-0.946475		0.421393	3.07404	0.965783		-1.24676	1.62013	-0.0502296		-1.34286	1.39423	-0.22073		1.25797	2.35221	0.405085		0.331095	1.23401	-1.3037		0.0359952	1.13471	-1.1576
114145561	NP_112447.2	Krt8	16691	keratin, type II cytoskeletal 8 [Mus musculus]	0.115018	-0.219692	-0.314657	2	1	6		9		1.25973	0.706433			0.333113	-0.501376			0.424413	-0.194376			1.55477	0.624302			0.636699	-0.679684			0.410799	-0.850184			1.95858	0.319541			0.969812	-1.64593			0.870512	-1.49983
158517935	NP_035145.2	Orc1	18392	origin recognition complex subunit 1 [Mus musculus]	-0.394225	-0.219189	-0.815373		22	12		34		0.740867	0.592942			-0.432714	-0.754037			-0.341414	-0.447037			0.967085	1.00438			-0.0482854	0.00630812			-0.274185	-0.164192			0.654243	0.477825			-0.612102	-1.06544			-0.711402	-0.919344
568954320	XP_006509291.1	Plekha2	83436	pleckstrin homology domain-containing family A member 2 isoform X1 [Mus musculus]	1.08245	-0.218115	0.993834		4			4		1.98777				0.991148				1.08245				1.00541				0.00778541				-0.218115				2.13337				1.09313				0.993834
163954941	NP_001106659.1	Fxr1	14359	fragile X mental retardation syndrome-related protein 1 isoform 1 [Mus musculus]	-0.0284834	-0.217403	-0.196222	97	80	99	4	280	0.997999	1.02913	0.792519	1.35593	-0.00288927	0.0414282	-0.335483	0.43928	-0.245989	0.132728	-0.0284834	-0.0584202	1.00712	1.00591	0.95473	0.785887	0.0102415	0.00849675	-0.0668352	-0.347605	-0.0858585	-0.217403	-0.237335	-0.147105	1.07094	1.14785	0.729957	0.722844	0.0988777	0.198933	-0.454116	-0.468244	-0.196222	0.0996326	-0.308016	-0.742944
6756041	NP_035870.1	Ywhaz	22631	14-3-3 protein zeta/delta isoform 1 [Mus musculus]	0.036741	-0.216839	-0.443121	3	14	17		34	2.10309	0.715318	0.829171		1.07251	-0.483343	-0.270259		0.82941	-0.392043	0.036741		0.781595	1.12953	0.96839		-0.355507	0.175717	-0.0463393		-0.451607	-0.0501835	-0.216839		0.833337	1.05653	0.664702		-0.263027	0.0793367	-0.589221		-0.558127	-0.0199633	-0.443121
13928670	NP_075373.1	Vps35	65114	vacuolar protein sorting-associated protein 35 [Mus musculus]	0.423182	-0.216793	0.188478	8	2	10		20	1.58698	1.26236	0.896479		0.666282	0.336128	-0.157658		0.423182	0.427428	0.149342		0.941686	0.699557	0.968422		-0.0866813	-0.515486	-0.0462926		-0.182781	-0.741386	-0.216793		1.49444	0.886083	1.02981		0.579601	-0.174486	0.0423784		0.284501	-0.273786	0.188478
255069795	NP_035820.3	Vars	22321	valine--tRNA ligase [Mus musculus]	-0.0552148	-0.214138	-0.257296		28	23	7	58		0.908922	0.773269	2.34773		-0.137772	-0.370957	1.23127		-0.0464722	-0.0639575	0.733566		0.837202	1.16835	0.461504		-0.256352	0.224476	-1.11558		-0.482252	0.0539757	-0.915085		0.758365	0.893564	1.02887		-0.399035	-0.162357	0.0410574		-0.498335	-0.0162571	-0.233643
568896389	XP_006544502.1	LOC102641332	102641332	GTP-binding nuclear protein Ran [Mus musculus]	0.336744	-0.213546	0.198336	7	47	13		67	0.840853	1.26659	1.02083		-0.250074	0.340949	0.0297439		-0.493174	0.432249	0.336744		0.921818	1.23872	0.967406		-0.117446	0.308848	-0.0478068		-0.213546	0.082948	-0.218307		1.15055	1.28646	1.03687		0.202321	0.363409	0.0522363		-0.0927791	0.264109	0.198336
67972435	NP_001020093.2	Ddx49	234374	probable ATP-dependent RNA helicase DDX49 [Mus musculus]	-0.130846	-0.212958	-0.0788164	1	10	6	1	18	0.68546	0.857289	1.00367	0.895429	-0.544856	-0.222146	0.00528935	-0.159348	-0.787956	-0.130846	0.312289	-0.657048		1.14439	0.856132	0.982878		0.194579	-0.224095	-0.0249159		-0.031321	-0.394595	0.175584		1.02175	0.849408	0.880098		0.0310384	-0.235471	-0.184264		-0.0682616	-0.0893712	-0.458964
568918988	XP_006500521.1	Qser1	99003	glutamine and serine-rich protein 1 isoform X1 [Mus musculus]	3.54777	-0.212518	2.52924	14	9	2		25	19.2927	10.9774	4.70295		4.26998	3.45647	2.23356		4.02688	3.54777	2.54056		0.922475	1.81264	0.0898335		-0.116418	0.858096	-3.4766		-0.212518	0.632196	-3.6471		7.08291	23.3259	0.422482		2.82434	4.54386	-1.24304		2.52924	4.44456	-1.09694
21704156	NP_663550.1	Cald1	109624	caldesmon [Mus musculus]	0.0376372	-0.210739	0.0118433	38	65	138	16	257	1.93978	0.963487	0.741957	1.2185	0.955897	-0.0536628	-0.430593	0.285103	0.712797	0.0376372	-0.123593	-0.212597	0.721254	1.26913	0.972494	0.865622	-0.47142	0.343837	-0.0402392	-0.208191	-0.56752	0.117937	-0.210739	-0.00769073	1.23708	1.49148	0.694314	1.23894	0.306943	0.576742	-0.526339	0.309101	0.0118433	0.477442	-0.380239	0.034401
755514294	XP_011239164.1	Gtf2i	14886	general transcription factor II-I isoform X1 [Mus musculus]	0.48724	-0.21001	0.471432	3	12	1		16	2.95982	1.3158	0.843133		1.56551	0.39594	-0.246167		1.32241	0.48724	0.0608327		0.699541	1.01107	1.53365		-0.51552	0.0158897	0.616965		-0.61162	-0.21001	0.446465		1.70117	1.4041	1.29307		0.766532	0.489651	0.370798		0.471432	0.390351	0.516898
13385598	NP_080371.1	Snrpd3	67332	small nuclear ribonucleoprotein Sm D3 [Mus musculus]	0.170062	-0.209778	-0.6137	1	9	4		14	0.906473	1.05611	0.933885		-0.141663	0.0787621	-0.0986833		-0.384763	0.170062	0.208317		0.0481493	1.01124	0.987174		-4.37634	0.0161221	-0.0186239		-4.47244	-0.209778	-0.189124		0.0436461	0.700084	1.13056		-4.518	-0.5144	0.177035		-4.8131	-0.6137	0.323135
110347535	NP_659051.3	Hnrnpll	72692	heterogeneous nuclear ribonucleoprotein L-like [Mus musculus]	0.276405	-0.209057	0.0262724		3	2		5		1.40575	0.791781			0.491337	-0.336827			0.582637	-0.0298273			0.794093	1.24049			-0.332619	0.310906			-0.558519	0.140406			1.02219	0.982193			0.031666	-0.0259212			-0.067634	0.120179
569004387	XP_006526252.1	Dctn4	67665	dynactin subunit 4 isoform X1 [Mus musculus]	-0.01778	-0.207506	-0.158947	1	40	24	7	72	2.50556	0.813305	0.79842	2.13567	1.32513	-0.298131	-0.32478	1.09469	1.08203	-0.206831	-0.01778	0.596989	0.578533	1.01283	1.13376	0.668474	-0.789529	0.0183936	0.181115	-0.581057	-0.885629	-0.207506	0.0106151	-0.380557	1.44955	0.846552	0.809416	1.62346	0.535604	-0.240329	-0.305047	0.69907	0.240504	-0.339629	-0.158947	0.42437
755513635	XP_011246497.1	Myo1h	231646	unconventional myosin-Ih isoform X1 [Mus musculus]	0.289441	-0.206854	0.117887		1			1		1.14722				0.198141				0.289441				1.01329				0.0190458				-0.206854				1.16246				0.217187				0.117887
124487421	NP_001074469.1	Trmt2a	15547	tRNA (uracil-5-)-methyltransferase homolog A isoform 1 [Mus musculus]	-0.347156	-0.206335	0.281126	7	2	8		17	0.975039		0.606364		-0.0364688		-0.721743		-0.279569		-0.414743		2.10393	1.01365	0.53038		1.07309	0.0195653	-0.914901		0.976989	-0.206335	-1.0854		2.41078		0.679126		1.2695		-0.558249		0.974402		-0.412149
30017373	NP_835170.1	Lsg1	224092	large subunit GTPase 1 homolog [Mus musculus]	-0.0142501	-0.205354	-0.444406	12	10	16		38	1.05931	0.962724	0.800376		0.0831259	-0.0548065	-0.32125		-0.159974	0.0364935	-0.0142501		0.927067	1.9919	0.854315		-0.109254	0.994142	-0.227161		-0.205354	0.768242	-0.397661		0.901684	1.01247	0.65093		-0.149306	0.0178756	-0.619425		-0.444406	-0.0814244	-0.473325
113865979	NP_032620.2	Mfge8	17304	lactadherin isoform 1 precursor [Mus musculus]	-0.225498	-0.205262	-0.35245	117	95	93	4	309	1.01228	0.676811	0.86984	0.750837	0.0176023	-0.563175	-0.201178	-0.413428	-0.225498	-0.471875	0.105822	-0.911128	0.924099	1.01441	1.08366	1.18116	-0.113881	0.0206385	0.115918	0.240199	-0.209981	-0.205262	-0.054582	0.440699	0.961028	0.670499	0.901644	0.891002	-0.0573502	-0.576692	-0.14937	-0.1665	-0.35245	-0.675992	-0.00327017	-0.4412
34419622	NP_570951.2	Pabpc4	230721	polyadenylate-binding protein 4 isoform 1 [Mus musculus]	-0.417522	-0.204576	-0.585997	322	136	135	7	600	1.09261	0.614552	0.605197	1.24111	0.127777	-0.702392	-0.724522	0.311631	-0.115323	-0.611092	-0.417522	-0.186069	0.867145	1.16428	0.976657	0.71103	-0.205655	0.219433	-0.0340764	-0.492018	-0.301755	-0.00646707	-0.204576	-0.291518	0.967944	0.713657	0.590042	0.829371	-0.0470052	-0.486697	-0.761111	-0.269911	-0.342105	-0.585997	-0.615011	-0.544611
160333568	NP_619601.2	Casc3	192160	protein CASC3 [Mus musculus]	0.123576	-0.204398	-0.217149	5		4		9	1.4224		0.798259		0.508323		-0.325071		0.265223		-0.0180713		0.950985		0.952842		-0.0725057		-0.0696906		-0.168606		-0.240191		1.22034		0.672414		0.28728		-0.572578		-0.00782014		-0.426478
568999838	XP_006524118.1	Wiz	22404	protein Wiz isoform X2 [Mus musculus]	0.190165	-0.204138	0.0800024	6	5	28	1	40	2.55032	1.07093	0.67492	1.04466	1.35068	0.0988653	-0.567212	0.0630355	1.10758	0.190165	-0.260212	-0.434664	0.620767	1.05734	0.976954	0.980846	-0.687876	0.0804371	-0.0336379	-0.0279011	-0.783976	-0.145463	-0.204138	0.172599	1.55118	1.13234	0.625151	1.02465	0.633364	0.179302	-0.677724	0.0351344	0.338264	0.0800024	-0.531624	-0.239566
569000519	XP_006524448.1	Vapa	30960	vesicle-associated membrane protein-associated protein A isoform X1 [Mus musculus]	-0.276951	-0.202352	-0.476379		9	11		20		0.770383	0.670891			-0.376352	-0.575849			-0.285052	-0.268849			1.04374	0.952596			0.0617601	-0.0700635			-0.16414	-0.240564			0.804078	0.62202			-0.314592	-0.684966			-0.413892	-0.538866
158636012	NP_001103615.1	Ssb	20823	lupus La protein homolog [Mus musculus]	0.424282	-0.20125	0.383942	201	196	152	16	565	1.46771	1.25961	1.28478	1.69249	0.553571	0.332982	0.361518	0.759145	0.310471	0.424282	0.668518	0.261445	0.919741	1.16951	0.978911	0.815794	-0.1207	0.225902	-0.0307505	-0.293723	-0.2168	1.72624e-06	-0.20125	-0.0932232	1.3549	1.4895	1.17923	1.40956	0.438183	0.574827	0.237842	0.495244	0.143083	0.475527	0.383942	0.220544
329299035	NP_001192274.1	Sun2	223697	SUN domain-containing protein 2 isoform 1 [Mus musculus]	0.07257	-0.200779	-0.328287	3	14	12		29	1.43844	0.987101	0.676278		0.524503	-0.01873	-0.564311		0.281403	0.07257	-0.257311		0.930012	0.885976	1.38065		-0.104679	-0.17466	0.465344		-0.200779	-0.40056	0.294844		0.881669	0.853234	0.839158		-0.18169	-0.228987	-0.252986		-0.47679	-0.328287	-0.106886
161484650	NP_033074.2	Reps1	19707	ralBP1-associated Eps domain-containing protein 1 isoform 1 [Mus musculus]	-0.045776	-0.200419	-0.585791	8		9		17	1.16636		0.769791		0.22201		-0.377462		-0.0210898		-0.0704622		0.706937		1.28887		-0.500347		0.36611		-0.596447		0.19561		0.800193		0.615145		-0.32158		-0.701001		-0.61668		-0.554901
22094989	NP_079892.1	Timm50	66525	mitochondrial import inner membrane translocase subunit TIM50 precursor [Mus musculus]	-0.159414	-0.199597	-0.0938602	9	13	4		26	1.05972	0.646017	2.78783		0.0836863	-0.630355	1.47914		-0.159414	-0.539055	1.78614		1.08489	1.0184	0.61097		0.117553	0.0263033	-0.710826		0.0214535	-0.199597	-0.881326		1.14969	0.650873	1.64704		0.20124	-0.619552	0.719877		-0.0938602	-0.718852	0.865977
47059151	NP_081726.1	Glipr2	384009	Golgi-associated plant pathogenesis-related protein 1 [Mus musculus]	-0.0506515	-0.198957	-0.352022	4	12	15		31	1.20638	0.708564	0.780434		0.270681	-0.49703	-0.357652		0.027581	-0.40573	-0.0506515		0.658086	1.01885	1.01025		-0.603652	0.026943	0.0147183		-0.699752	-0.198957	-0.155782		0.445725	0.839311	0.730209		-1.16577	-0.252722	-0.453618		-1.46087	-0.352022	-0.307518
568974208	XP_006533501.1	Mprip	26936	myosin phosphatase Rho-interacting protein isoform X11 [Mus musculus]	0.082241	-0.198684	-0.106843	10	23	11	9	53	1.05761	1.04976	0.855738		0.0808103	0.0700546	-0.224759		-0.16229	0.161355	0.082241		0.945758	0.989189	0.980654		-0.0804569	-0.0156817	-0.0281836		-0.176557	-0.241582	-0.198684		1.00025	1.03841	0.839183		0.000353433	0.0543729	-0.252943		-0.294747	-0.0449271	-0.106843
11528490	NP_071292.1	Flii	14248	protein flightless-1 homolog isoform 1 [Mus musculus]	0.287669	-0.198647	0.108493		13	23	2	38		1.14151	0.990403	1.83536		0.190949	-0.0139119	0.876065		0.282249	0.293088	0.378365		1.26575	0.789556	0.907869		0.339992	-0.340886	-0.139443		0.114092	-0.511386	0.0610565		1.43808	0.782432	1.66627		0.524148	-0.353963	0.736621		0.424848	-0.207863	0.461921
22003884	NP_665835.1	Irf2bpl	238330	interferon regulatory factor 2-binding protein-like [Mus musculus]	-0.0973452	-0.195966	-0.382486	18	38	45		101	1.2771	0.755142	0.755579		0.352871	-0.405181	-0.404345		0.109771	-0.313881	-0.0973452		0.345374	1.02097	1.19192		-1.53377	0.029934	0.25329		-1.62987	-0.195966	0.0827898		0.676073	1.13652	0.693234		-0.56475	0.184629	-0.528586		-0.85985	0.0853293	-0.382486
21704248	NP_663595.1	Rrp9	27966	U3 small nucleolar RNA-interacting protein 2 [Mus musculus]	-0.351239	-0.195744	-0.460442		39		14	53		0.735838		1.09901		-0.442539		0.136208		-0.351239		-0.361492		1.02112		1.08204		0.0301556		0.113755		-0.195744		0.314255		0.778548		1.0363		-0.361142		0.0514479		-0.460442		-0.223252
45476577	NP_034745.1	Kif11	16551	kinesin-like protein KIF11 [Mus musculus]	0.931679	-0.19558	0.989734	9	3	13	4	29	2.0445	2.5323	1.54187	3.75073	1.03175	1.34045	0.624679	1.90717	0.788651	1.43175	0.931679	1.40947	0.933369	1.68227	0.878767	1.24969	-0.09948	0.750411	-0.186447	0.321567	-0.19558	0.524511	-0.356947	0.522067	2.43654	2.29564	1.5203	4.06807	1.28483	1.1989	0.604355	2.02434	0.989734	1.0996	0.750455	1.74964
568960799	XP_006510901.1	Myo6	17920	unconventional myosin-VI isoform X6 [Mus musculus]	0.177554	-0.194054	0.00595053		7	9	5	21		0.849721	1.14215	1.72662		-0.234939	0.191748	0.787951		-0.143639	0.498748	0.290251		1.02873	0.977675	0.613071		0.0408654	-0.0325727	-0.705874		-0.185035	-0.203073	-0.505374		0.874134	1.11665	1.05854		-0.194074	0.159175	0.082077		-0.293374	0.305275	-0.192623
31980994	NP_062769.2	Dnajc7	56354	dnaJ homolog subfamily C member 7 [Mus musculus]	0.648874	-0.193784	0.551085		9		1	10		1.47179		127.639		0.557574		6.99592		0.648874		6.49822		1.02251		0.341398		0.032116		-1.55047		-0.193784		-1.34997		1.56959		43.5757		0.650385		5.44545		0.551085		5.17075
261878543	NP_620084.2	Mthfd1	108156	C-1-tetrahydrofolate synthase, cytoplasmic [Mus musculus]	0.0193559	-0.193172	-0.426363	3	13	12		28	0.933432	1.27148	0.819239		-0.0993836	0.346504	-0.287644		-0.342484	0.437804	0.0193559		0.934928	0.635348	1.10363		-0.0970721	-0.654381	0.142255		-0.193172	-0.880281	-0.0282452		0.885401	1.05916	0.672468		-0.175598	0.0829146	-0.572463		-0.470698	-0.0163854	-0.426363
239052674	NP_542369.2	Mvp	78388	major vault protein [Mus musculus]	0.430391	-0.191879	0.141614		10	6		16		2.19022	0.62912			1.13107	-0.668593			1.22237	-0.361593			0.775896	1.30018			-0.366064	0.378707			-0.591964	0.208207			1.37818	0.854802			0.462765	-0.226338			0.363465	-0.080238
128485538	NP_035251.3	Plk1	18817	serine/threonine-protein kinase PLK1 [Mus musculus]	0.798091	-0.189441	0.741464		12	12		24		1.90107	1.20671			0.926809	0.271074			1.01811	0.578074			1.10096	0.919395			0.13876	-0.121243			-0.08714	-0.291743			2.02489	1.33633			1.01785	0.418281			0.918547	0.564381
7242171	NP_035175.1	Pcna	18538	proliferating cell nuclear antigen [Mus musculus]	-0.0802126	-0.188833	-0.122476	21	37	10		68	1.27789	0.779235	0.764605		0.353765	-0.35987	-0.387213		0.110665	-0.26857	-0.0802126		0.937745	1.16053	0.968598		-0.0927329	0.214787	-0.0460305		-0.188833	-0.0111131	-0.216531		1.12711	0.774089	1.04012		0.172624	-0.369428	0.0567555		-0.122476	-0.468728	0.202855
226958385	NP_001152974.1	Ddx24	27225	ATP-dependent RNA helicase DDX24 isoform 1 [Mus musculus]	-0.210365	-0.188512	-0.491224	96	77	78	2	253	1.02295	0.736967	0.840407	1.27382	0.0327346	-0.440328	-0.25084	0.34916	-0.210365	-0.349028	0.0561604	-0.14854	0.937953	1.00059	1.27821	0.714184	-0.092412	0.000850529	0.354125	-0.485633	-0.188512	-0.225049	0.183625	-0.285133	0.872893	0.741763	1.11507	0.90974	-0.196124	-0.43097	0.157131	-0.136473	-0.491224	-0.53027	0.303231	-0.411173
12025542	NP_062626.1	Asna1	56495	ATPase Asna1 [Mus musculus]	0.62421	-0.188101	1.34414	1		3		4	1.00643		2.25837		0.00924031		1.17528		-0.23386		1.48228				0.987874				-0.017601				-0.188101				2.29428				1.19804				1.34414
113680348	NP_032010.2	Fscn1	14086	fascin [Mus musculus]	0.986551	-0.187164	0.55875		5	5		10		1.61464	1.84496			0.691211	0.883591			0.782511	1.19059			1.02856	0.987226			0.0406191	-0.0185479			-0.185281	-0.189048			1.56156	1.3451			0.642985	0.427714			0.543685	0.573814
28077007	NP_082559.1	Uaca	72565	uveal autoantigen with coiled-coil domains and ankyrin repeats [Mus musculus]	0.179283	-0.18697	0.109878	13	16	16	1	46	1.90539	1.06288	0.652667	4.19753	0.930083	0.0879828	-0.615581	2.06954	0.686983	0.179283	-0.308581	1.57184	0.62189	1.02735	1.02346	0.594427	-0.685269	0.0389296	0.0334488	-0.750427	-0.781369	-0.18697	-0.137051	-0.549927	1.32407	1.16371	0.683103	2.49512	0.404978	0.218731	-0.549824	1.31911	0.109878	0.119431	-0.403724	1.04441
568930680	XP_006538659.1	Kif1b	16561	kinesin-like protein KIF1B isoform X8 [Mus musculus]	0.768272	-0.186925	0.217211		5			5		1.59878				0.676972				0.768272				1.02738				0.0389751				-0.186925				1.24532				0.316511				0.217211
154350222	NP_291096.2	Supt16	114741	FACT complex subunit SPT16 [Mus musculus]	0.216826	-0.186745	-0.00294489		26	2	2	30		0.850995	1.20425	0.611119		-0.232777	0.268129	-0.710475		-0.141477	0.575129	-1.20818		1.10993	0.915381	1.92147		0.150465	-0.127556	0.942213		-0.075435	-0.298056	1.14271		0.994056	0.969902	1.17425		-0.00860063	-0.0440892	0.231738		-0.107901	0.102011	-0.042962
256818750	NP_083773.1	Urb1	207932	nucleolar pre-ribosomal-associated protein 1 [Mus musculus]	-0.608315	-0.185778	-0.759495		2	1		3		0.687659	0.474771			-0.540234	-1.0747			-0.448934	-0.767695			4.54423	0.223882			2.18403	-2.15919			1.95813	-2.32969			3.17795	0.106293			1.6681	-3.23389			1.5688	-3.08779
7710028	NP_057905.1	Gpc1	14733	glypican-1 precursor [Mus musculus]	-0.121428	-0.184204	-0.18378	8		16		24	2.54123		0.318136		1.34553		-1.65228		1.10243		-1.34528		0.347544		2.68129		-1.52473		1.42293		-1.62083		1.25243		1.13691		0.755926		0.185122		-0.403683		-0.109978		-0.257583
31711990	NP_766535.1	Lsm12	268490	protein LSM12 homolog [Mus musculus]	0.0699648	-0.183903	-0.0870879	1		1		2	8.94108		0.117896		3.16045		-3.08442		2.91735		-2.77742		0.151431		6.1563		-2.72327		2.62206		-2.81937		2.45156		1.35395		0.7258		0.43718		-0.462355		0.14208		-0.316255
118344452	NP_079967.1	Srp72	66661	signal recognition particle subunit SRP72 [Mus musculus]	0.334382	-0.183635	0.0566533	35	19	12		66	1.12072	1.18352	1.1148		0.164426	0.243082	0.15678		-0.0786745	0.334382	0.46378		0.967667	0.912689	0.990937		-0.0474175	-0.131805	-0.0131352		-0.143518	-0.357705	-0.183635		1.20436	1.34669	0.939883		0.268265	0.429416	-0.0894467		-0.0268351	0.330116	0.0566533
226442882	NP_001028700.1	Usp36	72344	ubiquitin carboxyl-terminal hydrolase 36 [Mus musculus]	-0.166245	-0.183001	-0.56066		9	1		10		0.833786	0.722696			-0.262251	-0.46854			-0.170951	-0.16154			0.934459	1.09292			-0.0977961	0.128193			-0.323696	-0.0423069			0.563398	0.789852			-0.827774	-0.340347			-0.927074	-0.194247
31982726	NP_058075.2	Srpk1	20815	SRSF protein kinase 1 [Mus musculus]	0.162477	-0.182993	-0.142616	17	19	13		49	1.32462	0.925086	0.90832		0.405577	-0.112341	-0.138728		0.162477	-0.0210413	0.168272		0.740935	1.03019	1.08866		-0.432581	0.0429071	0.122549		-0.528681	-0.182993	-0.047951		0.915054	0.970422	0.96468		-0.128072	-0.0433156	-0.0518784		-0.423172	-0.142616	0.0942216
115270960	NP_038891.4	Bag3	29810	BAG family molecular chaperone regulator 3 [Mus musculus]	0.503768	-0.182943	0.81542	3	1	3		7	1.67815	2.17024	0.966139		0.746868	1.11785	-0.0496977		0.503768	1.20915	0.257302		1.39116	0.868662	0.991412		0.476288	-0.203133	-0.0124429		0.380188	-0.429033	-0.182943		2.33457	1.8852	0.957842		1.22316	0.91472	-0.0621406		0.928057	0.81542	0.0839594
87252720	NP_001034603.1	Dhps	330817	deoxyhypusine synthase [Mus musculus]	0.519603	-0.182627	0.452261	44	62	41		147	1.38051	1.78225	1.15878		0.465201	0.833702	0.212603		0.222101	0.925002	0.519603		1.01072	1.02833	0.99163		0.0153894	0.0403015	-0.0121268		-0.0807106	-0.185599	-0.182627		1.50993	2.15375	1.23641		0.594479	1.10685	0.306161		0.299379	1.00755	0.452261
6680027	NP_032159.1	Glud1	14661	glutamate dehydrogenase 1, mitochondrial precursor [Mus musculus]	0.656637	-0.182286	0.339496	10	10			20	1.82202	1.51523			0.865535	0.599539			0.622435	0.690839			1.35437	0.716882			0.437619	-0.480192			0.341519	-0.706092			2.48888	0.845513			1.31549	-0.242101			1.02039	-0.341401
568914498	XP_006498485.1	Ehmt1	77683	histone-lysine N-methyltransferase EHMT1 isoform X1 [Mus musculus]	-0.271617	-0.181852	-0.317595	70	25	49	5	149	0.980428	0.573788	0.838077	0.96158	-0.0285165	-0.80141	-0.254844	-0.056521	-0.271617	-0.71011	0.0521555	-0.554221	0.942293	1.1358	0.974833	1.21927	-0.0857517	0.183713	-0.0367727	0.286017	-0.181852	-0.0421872	-0.207273	0.486517	0.984528	0.626809	0.79413	1.0527	-0.0224953	-0.673901	-0.332552	0.0740953	-0.317595	-0.773201	-0.186452	-0.200605
568913494	XP_006498008.1	Nup214	227720	nuclear pore complex protein Nup214 isoform X1 [Mus musculus]	0.38699	-0.180445	0.599241		9	3		12		1.68083	0.771912			0.749172	-0.373491			0.840472	-0.066491			0.948176	1.08094			-0.0767736	0.112283			-0.302674	-0.0582168			1.19238	1.86327			0.253847	0.897835			0.154547	1.04393
188497650	NP_780612.2	Mlec	109154	malectin precursor [Mus musculus]	-0.589664	-0.180161	-0.734525		8	1		9		0.623749				-0.680964				-0.589664				1.03221				0.045739				-0.180161				0.643841				-0.635225				-0.734525
34328251	NP_062787.2	Dbn1	56320	drebrin isoform 3 [Mus musculus]	-0.32254	-0.180006	-0.492946	3	2	17		22	1.1519	0.383833	0.646382		0.20401	-1.38145	-0.62954		-0.0390898	-1.29015	-0.32254		0.796426	1.70189	0.993433		-0.328389	0.767142	-0.00950562		-0.424489	0.541242	-0.180006		0.917399	0.653243	0.642138		-0.124378	-0.614308	-0.639046		-0.419478	-0.713608	-0.492946
568975474	XP_006534114.1	Rpa1	68275	replication protein A 70 kDa DNA-binding subunit isoform X1 [Mus musculus]	0.37168	-0.179908	0.539319	1	1	3		5	1.75317		0.913511		0.809966		-0.130505		0.566866		0.176495		1.01709		0.921676		0.0244528		-0.117668		-0.0716472		-0.288168		1.78314	4.66923	0.841962		0.834419	2.22318	-0.248174		0.539319	2.12388	-0.102074
78190500	NP_001030294.1	Golm1	105348	Golgi membrane protein 1 [Mus musculus]	-1.20401	-0.178447	-1.49771	10	39	58	18	125		0.318338	0.449079	0.884004		-1.65137	-1.15496	-0.177875		-1.56007	-0.84796	-0.675575		1.26734	0.810961	0.738202		0.341802	-0.302295	-0.437912		0.115902	-0.472795	-0.237412	3982.99	0.379346	0.295454	0.790161	11.9596	-1.39841	-1.759	-0.339782	11.6645	-1.49771	-1.6129	-0.614482
568966988	XP_006513434.1	Slc25a3	18674	phosphate carrier protein, mitochondrial isoform X1 [Mus musculus]	-0.168687	-0.178078	-0.211505		50	41		91		0.73256	0.819778			-0.448981	-0.286694			-0.357681	0.0203056			1.10274	0.932484			0.141092	-0.100848			-0.0848082	-0.271348			0.767012	0.941393			-0.382678	-0.0871307			-0.481978	0.0589693
568931728	XP_006539158.1	Aurkaip1	66077	aurora kinase A-interacting protein isoform X1 [Mus musculus]	0.0247776	-0.175477	-0.0345285	1	10	8		19	1.70187	0.821123	0.822323		0.767123	-0.284329	-0.282222		0.524023	-0.193029	0.0247776		0.845589	1.28099	0.996556		-0.241971	0.357258	-0.00497745		-0.338071	0.131358	-0.175477		1.43908	1.04592	0.815548		0.525152	0.0647715	-0.294158		0.230052	-0.0345285	-0.148058
7305075	NP_038744.1	G3bp1	27041	ras GTPase-activating protein-binding protein 1 [Mus musculus]	0.421312	-0.174716	0.322208	9	17	13	3	42	1.64953	1.25702	0.804316	1.41197	0.722053	0.330012	-0.314166	0.497705	0.478953	0.421312	-0.00716648	4.68566e-06	0.88541	1.03611	1.82906	0.885785	-0.175583	0.0511838	0.8711	-0.174972	-0.271683	-0.174716	0.7006	0.0255279	1.17879	1.72448	1.12983	1.2507	0.237308	0.786165	0.176108	0.322733	-0.0577916	0.686865	0.322208	0.0480326
21450625	NP_659207.1	Eif4a1	13681	eukaryotic initiation factor 4A-I isoform 1 [Mus musculus]	0.819338	-0.17163	0.872311	26	42	12	1	81	2.08846	2.27307	1.29101	4.27127	1.06244	1.18464	0.368504	2.09466	0.819338	1.27594	0.675504	1.59696	1.0589	1.03833	0.81619	0.655878	0.082562	0.0542698	-0.293023	-0.6085	-0.013538	-0.17163	-0.463523	-0.408	2.24608	2.31835	0.926109	2.80143	1.16741	1.2131	-0.110746	1.48617	0.872311	1.1138	0.0353538	1.21147
6679809	NP_032053.1	Flot1	14251	flotillin-1 [Mus musculus]	1.57451	-0.171271	-0.18499		2	1	1	4		2.7957		0.904791		1.48321		-0.144343		1.57451		-0.642043		0.337065	3.07964	1.11721		-1.5689	1.62276	0.159903		-1.7948	1.45226	0.360403		0.942334		1.01084		-0.0856898		0.0155594		-0.18499		-0.259141
13430890	NP_056602.1	Hist1h1e	50709	histone H1.4 [Mus musculus]	-0.0299787	-0.170528	-0.0335546	65	121	115	6	307	1.26268	0.653239	0.791698	3.15085	0.336484	-0.614317	-0.336979	1.65574	0.0933843	-0.523017	-0.0299787	1.15804	0.949719	1.82345	0.768554	0.418176	-0.0744281	0.866667	-0.379782	-1.25782	-0.170528	0.640767	-0.550282	-1.05732	1.19876	1.13076	0.595917	1.31761	0.261545	0.177296	-0.746816	0.397927	-0.0335546	0.0779963	-0.600716	0.123227
19527256	NP_598801.1	Ddx1	104721	ATP-dependent RNA helicase DDX1 [Mus musculus]	0.0727709	-0.169578	-0.0987076	34	36	36		106	1.11092	0.987239	0.997546		0.151755	-0.0185291	-0.00354403		-0.0913449	0.0727709	0.303456		0.950344	1.03995	0.829169		-0.0734781	0.0565103	-0.270262		-0.169578	-0.16939	-0.440762		1.09551	1.11518	0.843928		0.131598	0.15728	-0.244808		-0.163502	0.0579804	-0.0987076
224922837	NP_001139298.1	Specc1l	74392	cytospin-A isoform a [Mus musculus]	0.074838	-0.16897	-0.0349654	275	315	527	78	1195	1.15309	0.988654	1.01754	1.22865	0.205505	-0.016462	0.0250788	0.297076	-0.0375954	0.074838	0.332079	-0.200624	1.06866	1.04025	0.860812	0.968472	0.0958002	0.0569299	-0.216231	-0.0462171	-0.000299768	-0.16897	-0.386731	0.154283	1.24388	1.0104	0.882051	1.11574	0.314843	0.014922	-0.181065	0.158004	0.0197431	-0.084378	-0.0349654	-0.116696
755522197	XP_011239990.1	Myo7a	17921	unconventional myosin-VIIa isoform X3 [Mus musculus]	-0.186576	-0.167849	-0.384741		14	12	1	27		1.25378	0.467249	1.14607		0.326285	-1.09774	0.196698		0.417585	-0.790736	-0.301002		1.00899	1.03368	0.632955		0.0129093	0.0477926	-0.659825		-0.212991	-0.122707	-0.459325		1.21451	0.467598	0.725412		0.280379	-1.09666	-0.463127		0.181079	-0.950561	-0.737827
6755004	NP_036149.1	Aifm1	26926	apoptosis-inducing factor 1, mitochondrial isoform 1 precursor [Mus musculus]	-0.737819	-0.16727	-0.817659	3	32	10	3	48	0.7097	0.462816	0.868937	0.451739	-0.494719	-1.11149	-0.202676	-1.14644	-0.737819	-1.02019	0.104324	-1.64414	0.695477	1.04148	1.01496	1.24395	-0.523925	0.0586304	0.0214253	0.314925	-0.620025	-0.16727	-0.149075	0.515425	0.614889	0.607788	0.881786	0.52847	-0.701603	-0.718359	-0.181499	-0.920105	-0.996703	-0.817659	-0.0353991	-1.19481
218505696	NP_001136203.1	Kctd1	106931	BTB/POZ domain-containing protein KCTD1 isoform 1 [Mus musculus]	-1.00037	-0.167023	-0.987175	15		15		30	0.532686		0.448758		-0.908643		-1.15599		-1.15174		-0.84899		0.855272		1.11582		-0.225545		0.158099		-0.321645		-0.0124006		0.625559		0.451073		-0.676783		-1.14857		-0.971883		-1.00247
568971761	XP_006532339.1	Hmmr	15366	hyaluronan mediated motility receptor isoform X1 [Mus musculus]	0.135016	-0.165973	0.367796	6	4	13		23	1.29964	1.11678	0.752342		0.378116	0.159345	-0.410539		0.135016	0.250645	-0.103539		0.952722	2.37343	0.999443		-0.0698726	1.24698	-0.000804255		-0.165973	1.02108	-0.171304		1.58326	2.64777	0.934908		0.662896	1.40478	-0.0971044		0.367796	1.30548	0.0489956
145207996	NP_898850.2	Igf2bp2	319765	insulin-like growth factor 2 mRNA-binding protein 2 [Mus musculus]	-0.194034	-0.165623	-0.329479	73	60	35	28	196	1.03459	0.820453	0.813461	1.10033	0.0490657	-0.285508	-0.297855	0.137936	-0.194034	-0.194208	0.0091449	-0.359764	0.98622	1.04267	0.969677	0.653767	-0.0200189	0.0602771	-0.0444234	-0.613152	-0.116119	-0.165623	-0.214923	-0.412652	1.07665	0.828938	0.719178	0.68774	0.106554	-0.270663	-0.475579	-0.540066	-0.188546	-0.369963	-0.329479	-0.814766
13385872	NP_080650.1	Ilf2	67781	interleukin enhancer-binding factor 2 [Mus musculus]	-0.173136	-0.164786	-0.364745	87	71	41		199	1.04969	0.671412	0.769006		0.0699638	-0.57473	-0.378933		-0.173136	-0.48343	-0.0719327		0.912452	1.27265	1.00397		-0.13218	0.347831	0.00571401		-0.22828	0.121931	-0.164786		0.93735	0.84461	0.701811		-0.0933403	-0.243643	-0.510845		-0.38844	-0.342943	-0.364745
6680836	NP_031617.1	Calr	12317	calreticulin precursor [Mus musculus]	-0.412644	-0.163871	-0.575333	3	5			8	0.703815	0.890843			-0.506731	-0.166756			-0.749831	-0.0754561			0.94099	1.05849			-0.0877493	0.0820064			-0.183849	-0.143894			0.647777	0.913936			-0.626431	-0.129835			-0.921531	-0.229135
21704066	NP_663516.1	Rap1a	109905	ras-related protein Rap-1A precursor [Mus musculus]	0.57773	-0.162572	0.442008	1		1		2	1.28235		1.66183		0.35879		0.73277		0.11569		1.03977		0.592922		1.61949		-0.754085		0.695542		-0.850185		0.525042		0.760334		2.69132		-0.395295		1.42831		-0.690395		1.57441
139948818	NP_598508.2	Fam98a	72722	protein FAM98A [Mus musculus]	-0.0612146	-0.162134	-0.477199	14	6	3		23	1.23911	0.899681	0.635443		0.309302	-0.152515	-0.654164		0.0662023	-0.0612146	-0.347164		0.866136	1.40426	1.00582		-0.207335	0.489807	0.00836626		-0.303435	0.263907	-0.162134		0.851826	1.04246	0.649185		-0.23137	0.0599959	-0.623299		-0.52647	-0.0393041	-0.477199
6677833	NP_033138.1	S100a10	20194	protein S100-A10 [Mus musculus]	-0.410796	-0.161367	-0.548817		5	9		14		0.435793	0.985134			-1.19828	-0.0216078			-1.10698	0.285392			1.17936	0.892339			0.238002	-0.164336			0.0121024	-0.334836			0.513956	0.880167			-0.960283	-0.184151			-1.05958	-0.0380506
568941002	XP_006505767.1	Zfml	18139	zinc finger protein 638 isoform X1 [Mus musculus]	-0.167266	-0.160495	-0.152815	14	5	4		23	1.05397	0.905471	0.619581		0.0758335	-0.143259	-0.690634		-0.167266	-0.0519594	-0.383634		0.956346	0.946244	1.68252		-0.0643951	-0.0797163	0.750627		-0.160495	-0.305616	0.580127		1.10365	1.04743	0.699903		0.142285	0.0668479	-0.514773		-0.152815	-0.0324521	-0.368673
31541947	NP_081502.2	Fyttd1	69823	UAP56-interacting factor isoform 1 [Mus musculus]	-0.395427	-0.160076	-0.437374	12	44	9		65	0.899798	0.777267	0.461023		-0.152327	-0.363519	-1.11709		-0.395427	-0.272219	-0.810089		1.05363	1.04668	0.771692		0.0753678	0.0658238	-0.373903		-0.0207322	-0.160076	-0.544403		0.90609	0.80883	0.407609		-0.142274	-0.306091	-1.29474		-0.437374	-0.405391	-1.14864
568911330	XP_006497134.1	Lbr	98386	lamin-B receptor isoform X1 [Mus musculus]	0.488823	-0.159949	0.0709472		32	3	7	42		0.873436	1.71068	1.99022		-0.195225	0.774572	0.992927		-0.103925	1.08157	0.495227		1.17776	0.89531	1.07748		0.236043	-0.159541	0.107659		0.0101434	-0.330041	0.308159		0.960055	1.11258	1.19817		-0.0588114	0.153906	0.260827		-0.158111	0.300006	-0.013873
568936047	XP_006535203.1	Uso1	56041	general vesicular transport factor p115 isoform X1 [Mus musculus]	0.232562	-0.158064	0.721262		4	4		8		0.777297	1.3475			-0.363462	0.430285			-0.272162	0.737285			1.10148	0.959814			0.139446	-0.0591738			-0.0864538	-0.229674			0.856179	3.07319			-0.224015	1.61974			-0.323315	1.76584
21312654	NP_083085.1	Arpc5l	74192	actin-related protein 2/3 complex subunit 5-like protein [Mus musculus]	0.545205	-0.157858	-0.261448		1	4		5			1.17952				0.238205				0.545205				1.0088				0.0126417				-0.157858			0.633589	1.0634			-0.65838	0.0886848			-0.75768	0.234785
568889938	XP_006543829.1	LOC102643269	102643269	rRNA 2'-O-methyltransferase fibrillarin [Mus musculus]	-0.167129	-0.157094	-0.202544	92	242	72		406	0.881547	0.835998	1.05239		-0.18189	-0.258429	0.07367		-0.42499	-0.167129	0.38067		1.12896	1.02999	1.00934		0.17499	0.0426244	0.0134063		0.0788903	-0.183276	-0.157094		1.06626	0.845221	1.07679		0.0925557	-0.2426	0.106736		-0.202544	-0.3419	0.252836
568996016	XP_006522522.1	Cmss1	66497	protein CMSS1 isoform X1 [Mus musculus]	-0.212752	-0.156218	-0.380521	24	73	39		136	1.02126	0.791106	0.851793		0.0303478	-0.338057	-0.231425		-0.212752	-0.246757	0.0755753		0.963451	1.04949	0.907777		-0.0537171	0.0696821	-0.13959		-0.149817	-0.156218	-0.31009		1.00996	0.822894	0.675105		0.0142924	-0.281221	-0.566816		-0.280808	-0.380521	-0.420716
569008676	XP_006527649.1	Usp9x	22284	probable ubiquitin carboxyl-terminal hydrolase FAF-X isoform X2 [Mus musculus]	0.628021	-0.156207	0.535554		7	3	1	11		1.62361	1.11615	1.46729		0.699209	0.158534	0.553156		0.790509	0.465534	0.0554561		0.914109	1.15954	0.867988		-0.129562	0.213549	-0.204252		-0.355462	0.0430487	-0.00375227		1.63847	1.24139	1.27359		0.712353	0.311954	0.348904		0.613053	0.458054	0.0742039
568957777	XP_006531532.1	Zc3h18	76014	zinc finger CCCH domain-containing protein 18 isoform X1 [Mus musculus]	-0.0226735	-0.156064	-0.177382	23	11	8	2	44	0.704169	0.92404	0.85224	2.03649	-0.506006	-0.113973	-0.230669	1.02608	-0.749106	-0.0226735	0.0763309	0.528383	1.8273	1.0496	0.871217	0.423078	0.869714	0.0698364	-0.198895	-1.24101	0.773614	-0.156064	-0.369395	-1.04051	1.05211	0.982907	0.799139	0.861592	0.0732823	-0.0248737	-0.323482	-0.214923	-0.221818	-0.124174	-0.177382	-0.489623
86262142	NP_063922.2	Rbm14	56275	RNA-binding protein 14 [Mus musculus]	-0.146366	-0.155786	-0.118255	25	47	50		122	1.06935	0.970256	0.6946		0.0967337	-0.0435628	-0.525746		-0.146366	0.0477372	-0.218746		0.685019	1.0498	1.1165		-0.545785	0.0701144	0.158981		-0.641885	-0.155786	-0.0115193		1.11004	1.03498	0.832571		0.150606	0.0495984	-0.264355		-0.144494	-0.0497016	-0.118255
52353955	NP_058662.2	Phgdh	236539	D-3-phosphoglycerate dehydrogenase [Mus musculus]	0.302513	-0.155726	0.0851251	53	92	13	21	179	1.21063	1.20043	0.996895	1.66777	0.275763	0.263556	-0.00448719	0.737917	0.0326633	0.354856	0.302513	0.240217	1.05437	1.04984	0.879889	0.847832	0.0763763	0.0701736	-0.184607	-0.238149	-0.0197237	-0.155726	-0.355107	-0.0376494	1.30154	1.24744	0.840932	1.24934	0.380225	0.31897	-0.249939	0.321168	0.0851251	0.21967	-0.103839	0.0464678
568966575	XP_006513236.1	Col18a1	12822	collagen alpha-1(XVIII) chain isoform X1 [Mus musculus]	0.337693	-0.154839	0.123683	15		10	1	26	1.44409		1.05799	2.09846	0.530162		0.0813245	1.06933	0.287062		0.388324	0.571629	1.04678		0.927208	4.43853	0.0659557		-0.109034	2.15008	-0.0301443		-0.279534	2.35058	1.27543		1.03195	9.31406	0.350987		0.0453795	3.21941	0.0558875		0.191479	2.94471
568950653	XP_006507905.1	Zfp771	244216	zinc finger protein 771 isoform X2 [Mus musculus]	-0.179523	-0.154236	-0.312397	1	1	2		4		0.85605	0.691062			-0.224233	-0.533113			-0.132933	-0.226113			0.771219	1.37813			-0.374787	0.462715			-0.600687	0.292215			0.660202	0.95094			-0.59902	-0.0725731			-0.69832	0.0735269
568921414	XP_006500879.1	Camk2d	108058	calcium/calmodulin-dependent protein kinase type II subunit delta isoform X1 [Mus musculus]	0.890615	-0.15395	0.371737	3		5		8	1.5638		2.10274		0.645061		1.07227		0.401961		1.37927		2.67812		0.362859		1.42122		-1.46252		1.32512		-1.63302		3.48071		0.533327		1.79938		-0.906908		1.50428		-0.760808
6677781	NP_033108.1	Rpl29	19944	60S ribosomal protein L29 [Mus musculus]	-0.0503208	-0.153941	-0.096812	6	21	21		48	1.24038	0.866127	0.780613		0.310787	-0.20735	-0.357321		0.0676868	-0.11605	-0.0503208		0.565545	1.17762	1.01154		-0.822287	0.235878	0.0165588		-0.918387	0.00997782	-0.153941		0.701492	1.00173	0.858651		-0.511501	0.00248804	-0.219857		-0.806601	-0.096812	-0.0737571
7106439	NP_035785.1	Tubb5	22154	tubulin beta-5 chain [Mus musculus]	0.09165	-0.153748	0.153018	89	75	37	3	204	1.40168	0.952649	0.861337	2.87511	0.48716	-0.0699831	-0.21535	1.52362	0.24406	0.0213169	0.09165	1.02592	0.96083	0.927196	1.0874	0.329432	-0.0576476	-0.109054	0.120877	-1.60195	-0.153748	-0.334954	-0.0496235	-1.40145	1.36426	1.20248	0.955013	1.20646	0.448118	0.266013	-0.0664082	0.27078	0.153018	0.166713	0.0796918	-0.00391953
922959926	NP_001300646.1	Hnrnph2	56258	heterogeneous nuclear ribonucleoprotein H2 [Mus musculus]	-0.280301	-0.152504	-0.292685	47	10	5		62	0.974544	0.554424	0.870531		-0.0372013	-0.850939	-0.200033		-0.280301	-0.759639	0.106967		1.0013	1.05219	0.701236		0.00187833	0.0733959	-0.512027		-0.0942217	-0.152504	-0.682527		1.00168	0.768074	0.811537		0.00241503	-0.380683	-0.301271		-0.292685	-0.479983	-0.155171
568994893	XP_006521983.1	Phldb2	208177	pleckstrin homology-like domain family B member 2 isoform X1 [Mus musculus]	-0.164098	-0.152228	-0.207089	3	44	88	17	152	2.10766	0.837756	0.490153	0.898254	1.07564	-0.255398	-1.02869	-0.154805	0.832543	-0.164098	-0.721695	-0.652505	0.787154	1.05239	1.14081	0.636724	-0.345283	0.0736718	0.190052	-0.651261	-0.441383	-0.152228	0.0195524	-0.450761	1.70625	0.928009	0.552401	0.700366	0.770826	-0.107789	-0.856212	-0.513819	0.475726	-0.207089	-0.710112	-0.788519
112181167	NP_031599.2	C1qbp	12261	complement component 1 Q subcomponent-binding protein, mitochondrial [Mus musculus]	0.497036	-0.151616	0.351652		16	6		22		0.71906	2.10175			-0.475816	1.07159			-0.384516	1.37859			1.0611	1.00528			0.0855665	0.00760071			-0.140334	-0.162899			0.676641	2.32953			-0.563537	1.22004			-0.662837	1.36614
33563292	NP_081918.1	Phf6	70998	PHD finger protein 6 isoform 1 [Mus musculus]	0.346906	-0.149372	0.00827443	7	5	7		19	1.50525	0.529279	1.15897		0.590006	-0.917899	0.212842		0.346906	-0.826599	0.519842		0.963748	1.3898	0.685204		-0.0532721	0.474874	-0.545396		-0.149372	0.248974	-0.715896		1.48016	1.07742	0.842703		0.565757	0.107574	-0.246905		0.270657	0.00827443	-0.100805
755491815	XP_011236689.1	Stau2	29819	double-stranded RNA-binding protein Staufen homolog 2 isoform X2 [Mus musculus]	0.74835	-0.149142	0.807461	6				6	1.98818				0.99145				0.74835				0.963902				-0.0530419				-0.149142				2.14736				1.10256				0.807461
568905921	XP_006495827.1	Myo1b	17912	unconventional myosin-Ib isoform X1 [Mus musculus]	0.0698149	-0.14714	-0.0411309		199	200	11	410		1.10728	0.754872	1.59039		0.147026	-0.405696	0.669378		0.238326	-0.0986962	0.171678		0.987605	1.08682	0.620209		-0.0179943	0.120115	-0.689175		-0.243894	-0.0503853	-0.488675		1.07988	0.846783	1.00816		0.110874	-0.239936	0.0117289		0.0115738	-0.0938356	-0.262971
31980648	NP_058054.2	Atp5b	11947	ATP synthase subunit beta, mitochondrial precursor [Mus musculus]	0.648588	-0.146879	0.878736	72	63	19		154	1.79613	1.4715	1.30515		0.844895	0.557288	0.384219		0.601795	0.648588	0.691219		1.30818	0.984838	1.01651		0.387559	-0.0220421	0.0236209		0.291459	-0.247942	-0.146879		2.25611	1.37706	1.79737		1.17384	0.461587	0.845887		0.878736	0.362287	0.991987
568955488	XP_006509748.1	Cherp	27967	calcium homeostasis endoplasmic reticulum protein isoform X1 [Mus musculus]	-0.0891847	-0.145899	-0.305009	21	15	8		44	1.04586	0.882406	0.969849		0.0646869	-0.180485	-0.0441672		-0.178413	-0.0891847	0.262833		0.966071	1.57651	0.894454		-0.0497986	0.656733	-0.160921		-0.145899	0.430833	-0.331421		0.993155	1.28902	0.665747		-0.00990897	0.36627	-0.586954		-0.305009	0.26697	-0.440854
56699423	NP_035020.2	Nedd4	17999	E3 ubiquitin-protein ligase NEDD4 [Mus musculus]	0.283707	-0.145594	0.0581528	19	8	36	2	65	1.06401	4.68464	0.983984	0.453456	0.0895156	2.22794	-0.0232935	-1.14097	-0.153584	2.31924	0.283707	-1.63867	0.966275	1.94966	0.966375	2.23764	-0.0494936	0.963223	-0.0493455	1.16198	-0.145594	0.737323	-0.219846	1.36248	0.966064	9.29612	0.940861	1.01467	-0.0498092	3.21663	-0.0879472	0.0210124	-0.344909	3.11733	0.0581528	-0.253688
568969741	XP_006514513.1	Ccdc88a	108686	girdin isoform X1 [Mus musculus]	0.637914	-0.144602	-1.01284	17	1	2		20	1.14881		2.0164		0.200146		1.01178		-0.0429538		1.31878		0.827061		1.1903		-0.273934		0.251331		-0.370034		0.0808308		1.21461		0.224195		0.280494		-2.15717		-0.0146057		-2.01107
755534236	XP_011241684.1	Pcnt	18541	pericentrin isoform X1 [Mus musculus]	0.225225	-0.144449	0.107625	8		9	2	19	1.27638		1.02419	1.0919	0.35206		0.0344889	0.126842	0.10896		0.341489	-0.370858	1.28437		0.766653	0.985901	0.361056		-0.383355	-0.0204846	0.264956		-0.553855	0.180015	1.63934		0.785201	1.07651	0.713116		-0.348866	0.106357	0.418016		-0.202766	-0.168343
568931322	XP_006538967.1	Epb4.1	269587	protein 4.1 isoform X11 [Mus musculus]	0.287884	-0.144171	0.179013		2	1		3		1.14598				0.196584				0.287884				1.05829				0.0817294				-0.144171				1.21278				0.278313				0.179013
30425358	NP_780772.1	Prr11	270906	proline-rich protein 11 [Mus musculus]	-0.133455	-0.143177	-0.175204	56	79	42	9	186	0.950545	0.85574	0.876322	1.45431	-0.0731726	-0.224755	-0.190466	0.540334	-0.316273	-0.133455	0.116534	0.0426336	0.967895	1.07325	0.90427	0.780644	-0.0470768	0.10198	-0.145175	-0.357264	-0.143177	-0.12392	-0.315675	-0.156764	1.02388	0.948748	0.842499	1.08765	0.0340404	-0.0759038	-0.247254	0.121219	-0.26106	-0.175204	-0.101154	-0.153481
254281282	NP_062779.3	Anapc7	56317	anaphase-promoting complex subunit 7 [Mus musculus]	0.198256	-0.141437	0.393066	4	13	8		25	2.81554	0.955022	0.927395		1.49341	-0.0663941	-0.108744		1.25031	0.0249059	0.198256		1.73121	0.99595	1.02035		0.791777	-0.00585413	0.0290627		0.695677	-0.231754	-0.141437		2.72648	1.40675	0.878031		1.44704	0.492366	-0.187657		1.15194	0.393066	-0.0415567
52421788	NP_001003955.1	Rab11fip5	52055	rab11 family-interacting protein 5 isoform 1 [Mus musculus]	-0.141503	-0.140881	-0.233937	280	116	253	36	685	1.18356	0.85098	0.628533	0.953077	0.243132	-0.232803	-0.66994	-0.0693355	3.22208e-05	-0.141503	-0.36294	-0.567035	0.864202	1.0607	1.07526	0.992858	-0.21056	0.0850185	0.104688	-0.01034	-0.30666	-0.140881	-0.0658116	0.19016	1.04331	0.976878	0.693725	1.01377	0.061163	-0.0337498	-0.527564	0.0197369	-0.233937	-0.13305	-0.381464	-0.254963
162417957	NP_001104784.1	Ngef	53972	ephexin-1 isoform 1 [Mus musculus]	-0.136716	-0.139849	-0.241266		8	2		10		0.853808				-0.228016				-0.136716				1.06146				0.0860506				-0.139849				0.906284				-0.141966				-0.241266
21450277	NP_659149.1	Atp1a1	11928	sodium/potassium-transporting ATPase subunit alpha-1 precursor [Mus musculus]	-0.46278	-0.139491	-0.74266	1	32	27	2	62	0.858756	0.540048	0.875906	1.63727	-0.21968	-0.88884	-0.191151	0.711296	-0.46278	-0.79754	0.115849	0.213596	0.760454	1.06172	1.33995	0.719352	-0.395068	0.0864089	0.422184	-0.475231	-0.491168	-0.139491	0.251684	-0.274731	0.653044	0.64022	1.17457	1.17778	-0.614748	-0.64336	0.232133	0.236065	-0.909848	-0.74266	0.378233	-0.0386346
568918938	XP_006500497.1	Cwc22	80744	pre-mRNA-splicing factor CWC22 homolog isoform X4 [Mus musculus]	-0.140418	-0.138746	-0.252313	2		3		5	0.867073		0.908174		-0.205775		-0.13896		-0.448875		0.16804		0.682187		1.45485		-0.55176		0.540869		-0.64786		0.370369		0.591506		1.32126		-0.757536		0.401909		-1.05264		0.548009
7110703	NP_032976.1	Psmc5	19184	26S protease regulatory subunit 8 [Mus musculus]	0.425828	-0.138298	0.341022	12	11	18	2	43	1.58989	1.52203	0.987418	1.69255	0.668928	0.605992	-0.0182673	0.759202	0.425828	0.697292	0.288733	0.261502	0.971174	1.69986	1.02095	0.574468	-0.0421982	0.765419	0.0299147	-0.799701	-0.138298	0.539519	-0.140585	-0.599201	1.55415	2.57524	0.941182	0.972318	0.636122	1.36471	-0.0874546	-0.0404996	0.341022	1.26541	0.0586454	-0.3152
6754632	NP_036079.1	Mapk1	26413	mitogen-activated protein kinase 1 [Mus musculus]	0.170833	-0.138217	-0.00442672	16	29	6		51	1.18269	1.05668	1.07085		0.242073	0.0795326	0.0987597		-0.00102732	0.170833	0.40576		0.964025	1.06266	1.09467		-0.0528569	0.0876832	0.130495		-0.148957	-0.138217	-0.0400047		1.11066	1.15143	0.900921		0.151418	0.203426	-0.150527		-0.143682	0.104126	-0.00442672
568939261	XP_006504979.1	Hsph1	15505	heat shock protein 105 kDa isoform X3 [Mus musculus]	0.128023	-0.138119	0.123792	17	34	39		90	1.46428	1.00062	0.883329		0.55019	0.000891576	-0.178977		0.30709	0.0921916	0.128023		0.971295	0.995146	1.1368		-0.042019	-0.00702011	0.184984		-0.138119	-0.23292	0.0144839		1.3369	1.04642	1.04175		0.418892	0.0654558	0.059005		0.123792	-0.0338442	0.205105
27754056	NP_080749.2	Tubb6	67951	tubulin beta-6 chain [Mus musculus]	0.0860498	-0.137967	0.0833491	55	35	5	3	98	1.43975	0.996367	0.688819	1.32744	0.525821	-0.00525021	-0.537803	0.408651	0.282721	0.0860498	-0.230803	-0.0890493	0.971397	1.22353	0.855536	0.852856	-0.0418673	0.291046	-0.2251	-0.229625	-0.137967	0.0651456	-0.3956	-0.0291251	1.33086	1.13497	0.709397	1.13212	0.412363	0.182649	-0.495334	0.179026	0.117263	0.0833491	-0.349234	-0.0956744
160420308	NP_835509.2	Hist1h2bp	319188	histone H2B type 1-P isoform 1 [Mus musculus]	-0.0380531	-0.136961	-0.165415			14		14			0.787279				-0.345053				-0.0380531				1.02352				0.0335386				-0.136961				0.805795				-0.311515				-0.165415
312222675	NP_001185933.1	Golga5	27277	golgin subfamily A member 5 [Mus musculus]	-0.14362	-0.136435	-0.235955	4				4	1.07139				0.0994797				-0.14362				0.972429				-0.0403345				-0.136435				1.04185				0.0591451				-0.235955
110347477	NP_001036006.1	Akap1	11640	A-kinase anchor protein 1, mitochondrial [Mus musculus]	-0.131413	-0.136079	-0.238629	1		34		35	0.970803		0.821324		-0.0427495		-0.283977		-0.28585		0.0230229		1.30527		0.763176		0.384353		-0.389912		0.288253		-0.560412		1.26716		0.628567		0.341603		-0.66986		0.046503		-0.52376
8392847	NP_058556.1	Actr1a	54130	alpha-centractin [Mus musculus]	-0.605315	-0.135818	-0.718128	8	8	4		20	0.777969	1.51822	0.259216		-0.362215	0.602382	-1.94777		-0.605315	0.693682	-1.64077		0.972845	0.394163	5.27105		-0.0397178	-1.34314	2.39809		-0.135818	-1.56904	2.22759		0.745858	0.241715	1.1931		-0.423028	-2.04862	0.254716		-0.718128	-2.14792	0.400816
569019924	XP_006537496.1	Ppp1r18	76448	phostensin isoform X1 [Mus musculus]	0.287149	-0.134809	0.133315	12	18	32		62	1.44418	1.16188	0.827167		0.530249	0.216459	-0.273749		0.287149	0.307759	0.0332505		0.973526	1.01126	1.09807		-0.0387087	0.0161559	0.134974		-0.134809	-0.209744	-0.0355262		1.4417	1.17496	0.847573		0.527767	0.232615	-0.23859		0.232667	0.133315	-0.0924903
6754474	NP_034785.1	Kpna2	16647	importin subunit alpha-1 [Mus musculus]	0.183305	-0.134599	-0.1082	40	60	2	21	123	1.34388	1.32742	0.327571	1.90855	0.426405	0.408629	-1.61012	0.93248	0.183305	0.499929	-1.30312	0.43478	0.828777	1.06533	1.38982	0.60845	-0.270944	0.0913008	0.474895	-0.716789	-0.367044	-0.134599	0.304395	-0.516289	1.13832	1.29782	0.429702	1.26517	0.1869	0.376095	-1.21859	0.339331	-0.1082	0.276795	-1.07249	0.0646314
47271535	NP_666144.3	Srp68	217337	signal recognition particle subunit SRP68 [Mus musculus]	0.0763964	-0.134477	-0.252314	13	6	10		29	0.92737	0.989723	0.930879		-0.108784	-0.0149036	-0.103335		-0.351884	0.0763964	0.203665		0.97375	1.01721	1.05454		-0.0383771	0.0246193	0.076609		-0.134477	-0.201281	-0.093891		0.91033	0.919601	0.758692		-0.135539	-0.12092	-0.398414		-0.430639	-0.22022	-0.252314
568928766	XP_006502996.1	Ybx1	22608	nuclease-sensitive element-binding protein 1 isoform X1 [Mus musculus]	-0.0596399	-0.134116	-0.0980616	220	185	153	40	598	1.04167	0.900664	0.941859	1.19475	0.0588983	-0.15094	-0.0864177	0.256705	-0.184202	-0.0596399	0.220582	-0.240995	1.05729	0.929279	1.02554	0.823115	0.0803654	-0.105816	0.0363839	-0.280835	-0.0157346	-0.331716	-0.134116	-0.0803349	1.08996	1.00086	0.931911	0.997645	0.124281	0.00123845	-0.101736	-0.00340198	-0.170819	-0.0980616	0.0443639	-0.278102
568935627	XP_006534999.1	2900026A02Rik	243219	uncharacterized protein KIAA1671 isoform X1 [Mus musculus]	0.33451	-0.133879	-0.00450951	27	5	55	11	98	1.49237	1.50784	0.772207	0.669542	0.57761	0.592481	-0.37294	-0.578753	0.33451	0.683781	-0.0659402	-1.07645	0.873612	1.09213	1.02571	1.35402	-0.194936	0.127144	0.0366212	0.437245	-0.291036	-0.0987556	-0.133879	0.637745	1.22314	1.61484	0.750603	0.911555	0.29059	0.69139	-0.413877	-0.133598	-0.00450951	0.59209	-0.267777	-0.408298
124244033	NP_115769.1	Map1a	17754	microtubule-associated protein 1A isoform 1 [Mus musculus]	-0.285553	-0.133346	-0.468197	3		2		5	2.19941		0.292777		1.13712		-1.77212		0.894017		-1.46512		0.800753		1.24874		-0.32057		0.320478		-0.41667		0.149978		1.58475		0.365604		0.664252		-1.45165		0.369152		-1.30555
755503786	XP_011238409.1	Clcc1	229725	chloride channel CLIC-like protein 1 isoform X1 [Mus musculus]	-0.309248	-0.132114	-0.427914	104	88	119	34	345	0.955185	0.642484	0.76126	0.807887	-0.0661479	-0.638267	-0.393539	-0.307774	-0.309248	-0.546967	-0.086539	-0.805474	0.952384	1.11412	1.02696	0.955012	-0.0703849	0.15591	0.0383862	-0.0664087	-0.166485	-0.0699901	-0.132114	0.134091	0.912051	0.746846	0.803819	1.02631	-0.132814	-0.421117	-0.315057	0.0374659	-0.427914	-0.520417	-0.168957	-0.237234
568931763	XP_006539175.1	Rpl11	67025	60S ribosomal protein L11 isoform X1 [Mus musculus]	-0.0454279	-0.131905	0.0295043	36	17	33		86	1.07488	0.971918	0.783265		0.104174	-0.0410931	-0.352428		-0.138926	0.0502069	-0.0454279		0.773679	1.06732	1.17656		-0.370193	0.0939949	0.234581		-0.466293	-0.131905	0.0640808		0.832337	1.145	0.922362		-0.26476	0.195344	-0.116596		-0.55986	0.0960442	0.0295043
124249066	NP_001039272.1	Rbm15	229700	putative RNA-binding protein 15 [Mus musculus]	-0.0705116	-0.131798	-0.483238	10	21	31		62	0.582185	0.893902	0.778705		-0.780451	-0.161812	-0.360852		-1.02355	-0.0705116	-0.0538521		0.958735	1.0674	1.09071		-0.0607954	0.0941017	0.125267		-0.156895	-0.131798	-0.0452333		0.642517	0.766343	0.763036		-0.638193	-0.383938	-0.390177		-0.933293	-0.483238	-0.244077
568988252	XP_006519355.1	Ap3m1	55946	AP-3 complex subunit mu-1 isoform X1 [Mus musculus]	0.436002	-0.13076	0.277951		6	3		9		1.51515	0.916521			0.599463	-0.12576			0.690763	0.18124			1.16954	0.938835			0.225935	-0.091056			3.54095e-05	-0.261556			1.65395	0.860462			0.725919	-0.216816			0.626619	-0.0707159
6754976	NP_035164.1	Prdx1	18477	peroxiredoxin-1 [Mus musculus]	-0.84633	-0.130585	-0.842458	6	10	13		29	0.723763	0.313968	0.449586		-0.46641	-1.67131	-1.15333		-0.70951	-1.58001	-0.84633		4.62135	1.0683	0.873533		2.20831	0.0953151	-0.195066		2.11221	-0.130585	-0.365566		1.53988	0.346912	0.503981		0.622814	-1.52736	-0.988558		0.327714	-1.62666	-0.842458
170295840	NP_035718.2	Trim28	21849	transcription intermediary factor 1-beta [Mus musculus]	0.156548	-0.130143	-0.0820517	35	16	32		83	1.63351	1.04626	0.71718		0.707978	0.0652482	-0.479593		0.464878	0.156548	-0.172593		0.577745	1.06863	1.32993		-0.791495	0.0957573	0.411345		-0.887595	-0.130143	0.240845		1.15913	0.895751	0.915377		0.213048	-0.15883	-0.127562		-0.0820517	-0.25813	0.0185379
19526814	NP_598427.1	Ndufv1	17995	NADH dehydrogenase [ubiquinone] flavoprotein 1, mitochondrial precursor [Mus musculus]	1.42425	-0.128481	1.31822		2	1		3		1.25176	4.36579			0.323961	2.12624			0.415261	2.43324			1.57457	0.699542			0.654956	-0.515518			0.429056	-0.686018			1.97099	3.05405			0.978917	1.61072			0.879617	1.75682
225543191	NP_742120.2	Crocc	230872	rootletin isoform 1 [Mus musculus]	0.0630796	-0.127804	-0.10029	47	6	6		59	1.23643	0.643457	1.23133		0.30618	-0.636084	0.300213		0.0630796	-0.544784	0.607213		0.978264	2.06379	0.675411		-0.0317036	1.04529	-0.566162		-0.127804	0.819395	-0.736662		1.14457	0.943723	1.10599		0.19481	-0.0835644	0.14534		-0.10029	-0.182864	0.29144
21703948	NP_663455.1	Rfc4	106344	replication factor C subunit 4 [Mus musculus]	1.0564	-0.127678	0.960495	10	13	2		25	1.88105	2.74103	1.6811		0.911536	1.45472	0.749403		0.668436	1.54602	1.0564		1.26007	0.948891	1.03013		0.333508	-0.075686	0.0428219		0.237408	-0.301586	-0.127678		2.24485	2.45331	1.75856		1.16662	1.29473	0.814395		0.871521	1.19543	0.960495
40254197	NP_705760.2	Zfp280c	208968	zinc finger protein 280C isoform 1 [Mus musculus]	-0.801362	-0.127211	-0.221402		4	1		5		0.538619				-0.892662				-0.801362				1.0708				0.0986893				-0.127211				0.590017	1.20712			-0.761171	0.271567			-0.860471	0.417667
117647283	NP_080685.2	Ddx55	67848	ATP-dependent RNA helicase DDX55 isoform 1 [Mus musculus]	-0.443826	-0.125552	-0.458518		49	14		63		0.682477	0.6009			-0.551148	-0.734803			-0.459848	-0.427803			1.11557	0.991381			0.157785	-0.0124882			-0.0681148	-0.182988			0.847687	0.604812			-0.238396	-0.72544			-0.337696	-0.57934
13385038	NP_079865.1	Rpl36al	66483	60S ribosomal protein L36a-like [Mus musculus]	-0.223542	-0.124551	-0.231293	8	6	15		29	1.01365	0.791523	0.94479		0.019558	-0.337297	-0.081934		-0.223542	-0.245997	0.225066		1.03115	1.00799	1.03236		0.0442485	0.0114842	0.0459486		-0.0518515	-0.214416	-0.124551		1.04522	0.761741	0.998396		0.0638065	-0.392628	-0.00231555		-0.231293	-0.491928	0.143784
9256519	NP_061341.1	Rplp1	56040	60S acidic ribosomal protein P1 [Mus musculus]	0.104508	-0.124401	-0.0102931	17	7	2		26	3.74566	0.936988	0.869048		1.90522	-0.0938969	-0.202492		1.66212	-0.00259686	0.104508		14.759	0.879909	1.03247		3.88352	-0.184574	0.0460987		3.78742	-0.410474	-0.124401		87.5787	0.831953	0.897266		6.45251	-0.265426	-0.156393		6.15741	-0.364726	-0.0102931
254675193	NP_001028466.2	Ddx31	227674	probable ATP-dependent RNA helicase DDX31 [Mus musculus]	-0.125376	-0.124064	-0.336293		23	24		47		0.919193	0.693759			-0.12156	-0.527493			-0.0302597	-0.220493			0.94389	1.17412			-0.0833093	0.231581			-0.309209	0.0610808			0.821515	0.739313			-0.283642	-0.435743			-0.382942	-0.289643
6753322	NP_033967.1	Cct4	12464	T-complex protein 1 subunit delta [Mus musculus]	0.213276	-0.123408	0.147318	66	155	42	48	311	1.37209	1.04978	1.10809	1.58072	0.456376	0.070084	0.148069	0.660579	0.213276	0.161384	0.455069	0.162879	0.98125	1.08987	1.02625	0.88323	-0.0273077	0.124162	0.0373873	-0.179139	-0.123408	-0.101738	-0.133113	0.0213606	1.31967	1.18642	1.1015	1.23117	0.400177	0.246618	0.139475	0.300033	0.105077	0.147318	0.285575	0.0253325
568957882	XP_006531583.1	Pard3	93742	partitioning defective 3 homolog isoform X1 [Mus musculus]	0.780155	-0.122964	1.39248	2	1	3		6	2.0325	1.94107	0.740964		1.02325	0.95685	-0.432525		0.780155	1.04815	-0.125525		4.09364	0.497604	1.0335		2.03339	-1.00693	0.047536		1.93729	-1.23283	-0.122964		8.64138	0.965882	2.37246		3.11126	-0.0500804	1.24638		2.81616	-0.14938	1.39248
21313442	NP_084408.1	Utp23	78581	rRNA-processing protein UTP23 homolog [Mus musculus]	-0.941528	-0.122107	-0.678545	1	9	12		22	0.616243	0.242446	0.639603		-0.698428	-2.04426	-0.644751		-0.941528	-1.95296	-0.337751		1.28934	1.03981	1.03411		0.366636	0.0563237	0.0483926		0.270536	-0.169576	-0.122107		0.794549	0.133779	0.564621		-0.331791	-2.90207	-0.824645		-0.626891	-3.00137	-0.678545
568911608	XP_006497180.1	Eprs	107508	bifunctional glutamate/proline--tRNA ligase isoform X1 [Mus musculus]	0.0232277	-0.121292	-0.104044		20	20	1	41		1.18784	0.659669	0.546446		0.248342	-0.600186	-0.871848		0.339642	-0.293186	-1.36955		0.882804	1.2602	1.02298		-0.179835	0.33365	0.0327768		-0.405735	0.16315	0.233277		1.14862	0.72962	0.559003		0.199896	-0.454784	-0.839072		0.100596	-0.308684	-1.11377
225543110	NP_663368.3	Ythdf2	213541	YTH domain-containing family protein 2 [Mus musculus]	0.8625	-0.120645	0.808265	1	2			3		1.70669				0.7712				0.8625				1.07568				0.105255				-0.120645			2.19539	1.83586			1.13448	0.876455			0.839376	0.777155
58037257	NP_082222.1	Dcaf7	71833	DDB1- and CUL4-associated factor 7 [Mus musculus]	-0.41533	-0.120258	-0.711551		7	11		18		0.572794	0.744814			-0.803911	-0.425048			-0.712611	-0.118048			1.13577	0.980921			0.183676	-0.0277912			-0.0422245	-0.198291			0.543248	0.664535			-0.880318	-0.589583			-0.979618	-0.443483
46560585	NP_848144.3	Dhx33	216877	putative ATP-dependent RNA helicase DHX33 [Mus musculus]	-0.316373	-0.118786	0.417582		13	6		19		0.88144	0.555176			-0.182065	-0.848982			-0.0907654	-0.541982			1.01746	1.09723			0.0249675	0.13386			-0.200933	-0.0366404			0.850972	2.02958			-0.232817	1.02118			-0.332117	1.16728
163644327	NP_033832.2	Aqr	11834	intron-binding protein aquarius isoform a [Mus musculus]	-0.570137	-0.118508	-0.241555	3	19	3	1	26	1.61684	0.632248	0.513103	0.532148	0.693174	-0.661437	-0.962679	-0.9101	0.450074	-0.570137	-0.655679	-1.4078	0.926791	1.38087	1.0367	1.3369	-0.109684	0.465581	0.0519922	0.41889	-0.205784	0.239681	-0.118508	0.61939	1.49847	0.906102	0.673518	0.711428	0.583489	-0.142255	-0.570212	-0.49121	0.288389	-0.241555	-0.424112	-0.76591
21450323	NP_659171.1	Hnrnpul1	232989	heterogeneous nuclear ribonucleoprotein U-like protein 1 isoform 1 [Mus musculus]	-1.20934	-0.117797	-0.916022	23	4	22		49	0.69264	0.362159	0.349572		-0.529823	-1.4653	-1.51634		-0.772923	-1.374	-1.20934		0.985073	1.04573	1.20817		-0.0216968	0.0645078	0.272819		-0.117797	-0.161392	0.102319		0.741914	0.395274	0.478927		-0.430677	-1.33907	-1.06212		-0.725777	-1.43837	-0.916022
23346561	NP_694766.1	Nat10	98956	N-acetyltransferase 10 [Mus musculus]	-0.56432	-0.116964	-0.654422		177	146	18	341		0.478322	0.72548	1.44981		-1.06395	-0.462993	0.535869		-0.972647	-0.155993	0.0381687		1.06121	1.05465	0.701989		0.08571	0.076761	-0.51048		-0.14019	-0.093739	-0.30998		0.521856	0.748789	0.876599		-0.938276	-0.417369	-0.190011		-1.03758	-0.271269	-0.464711
27370092	NP_766333.1	Tufm	233870	elongation factor Tu, mitochondrial isoform 1 [Mus musculus]	-0.168501	-0.115639	-0.312067	31	44	29	7	111	1.05307	0.795809	0.919084	1.78743	0.0745993	-0.329506	-0.121732	0.837887	-0.168501	-0.238206	0.185268	0.340187	1.20918	1.05962	1.03876	0.622486	0.274028	0.0835509	0.0548611	-0.683887	0.177928	-0.142349	-0.115639	-0.483387	1.33889	0.862881	0.642681	1.04321	0.421041	-0.212767	-0.637825	0.061024	0.125941	-0.312067	-0.491725	-0.213676
568933217	XP_006535789.1	Abcf2	27407	ATP-binding cassette sub-family F member 2 isoform X1 [Mus musculus]	0.062044	-0.1152	0.0140205	97	62	30		189	1.38072	0.977168	0.843842		0.465426	-0.0333221	-0.244956		0.222326	0.0579779	0.062044		0.997514	1.06385	1.03908		-0.00359133	0.089296	0.0553		-0.0996913	-0.136604	-0.1152		1.37729	1.08172	0.892504		0.461834	0.11332	-0.16407		0.166734	0.0140205	-0.01797
256985213	NP_084372.2	Ddx52	78394	probable ATP-dependent RNA helicase DDX52 [Mus musculus]	-0.223254	-0.115152	-0.246063	3	25	27	6	61	0.958151	0.8041	0.817493	4.48006	-0.0616757	-0.314554	-0.290722	2.16352	-0.304776	-0.223254	0.0162775	1.66582	0.986881	1.33566	0.996317	0.620772	-0.0190518	0.417553	-0.00532371	-0.687864	-0.115152	0.191653	-0.175824	-0.487364	1.02985	0.903275	0.802468	1.99366	0.0424384	-0.146763	-0.317484	0.995419	-0.252662	-0.246063	-0.171384	0.720719
56790942	NP_663390.2	Diexf	215193	digestive organ expansion factor homolog [Mus musculus]	0.303699	-0.113991	0.212158		1	3		4		1.5008	0.770233			0.585731	-0.376633			0.677031	-0.0696327			0.633351	1.77441			-0.658922	0.82734			-0.884822	0.65684			0.950533	1.36671			-0.0731916	0.450707			-0.172492	0.596807
118150664	NP_062609.2	Stk3	56274	serine/threonine-protein kinase 3 [Mus musculus]	0.745534	-0.113418	0.490651	14	28	6		48	1.65993	1.57378	1.37284		0.731123	0.654234	0.457165		0.488023	0.745534	0.764165		0.862528	1.48919	1.04036		-0.213357	0.574525	0.0570817		-0.309457	0.348625	-0.113418		1.43062	2.60866	1.26976		0.516639	1.38331	0.344551		0.221539	1.28401	0.490651
42600571	NP_976064.1	Dhx37	208144	probable ATP-dependent RNA helicase DHX37 [Mus musculus]	-0.040184	-0.112787	-0.135166		85	38	4	127		0.840587	0.853736	1.01068		-0.250531	-0.228138	0.015322		-0.159231	0.0788624	-0.482378		1.02506	1.09819	1.16849		0.0357023	0.135124	0.224645		-0.190198	-0.0353758	0.425145		0.840961	0.95446	1.21188		-0.249889	-0.0672433	0.277251		-0.349189	0.0788567	0.00255139
268836896	NP_079891.2	2810004N23Rik	66523	uncharacterized protein C1orf131 homolog [Mus musculus]	-0.267567	-0.112404	-0.471315	4	4			8	1.11394	0.688243			0.155676	-0.539011			-0.0874236	-0.447711			1.21632	0.879448			0.282521	-0.185329			0.186421	-0.411229			1.2426	0.550347			0.313358	-0.861587			0.018258	-0.960887
148747198	NP_038770.3	Cars	27267	cysteine--tRNA ligase, cytoplasmic isoform 1 [Mus musculus]	0.152294	-0.111736	-0.0873512	140	60	109		309	1.3153	0.897642	0.909257		0.395394	-0.155788	-0.137241		0.152294	-0.0644881	0.169759		0.799733	1.10026	1.04157		-0.32241	0.137841	0.0587636		-0.41851	-0.0880592	-0.111736		1.12142	1.00832	0.914296		0.16533	0.0119488	-0.129266		-0.12977	-0.0873512	0.0168338
755477977	XP_011236331.1	LOC105242733	105242733	uncharacterized protein LOC105242733 [Mus musculus]	-0.140747	-0.111726	-0.20375	12	28	24	2	66	0.809051	0.851426	0.748449	1.19114	-0.305697	-0.232047	-0.418024	0.252337	-0.548797	-0.140747	-0.111024	-0.245363	0.989228	1.16081	0.988275	1.04778	-0.0156256	0.215136	-0.0170153	0.0673344	-0.111726	-0.0107645	-0.187515	0.267834	0.759931	1.13022	0.784666	1.24805	-0.39606	0.176599	-0.34985	0.319672	-0.69116	0.0772989	-0.20375	0.0449719
568972781	XP_006532829.1	N4bp3	212706	NEDD4-binding protein 3 isoform X1 [Mus musculus]	-0.155413	-0.110535	-0.456712	13	24	22	30	89	0.750125	0.842814	0.777518	1.62485	-0.414798	-0.246713	-0.363052	0.700303	-0.657898	-0.155413	-0.056052	0.202603	0.990045	1.09943	0.956893	0.78796	-0.0144345	0.136759	-0.0635705	-0.343805	-0.110535	-0.0891414	-0.23407	-0.143305	0.850134	0.920979	0.658469	1.28031	-0.234238	-0.11876	-0.602812	0.356498	-0.529338	-0.21806	-0.456712	0.0817979
6753518	NP_034081.1	Igf2bp1	140486	insulin-like growth factor 2 mRNA-binding protein 1 [Mus musculus]	-0.0475574	-0.109028	-0.0125091	83	124	70	39	316	1.14515	0.897059	0.852294	1.58217	0.195543	-0.156726	-0.230576	0.661902	-0.0475574	-0.0654256	0.0764239	0.164202	0.961722	1.15054	1.04353	0.800008	-0.0563076	0.202308	0.0614719	-0.321913	-0.152408	-0.0235916	-0.109028	-0.121413	1.21638	1.15807	0.86909	1.25922	0.282591	0.211721	-0.202422	0.332531	-0.0125091	0.112421	-0.0563219	0.057831
755529787	XP_011240976.1	Pkm	18746	pyruvate kinase PKM isoform X3 [Mus musculus]	-0.130111	-0.108648	-0.273695	2	82	14	1	99	4.07235	0.857726	0.705141	1.68212	2.02586	-0.221411	-0.504017	0.750278	1.78276	-0.130111	-0.197017	0.252578	1.8231	1.08467	0.705675	0.945227	0.866395	0.117252	-0.502924	-0.0812666	0.770295	-0.108648	-0.673424	0.119233	7.4243	0.886139	0.316513	1.58998	2.89226	-0.174395	-1.65966	0.669012	2.59716	-0.273695	-1.51356	0.394312
9845257	NP_056601.1	Hist1h1c	50708	histone H1.2 [Mus musculus]	0.0634854	-0.107945	-0.000359188	63	136	71		270	1.23678	0.790949	0.939541		0.306585	-0.338343	-0.0899723		0.0634854	-0.247043	0.217028		0.991824	1.3689	0.881743		-0.0118446	0.453017	-0.18157		-0.107945	0.227117	-0.35207		1.22666	1.2288	0.757273		0.294741	0.297252	-0.401115		-0.000359188	0.197952	-0.255015
46195798	NP_031864.2	Ddost	13200	dolichyl-diphosphooligosaccharide--protein glycosyltransferase 48 kDa subunit precursor [Mus musculus]	-0.748148	-0.106058	-0.620069		7	2		9		0.496923	0.541229			-1.00891	-0.88569			-0.917606	-0.57869			1.3385	0.848897			0.420622	-0.236338			0.194722	-0.406838			0.914184	0.44829			-0.129443	-1.15749			-0.228743	-1.01139
21313308	NP_084080.1	Hnrnpm	76936	heterogeneous nuclear ribonucleoprotein M isoform a [Mus musculus]	-0.248793	-0.106022	-0.289172	614	389	240	145	1388	0.996062	0.76841	0.727676	0.995766	-0.00569256	-0.380053	-0.458632	-0.00612111	-0.248793	-0.288753	-0.151632	-0.503821	0.993146	1.0832	1.12416	0.869888	-0.00992175	0.115294	0.168849	-0.201098	-0.106022	-0.110606	-0.00165139	-0.000598109	1.00412	0.832152	0.759428	0.932981	0.00592783	-0.265081	-0.397015	-0.10008	-0.289172	-0.364381	-0.250915	-0.37478
568954577	XP_006509361.1	Pcm1	18536	pericentriolar material 1 protein isoform X1 [Mus musculus]	-0.402313	-0.105873	-0.09241	16	25	5	5	51	1.41007	0.710244	0.388266	0.849234	0.495767	-0.493613	-1.36488	-0.235767	0.252667	-0.402313	-1.05788	-0.733467	0.349491	1.08675	2.65075	1.55433	-1.51667	0.120027	1.4064	0.636295	-1.61277	-0.105873	1.2359	0.836795	1.15084	0.769332	1.06579	1.31999	0.20269	-0.378321	0.0919273	0.400528	-0.09241	-0.477621	0.238027	0.125828
568933823	XP_006503825.1	Lyar	17089	cell growth-regulating nucleolar protein isoform X1 [Mus musculus]	-0.160155	-0.105793	-0.244549	81	47	55	3	186	1.05918	0.721185	0.841196	1.89331	0.0829447	-0.471558	-0.249486	0.920907	-0.160155	-0.380258	0.0575142	0.423207	0.961583	1.11561	1.04587	0.664388	-0.0565161	0.157831	0.0647072	-0.589902	-0.152616	-0.0680692	-0.105793	-0.389402	1.03566	0.744671	0.783061	1.25431	0.0505505	-0.425325	-0.352803	0.326895	-0.244549	-0.524625	-0.206703	0.0521949
112734861	NP_722469.1	Ipo9	226432	importin-9 [Mus musculus]	0.0970694	-0.104765	0.0607981	2	7	4		13	1.16138	1.05431	0.864579		0.215837	0.0762983	-0.209931		-0.0272631	0.167598	0.0970694		0.994012	0.962508	1.10689		-0.00866493	-0.0551289	0.146511		-0.104765	-0.281029	-0.0239886		1.17757	1.11736	0.956993		0.235811	0.160098	-0.0634192		-0.0592891	0.0607981	0.0826808
568912322	XP_006497499.1	Frmd4a	209630	FERM domain-containing protein 4A isoform X1 [Mus musculus]	-1.09222	-0.104573	0.0687407			6		6			0.379135				-1.39922				-1.09222				1.04676				0.0659269				-0.104573				0.947791				-0.0773593				0.0687407
124487493	NP_001074806.1	Sipa1l2	244668	signal-induced proliferation-associated 1-like protein 2 [Mus musculus]	0.88361	-0.104304	-0.383342			5		5			1.49134				0.57661				0.88361				1.04695				0.0661956				-0.104304				0.692822				-0.529442				-0.383342
568913288	XP_006497914.1	Ttf1	22130	transcription termination factor 1 isoform X2 [Mus musculus]	-0.537196	-0.102837	-0.232687	6	3	8		17	1.08942	0.64685	0.460012		0.123562	-0.628496	-1.12026		-0.119538	-0.537196	-0.813257		0.657482	1.08904	2.10918		-0.604977	0.123063	1.07668		-0.701077	-0.102837	0.906181		1.04421	0.704449	1.40168		0.0624129	-0.505434	0.487155		-0.232687	-0.604734	0.633255
568987140	XP_006518820.1	Sucla2	20916	succinyl-CoA ligase [ADP-forming] subunit beta, mitochondrial isoform X1 [Mus musculus]	0.478804	-0.101735	0.387633	5	3	4		12	1.59357	2.22236	1.12647		0.672267	1.15209	0.171804		0.429167	1.24339	0.478804		1.06015	0.820695	1.04882		0.0842718	-0.285082	0.0687649		-0.0118282	-0.510982	-0.101735		1.66393	1.24555	1.18225		0.734597	0.316778	0.241533		0.439497	0.217478	0.387633
13384672	NP_079586.1	Ftsj3	56095	pre-rRNA processing protein FTSJ3 [Mus musculus]	-0.0208665	-0.101374	-0.186896	234	396	254	30	914	0.805834	0.925198	0.86709	1.51057	-0.311446	-0.112167	-0.205747	0.59509	-0.554546	-0.0208665	0.101253	0.09739	1.21791	1.06286	1.04908	0.751514	0.284412	0.0879493	0.0691263	-0.412128	0.188312	-0.137951	-0.101374	-0.211628	0.984237	0.94109	0.922651	1.13521	-0.0229224	-0.087596	-0.116144	0.182962	-0.318022	-0.186896	0.0299563	-0.0917379
124494242	NP_001074244.1	Myo1c	17913	unconventional myosin-Ic isoform a [Mus musculus]	-0.210929	-0.100591	-0.28907		4	37	18	59		0.575287	0.984517	1.70165		-0.797645	-0.0225121	0.766938		-0.706345	0.284488	0.269238		1.24142	0.92225	1.0185		0.311987	-0.116769	0.0264439		0.0860871	-0.287269	0.226944		0.714171	0.907971	1.73313		-0.485658	-0.139282	0.793382		-0.584958	0.00681845	0.518682
30725776	NP_849249.1	Utp15	105372	U3 small nucleolar RNA-associated protein 15 homolog [Mus musculus]	-0.173185	-0.0998778	-0.225984		84	16	3	103		0.73363	0.813495	1.20918		-0.446875	-0.297795	0.274025		-0.355575	0.00920515	-0.223675		1.10576	1.03642	0.547093		0.145037	0.0516073	-0.870141		-0.0808629	-0.118893	-0.669641		0.800274	0.884336	0.6617		-0.321434	-0.177334	-0.595751		-0.420734	-0.0312341	-0.870451
6679501	NP_032973.1	Psmc1	19179	26S protease regulatory subunit 4 [Mus musculus]	0.770406	-0.0983783	0.558532	6	34	9	3	52	2.01881	2.19585	0.882195	1.73543	1.01351	1.13478	-0.18083	0.79529	0.770406	1.22608	0.12617	0.29759	0.814339	1.09242	1.26676	0.79364	-0.296298	0.127522	0.341142	-0.333444	-0.392398	-0.0983783	0.170642	-0.132944	1.644	2.30233	1.33093	1.3692	0.717207	1.20309	0.412432	0.453328	0.422107	1.10379	0.558532	0.178628
568928422	XP_006502829.1	Fhl3	14201	four and a half LIM domains protein 3 isoform X2 [Mus musculus]	0.548741	-0.0979743	0.331012			3		3			1.18242				0.241741				0.548741				1.05156				0.0725257				-0.0979743				1.13675				0.184912				0.331012
158186641	NP_001103376.1	Stau1	20853	double-stranded RNA-binding protein Staufen homolog 1 isoform 1 [Mus musculus]	-0.672475	-0.0974804	-0.725855	2	4			6	0.742584				-0.429375				-0.672475				0.999044				-0.00138038				-0.0974804				0.741873				-0.430755				-0.725855
569006866	XP_006526967.1	Tjp2	21873	tight junction protein ZO-2 isoform X2 [Mus musculus]	0.249495	-0.0964761	0.0755864	58	18	42	7	125	1.07235	1.88626	0.960924	1.90589	0.100779	0.915526	-0.0575053	0.930462	-0.142321	1.00683	0.249495	0.432762	1.1806	1.09386	0.854966	0.786975	0.239518	0.129424	-0.226062	-0.345611	0.143418	-0.0964761	-0.396562	-0.145111	1.29297	1.91867	0.787233	1.43896	0.370686	0.940108	-0.345137	0.525031	0.0755864	0.840808	-0.199037	0.250331
31980808	NP_058572.2	Eif3g	53356	eukaryotic translation initiation factor 3 subunit G [Mus musculus]	0.54148	-0.0960045	0.400749	1	5			6	0.732641	3.21224			-0.448821	1.68358			-0.691921	1.77488			1.06344	1.029			0.0887412	0.0412499			-0.00735881	-0.18465			0.779121	2.94033			-0.36008	1.55598			-0.65518	1.45668
755551669	XP_011243935.1	Pacsin2	23970	protein kinase C and casein kinase substrate in neurons protein 2 isoform X1 [Mus musculus]	0.20461	-0.0957322	-0.0173992		9	11	3	23		0.884147	1.13963	1.66333		-0.177643	0.188562	0.734079		-0.0863425	0.495562	0.236379		1.82202	0.632613	0.860016		0.865541	-0.660605	-0.217565		0.639641	-0.831105	-0.0170649		1.32215	0.714753	1.43049		0.402884	-0.484482	0.516514		0.303584	-0.338382	0.241814
21703842	NP_663397.1	Rtcb	28088	tRNA-splicing ligase RtcB homolog [Mus musculus]	0.234326	-0.0933373	0.298574	29	47	2	14	92	1.35861	1.10422	2.4938	1.30486	0.442132	0.143026	1.31835	0.383891	0.199032	0.234326	1.62535	-0.113809	1.00192	1.14011	0.146242	1.03185	0.0027627	0.189172	-2.77357	0.0452265	-0.0933373	-0.036728	-2.94407	0.245726	1.50908	1.37947	0.735905	1.20155	0.593674	0.464115	-0.442409	0.264897	0.298574	0.364815	-0.296309	-0.00980283
568930618	XP_006538628.1	Hp1bp3	15441	heterochromatin protein 1-binding protein 3 isoform X3 [Mus musculus]	-0.0673393	-0.0930527	-0.143637	230	107	100		437	1.12956	0.779886	0.907972		0.175761	-0.358666	-0.13928		-0.0673393	-0.267366	0.16772		1.00211	1.12778	0.938157		0.00304728	0.173485	-0.0920981		-0.0930527	-0.052415	-0.262598		1.1107	0.878519	0.837016		0.151463	-0.186855	-0.256673		-0.143637	-0.286155	-0.110573
164698474	NP_035500.2	Cyfip1	20430	cytoplasmic FMR1-interacting protein 1 isoform a [Mus musculus]	0.516426	-0.0927485	0.510416		7	6	1	14		1.09048	1.42364	2.60548		0.124969	0.509582	1.38155		0.216269	0.816582	0.88385		0.871255	1.32844			-0.198833	0.409736			-0.424733	0.239236			1.05669	1.85894			0.0795518	0.89448			-0.0197482	1.04058
6755863	NP_035761.1	Hsp90b1	22027	endoplasmin precursor [Mus musculus]	-0.123825	-0.0926486	-0.10853	30	28	22	1	81	1.15807	0.861471	0.531514	0.697749	0.211728	-0.215125	-0.911821	-0.51922	-0.0313724	-0.123825	-0.604821	-1.01692	1.0024	0.978478	2.23973	0.905898	0.00345143	-0.031388	1.16332	-0.14258	-0.0926486	-0.257288	0.992823	0.0579201	1.13805	0.857241	1.24734	0.632089	0.18657	-0.222227	0.318854	-0.6618	-0.10853	-0.321527	0.464954	-0.9365
257153348	NP_001157952.1	Sipa1	20469	signal-induced proliferation-associated protein 1 [Mus musculus]	0.0519648	-0.0923014	-0.0510697		36	143	19	198		1.01061	0.806868	1.23408		0.0152252	-0.309596	0.303441		0.106525	-0.00259565	-0.194259		1.12692	1.02769	0.768895		0.172389	0.0394086	-0.379141		-0.0535114	-0.131091	-0.178641		1.15922	0.778032	0.990108		0.21316	-0.362099	-0.0143422		0.11386	-0.215999	-0.289042
111607496	NP_666257.2	Jak1	16451	tyrosine-protein kinase JAK1 [Mus musculus]	0.106877	-0.0911678	0.627561		4	8		12		1.62739	0.540696			0.702564	-0.88711			0.793864	-0.58011			1.02163	1.13539			0.0308734	0.183191			-0.195027	0.0126911			2.00886	1.15025			1.00638	0.201946			0.907076	0.348046
6679461	NP_032948.1	Prim2	19076	DNA primase large subunit [Mus musculus]	0.211895	-0.0911664	-0.00636452	20	14	8	5	47	1.64275	0.862413	0.936204	1.16983	0.716114	-0.213549	-0.0951048	0.226301	0.473014	-0.122249	0.211895	-0.271399	0.88863	1.54668	1.05653	0.877363	-0.170346	0.629178	0.0793336	-0.188755	-0.266446	0.403278	-0.0911664	0.0117451	1.22157	1.32985	0.725725	1.09685	0.288735	0.411261	-0.462505	0.133362	-0.00636452	0.311961	-0.316405	-0.141338
6677783	NP_033109.1	Rpl30	19946	60S ribosomal protein L30 [Mus musculus]	-0.0590482	-0.0910377	0.00927965	8	19	20		47	1.13607	0.444261	0.83844		0.184052	-1.17052	-0.25422		-0.0590482	-1.07922	0.0527796		1.60349	1.09799	1.02075		0.681219	0.134862	0.0296291		0.585119	-0.0910377	-0.140871		1.82168	0.951567	0.909521		0.86527	-0.0716228	-0.13682		0.57017	-0.170923	0.00927965
20070412	NP_613063.1	Atp5o	28080	ATP synthase subunit O, mitochondrial precursor [Mus musculus]	1.69512	-0.0909217	1.32058		1	2		3		3.10031	2.56601			1.63241	1.35953			1.72371	1.66653			1.19739	0.96906			0.259898	-0.0453415			0.0339981	-0.215842			3.71229	1.62682			1.89231	0.702058			1.79301	0.848158
31980798	NP_058093.2	Nxf1	53319	nuclear RNA export factor 1 isoform 1 [Mus musculus]	-0.330454	-0.0907192	-0.12621	3	49	25	5	82	0.676518	0.746516	0.871335	4.63055	-0.563801	-0.421754	-0.1987	2.21118	-0.806901	-0.330454	0.1083	1.71348	1.28542	1.09823	1.03861	0.506917	0.362238	0.135181	0.0546499	-0.980179	0.266138	-0.0907192	-0.11585	-0.779679	0.869608	0.98152	0.966732	1.11348	-0.201563	-0.0269105	-0.0488126	0.155075	-0.496663	-0.12621	0.0972874	-0.119625
6671702	NP_031663.1	Cct5	12465	T-complex protein 1 subunit epsilon [Mus musculus]	-0.00556515	-0.0906552	0.403246	23	29	5	8	65	1.17898	0.866399	1.10815	1.96846	0.237535	-0.206896	0.148158	0.97707	-0.00556515	-0.115596	0.455158	0.47937	1.00378	1.3104	1.04931	0.869936	0.00544477	0.390011	0.0694437	-0.20102	-0.0906552	0.164111	-0.101056	-0.000519521	1.4946	1.41671	1.40728	1.73305	0.579758	0.502546	0.492906	0.793316	0.284658	0.403246	0.639006	0.518616
755559401	XP_011245030.1	Srbd1	78586	S1 RNA-binding domain-containing protein 1 isoform X1 [Mus musculus]	-0.166913	-0.0904596	-0.185485		15	30	1	46		0.897792	0.670552	0.665789		-0.155548	-0.576578	-0.586863		-0.0642476	-0.269578	-1.08456		1.09132	1.06393	0.181376		0.126071	0.0894098	-2.46295		-0.0998289	-0.0810902	-2.26245		0.980507	0.763463	0.120758		-0.0283999	-0.389371	-3.04981		-0.1277	-0.243271	-3.32451
12963723	NP_076026.1	Rab3b	69908	ras-related protein Rab-3B [Mus musculus]	0.631042	-0.0904137	0.550228			1		1			1.25183				0.324042				0.631042				1.05708				0.0800863				-0.0904137				1.32329				0.404128				0.550228
18152793	NP_077183.1	Pdhb	68263	pyruvate dehydrogenase E1 component subunit beta, mitochondrial precursor [Mus musculus]	1.36118	-0.0886275	1.76681	5	19	2		26	3.04043	2.24258	6.69835		1.60428	1.16516	2.74381		1.36118	1.25646	3.05081		1.00519	1.00632	1.14065		0.00747245	0.00908807	0.189859		-0.0886275	-0.216812	0.0193587		5.54811	2.85644	3.07526		2.472	1.51422	1.62071		2.1769	1.41492	1.76681
6678131	NP_033298.1	Srm	20810	spermidine synthase [Mus musculus]	0.60707	-0.0879015	0.555557		9	2		11		1.51134	1.16474			0.59583	0.22001			0.68713	0.52701			0.744865	1.56433			-0.42495	0.645547			-0.65085	0.475047			1.12575	1.85759			0.17088	0.893433			0.0715804	1.03953
13386026	NP_080804.1	2700060E02Rik	68045	UPF0568 protein C14orf166 homolog [Mus musculus]	-0.0300724	-0.08756	-0.0638683		11	5		16		0.814589	0.89342			-0.295856	-0.162589			-0.204556	0.144411			1.11891	1.04188			0.162094	0.0591864			-0.0638064	-0.111314			0.944065	0.93855			-0.0830427	-0.091494			-0.182343	0.054606
160707896	NP_035629.2	Strap	20901	serine-threonine kinase receptor-associated protein [Mus musculus]	0.0716068	-0.0871867	0.107077	43	38	11		92	1.24376	1.04988	0.757753		0.314707	0.070223	-0.4002		0.0716068	0.161523	-0.0932003		0.97992	1.15048	1.05945		-0.0292645	0.202238	0.0833133		-0.125364	-0.0236617	-0.0871867		1.3215	1.10898	1.22293		0.402177	0.149231	0.290338		0.107077	0.049931	0.436438
568998717	XP_006523581.1	Birc6	12211	baculoviral IAP repeat-containing protein 6 isoform X1 [Mus musculus]	-0.156234	-0.0871302	-0.163008		29	6	3	38		1.02721	0.59481	3.09073		0.0387316	-0.749499	1.62795		0.130032	-0.442499	1.13025		1.00502	1.16064	0.56842		0.00721959	0.21492	-0.814972		-0.21868	0.04442	-0.614472		1.02235	0.755393	1.06654		0.0318844	-0.404701	0.0929408		-0.0674156	-0.258601	-0.181759
51093867	NP_076014.1	Cad	69719	CAD protein isoform 1 [Mus musculus]	1.36878	-0.0862003	1.27172		165	127	25	317		3.34045	1.5149	1.86794		1.74004	0.599221	0.901444		1.83134	0.906221	0.403744		1.05026	1.11207	0.884809		0.0707533	0.153246	-0.176562		-0.155147	-0.0172538	0.0239377		3.30221	1.70907	1.8292		1.72343	0.773207	0.87121		1.62413	0.919307	0.59651
7305635	NP_038799.1	Yme1l1	27377	ATP-dependent zinc metalloprotease YME1L1 [Mus musculus]	-1.46449	-0.0838804	-0.561898	11	16	4		31	0.823014	0.340142	0.230568		-0.281012	-1.55579	-2.11674		-0.524112	-1.46449	-1.80974		0.97544	1.73102	1.06188		-0.0358744	0.791626	0.0866196		-0.131974	0.565726	-0.0838804		0.831162	0.729852	0.247807		-0.266798	-0.454324	-2.01271		-0.561898	-0.553624	-1.86661
19882201	NP_598862.1	Psmd2	21762	26S proteasome non-ATPase regulatory subunit 2 [Mus musculus]	0.596698	-0.0826917	0.644212	43	70	70	1	184	1.7898	1.63726	1.08956	12.4565	0.839798	0.711282	0.123742	3.63882	0.596698	0.802582	0.430742	3.14112	1.06257	1.08738	1.06275	0.0672461	0.0875604	0.120857	0.0878083	-3.8944	-0.00853962	-0.105043	-0.0826917	-3.6939	1.91761	1.72324	1.16243	0.837649	0.939312	0.785122	0.217142	-0.255583	0.644212	0.685822	0.363242	-0.530283
229892322	NP_001153512.1	Ndufs1	227197	NADH-ubiquinone oxidoreductase 75 kDa subunit, mitochondrial precursor [Mus musculus]	2.47458	-0.0818679	3.03278	7	8	5		20	19.7472	3.29723	4.4927		4.30357	1.72126	2.16758		4.06047	1.81256	2.47458		1.00991	1.05474	1.5581		0.0142321	0.0768833	0.639792		-0.0818679	-0.149017	0.469292		16.2659	4.53494	7.39569		4.02378	2.18108	2.88668		3.72868	2.08178	3.03278
755516251	XP_011239547.1	Mthfd2	17768	bifunctional methylenetetrahydrofolate dehydrogenase/cyclohydrolase, mitochondrial isoform X1 [Mus musculus]	0.196213	-0.0807139	0.124028	2	5			7	1.26623	1.15164			0.340541	0.203684			0.0974409	0.294984			1.58969	0.703113			0.668744	-0.508172			0.572644	-0.734072			1.93149	0.808177			0.949713	-0.307257			0.654613	-0.406557
8567402	NP_038691.1	Srsf3	20383	serine/arginine-rich splicing factor 3 [Mus musculus]	0.0663741	-0.0798816	-0.209903	9	13	10		32	0.939448	0.982871	3.14299		-0.0901154	-0.0249259	1.65214		-0.333215	0.0663741	1.95914		1.11987	0.578758	1.06483		0.163328	-0.788968	0.0906184		0.0672275	-1.01487	-0.0798816		1.06083	0.658957	3.35902		0.0851966	-0.601745	1.74804		-0.209903	-0.701045	1.89414
118601017	NP_031861.2	Dctn1	13191	dynactin subunit 1 isoform 1 [Mus musculus]	-0.975612	-0.0789747	-0.113938	4	12	16		32	0.245845	1.01038	0.411051		-2.02418	0.0149002	-1.28261		-2.26728	0.1062	-0.975612		0.949341	1.10721	2.28045		-0.0750018	0.146925	1.18932		-0.171102	-0.0789747	1.01882		0.239389	0.989905	1.13411		-2.06257	-0.0146384	0.181558		-2.35767	-0.113938	0.327658
568938491	XP_006504659.1	Stag3	50878	cohesin subunit SA-3 isoform X1 [Mus musculus]	-0.176939	-0.0778929	-0.219532		1			1		0.830332				-0.268239				-0.176939				1.10804				0.148007				-0.0778929				0.92004				-0.120232				-0.219532
6754254	NP_034610.1	Hsp90aa1	15519	heat shock protein HSP 90-alpha [Mus musculus]	0.392696	-0.0774784	0.368335	37	21	31		89	1.5538	1.53485	0.743457		0.635796	0.618093	-0.427678		0.392696	0.709393	-0.120678		0.970899	1.10836	1.56479		-0.0426066	0.148422	0.645973		-0.138707	-0.0774784	0.475473		1.53183	1.76701	1.16654		0.615257	0.821314	0.222235		0.320157	0.722014	0.368335
158966725	NP_075686.2	Knop1	66356	lysine-rich nucleolar protein 1 isoform 1 [Mus musculus]	-0.174982	-0.0765354	-0.335524	10	8	11		29	1.13297	0.424287	0.715993		0.180107	-1.23689	-0.481982		-0.0629935	-1.14559	-0.174982		1.01365	0.619794	1.06895		0.0195646	-0.69014	0.0961987		-0.0765354	-0.91604	-0.0743013		1.12901	0.333561	0.716171		0.175056	-1.58398	-0.481624		-0.120044	-1.68328	-0.335524
569004789	XP_006526446.1	Csnk1a1	93687	casein kinase I isoform alpha isoform X2 [Mus musculus]	0.0472503	-0.0763253	-0.00662499	1	2	1		4		1.56723	0.516909			0.648219	-0.952019			0.739519	-0.645019			1.0581	1.11905			0.0814738	0.162276			-0.144426	-0.00822429			1.65829	0.578447			0.729693	-0.789743			0.630393	-0.643643
755550293	XP_011243641.1	Pabpc1	18458	polyadenylate-binding protein 1 isoform X1 [Mus musculus]	-0.592649	-0.0755858	-0.568941	1058	567	483	22	2130	1.09959	0.611377	0.536017	1.01912	0.136961	-0.709865	-0.899649	0.0273197	-0.106139	-0.618565	-0.592649	-0.47038	0.943288	1.1737	1.068	0.82124	-0.0842293	0.231064	0.0949142	-0.284125	-0.180329	0.00516369	-0.0755858	-0.0836246	1.03773	0.722144	0.590755	0.931739	0.053437	-0.469641	-0.759368	-0.102002	-0.241663	-0.568941	-0.613268	-0.376702
254911009	NP_082520.2	Rrp1b	72462	ribosomal RNA processing protein 1 homolog B isoform 1 [Mus musculus]	-0.271406	-0.0752194	-0.421187	60	34	48		142	0.888229	0.777705	0.89817		-0.170997	-0.362706	-0.154939		-0.414097	-0.271406	0.152061		1.01806	0.923919	1.06827		0.0258294	-0.114162	0.0952806		-0.0702706	-0.340062	-0.0752194		0.916313	0.741051	0.934063		-0.126087	-0.432355	-0.0984076		-0.421187	-0.531655	0.0476924
755521093	XP_006541013.2	Iqgap1	29875	ras GTPase-activating-like protein IQGAP1 isoform X1 [Mus musculus]	0.203885	-0.0743773	0.305403	35	193	138	15	381	1.3604	1.08116	1.03675	1.64641	0.444026	0.112585	0.0520701	0.719321	0.200926	0.203885	0.35907	0.221621	1.01517	1.17849	0.928837	0.755039	0.0217227	0.236935	-0.106502	-0.405377	-0.0743773	0.0110346	-0.277002	-0.204877	1.51625	1.38352	0.892	1.14509	0.600503	0.468343	-0.164884	0.19546	0.305403	0.369043	-0.0187836	-0.07924
24762230	NP_733769.1	Rps15a	267019	40S ribosomal protein S15a [Mus musculus]	-0.0773935	-0.074217	-0.102791	40	44	30		114	1.35034	0.838406	0.766101		0.433325	-0.254279	-0.384393		0.190225	-0.162979	-0.0773935		0.863834	1.17293	1.06902		-0.211173	0.230113	0.096283		-0.307273	0.00421323	-0.074217		1.20912	0.981934	0.841543		0.273952	-0.0263017	-0.248891		-0.0211482	-0.125602	-0.102791
568923916	XP_006502078.1	Srsf11	69207	serine/arginine-rich splicing factor 11 isoform X1 [Mus musculus]	-0.121568	-0.0739559	0.0156113	4	52	7		63	4.31473	0.843252	0.742999		2.10927	-0.245964	-0.428568		1.86617	-0.154664	-0.121568		0.783086	1.11107	1.22951		-0.352757	0.151944	0.29808		-0.448857	-0.0739559	0.12758		2.77741	0.899913	0.913522		1.47374	-0.152142	-0.130489		1.17864	-0.251442	0.0156113
13937395	NP_113582.1	Srrt	83701	serrate RNA effector molecule homolog isoform 1 [Mus musculus]	0.101755	-0.0725081	0.0383271	9	1	18		28	1.11685	1.00727	0.923715		0.159431	0.0104551	-0.11448		-0.0836693	0.101755	0.19252		0.941876	1.91247	1.07028		-0.0863908	0.935438	0.0979919		-0.182491	0.709538	-0.0725081		1.0543	1.92638	0.92802		0.0762915	0.945893	-0.107773		-0.218808	0.846593	0.0383271
262050625	NP_001159952.1	Ssr4	20832	translocon-associated protein subunit delta isoform 1 precursor [Mus musculus]	-0.0336694	-0.0720231	-0.0656119		3	3		6		0.744004	0.973315			-0.426617	-0.0390219			-0.335317	0.267978			0.799402	1.49005			-0.323007	0.575361			-0.548907	0.404861			0.594759	1.48617			-0.749624	0.5716			-0.848924	0.7177
568924015	XP_006502125.1	Cgn	70737	cingulin isoform X2 [Mus musculus]	0.343313	-0.0718428	0.292536	5	3	2	1	11	1.15728		1.33052	1.81196	0.210739		0.411987	0.857552	-0.0323606		0.718987	0.359852	1.20967		0.90019	0.751345	0.274612		-0.151698	-0.412452	0.178512		-0.322198	-0.211952	1.38875		1.19772	1.36141	0.473782		0.260289	0.4451	0.178682		0.406389	0.1704
226874827	NP_033421.3	Tnfaip1	21927	BTB/POZ domain-containing adapter for CUL3-mediated RhoA degradation protein 2 [Mus musculus]	0.32455	-0.0717121	0.276049	2	10	6		18		1.06301	1.11934			0.0881572	0.162642			0.179457	0.469642			1.19298	0.998896			0.25457	-0.00159376			0.0286695	-0.172094			1.21158	1.17154			0.276888	0.228411			0.177588	0.374511
23956166	NP_080589.1	Luc7l3	67684	luc7-like protein 3 [Mus musculus]	-0.547993	-0.0711832	-0.454859	13	53	17	7	90	0.809502	0.81276	0.55214	1.34864	-0.304893	-0.299098	-0.856893	0.431506	-0.547993	-0.207798	-0.549893	-0.0661944	1.01742	1.11146	1.07228	0.348697	0.0249168	0.152459	0.100682	-1.51995	-0.0711832	-0.0734408	-0.069818	-1.31945	0.895174	0.986656	0.592049	0.580381	-0.159759	-0.019381	-0.756211	-0.784927	-0.454859	-0.118681	-0.610111	-1.05963
166295220	NP_663752.2	Nup43	69912	nucleoporin Nup43 [Mus musculus]	0.603972	-0.0710266	0.578419	3	4			7	1.97015	1.30264			0.978306	0.381438			0.735206	0.472738			0.784043	1.44487			-0.350996	0.530943			-0.447096	0.305043			1.54468	1.89727			0.62731	0.923927			0.33221	0.824627
568995352	XP_006522201.1	Usp7	252870	ubiquitin carboxyl-terminal hydrolase 7 isoform X1 [Mus musculus]	0.137253	-0.0700402	0.325552	7	32	8	2	49	1.30166	0.780144	2.03845	1.71507	0.380353	-0.358188	1.02747	0.778266	0.137253	-0.266888	1.33447	0.280566	1.01823	1.53858	0.784612	0.850926	0.0260598	0.621602	-0.349949	-0.232895	-0.0700402	0.395702	-0.520449	-0.0323949	1.28287	1.34243	1.81449	1.40868	0.359378	0.424852	0.859566	0.494343	0.0642777	0.325552	1.00567	0.219643
13385624	NP_080390.1	Eif2s1	13665	eukaryotic translation initiation factor 2 subunit 1 [Mus musculus]	0.166418	-0.0696708	-0.0127163	1	29	5		35	0.964503	1.05345	1.04001		-0.0521421	0.0751177	0.0565959		-0.295242	0.166418	0.363596		1.01094	1.17799	1.07239		0.0156925	0.236331	0.100829		-0.0804075	0.0104307	-0.0696708		0.975052	1.06185	1.11513		-0.0364496	0.0865837	0.157213		-0.33155	-0.0127163	0.303313
569018522	XP_006537015.1	Kpna6	16650	importin subunit alpha-7 isoform X1 [Mus musculus]	1.31812	-0.0694386	1.04891		11	3		14		1.88298	2.5052			0.913016	1.32493			1.00432	1.63193			1.18987	1.00467			0.250798	0.00672452			0.0248982	-0.163775			1.75173	2.36566			0.808778	1.24224			0.709478	1.38834
126032329	NP_034236.2	Eef1a1	13627	elongation factor 1-alpha 1 [Mus musculus]	0.0339685	-0.0681008	0.0192045	58	278	198	12	546	1.21173	0.945309	0.854435	1.3774	0.277068	-0.0811417	-0.226958	0.461948	0.0339685	0.0101583	0.080042	-0.0357517	1.16217	1.11558	0.992426	0.865131	0.216818	0.157799	-0.0109685	-0.20901	0.120718	-0.0681008	-0.181469	-0.00851018	1.28803	1.08561	0.847004	1.18909	0.365168	0.118504	-0.239559	0.249853	0.0700677	0.0192045	-0.0934588	-0.0248467
568962130	XP_006511535.1	Dzip1l	72507	zinc finger protein DZIP1L isoform X2 [Mus musculus]	0.405318	-0.0675707	-0.0996863			6		6			1.07052				0.0983175				0.405318				1.07395				0.102929				-0.0675707				0.843356				-0.245786				-0.0996863
568979243	XP_006515733.1	Baz1a	217578	bromodomain adjacent to zinc finger domain protein 1A isoform X1 [Mus musculus]	-0.58904	-0.0669748	-0.066312	28	21	3		52	0.786795	1.13972	0.340058		-0.34594	0.188679	-1.55615		-0.58904	0.279979	-1.24915		1.62997	1.11646	1.04604		0.704845	0.158925	0.0649347		0.608745	-0.0669748	-0.105565		1.22228	1.02313	0.717509		0.28957	0.032988	-0.478932		-0.00553028	-0.066312	-0.332832
294712564	NP_001171015.1	Hist1h2ao	665433	histone H2A type 1 [Mus musculus]	-0.00927557	-0.066628	0.0393213	5	35	6		46	0.66753	0.932661	1.01825		-0.583095	-0.100576	0.0260858		-0.826195	-0.00927557	0.333086		2.48115	1.11672	0.942753		1.31101	0.159272	-0.0850485		1.21491	-0.066628	-0.255548		1.65624	1.04191	0.928659		0.727913	0.0592308	-0.106779		0.432813	-0.0400692	0.0393213
568945619	XP_006539971.1	Mrps12	24030	28S ribosomal protein S12, mitochondrial isoform X1 [Mus musculus]	-0.136286	-0.0662588	-0.192945			2		2			0.735457				-0.443286				-0.136286				1.07493				0.104241				-0.0662588				0.790564				-0.339045				-0.192945
58037117	NP_080964.1	Ndufs3	68349	NADH dehydrogenase [ubiquinone] iron-sulfur protein 3, mitochondrial precursor [Mus musculus]	0.943238	-0.0660828	0.735338	1	2	3		6	5.54697	1.37646	1.55427		2.4717	0.460958	0.636238		2.2286	0.552258	0.943238			3.26718	0.367594			1.70805	-1.44381			1.48215	-1.61431			4.69607	0.571341			2.23145	-0.807576			2.13215	-0.661476
31982724	NP_058056.2	Mybbp1a	18432	myb-binding protein 1A [Mus musculus]	-0.188695	-0.0655068	-0.146384	608	431	323	25	1387	1.00062	0.823594	0.862397	1.59223	0.000889861	-0.279995	-0.213576	0.671051	-0.24221	-0.188695	0.093424	0.173351	1.07383	1.11759	1.03767	0.83275	0.102769	0.160393	0.0533504	-0.264045	0.00666854	-0.0655068	-0.11715	-0.0635447	1.10858	0.909583	0.895493	1.27824	0.148716	-0.136723	-0.159247	0.354154	-0.146384	-0.236023	-0.0131467	0.0794541
21313536	NP_084501.1	Dlst	78920	dihydrolipoyllysine-residue succinyltransferase component of 2-oxoglutarate dehydrogenase complex, mitochondrial [Mus musculus]	0.378339	-0.0654651	0.214611	3	5	2		10	1.53841	1.0989	1.16278		0.621439	0.136054	0.217577		0.378339	0.227354	0.524577		1.05494	1.11762	0.00221006		0.0771564	0.160435	-8.8217		-0.0189436	-0.0654651	-8.9922		1.61267	1.24307	0.00256981		0.689451	0.313911	-8.60412		0.394351	0.214611	-8.45802
22779893	NP_690020.1	Ccdc137	67291	coiled-coil domain-containing protein 137 [Mus musculus]	-0.178107	-0.065067	-0.206033	15	46	8		69	0.77666	0.82966	0.897944		-0.364646	-0.269407	-0.155303		-0.607746	-0.178107	0.151697		1.44126	1.00848	1.07582		0.527329	0.0121824	0.105433		0.431229	-0.213718	-0.065067		1.20012	0.876331	0.783425		0.263177	-0.190452	-0.352133		-0.0319229	-0.289752	-0.206033
6755210	NP_036005.1	Psmd13	23997	26S proteasome non-ATPase regulatory subunit 13 [Mus musculus]	0.385831	-0.0639471	0.554419	3	4	2		9	3.08912	1.22649	0.833209		1.62719	0.294531	-0.26325		1.38409	0.385831	0.0437502		0.604745	1.1188	2.13464		-0.725602	0.161953	1.094		-0.821702	-0.0639471	0.923495		1.8019	1.54038	1.82363		0.849519	0.623284	0.866816		0.554419	0.523984	1.01292
124487099	NP_001074665.1	Hnrnpul2	68693	heterogeneous nuclear ribonucleoprotein U-like protein 2 [Mus musculus]	-0.3263	-0.063879	-0.223927	74	41	49	3	167	0.77668	0.748669	0.796183	0.608402	-0.364607	-0.4176	-0.328828	-0.716902	-0.607707	-0.3263	-0.0218284	-1.2146	1.0751	1.11885	1.06967	0.94322	0.104469	0.162021	0.0971634	-0.0843342	0.00836925	-0.063879	-0.0733366	0.116166	0.816003	0.917241	0.884137	0.573857	-0.293353	-0.124627	-0.177657	-0.801237	-0.588453	-0.223927	-0.0315573	-1.07594
26787989	NP_077189.2	Mrpl28	68611	39S ribosomal protein L28, mitochondrial [Mus musculus]	0.730663	-0.0630276	0.690086		1	2		3		1.56869	1.33189			0.649557	0.41347			0.740857	0.72047			1.07435	1.12263			0.103468	0.166877			-0.122432	-0.00362315			1.68532	1.49521			0.753024	0.580347			0.653724	0.726447
163838641	NP_065640.2	Atp5c1	11949	ATP synthase subunit gamma, mitochondrial isoform a [Mus musculus]	-0.153445	-0.0621347	-0.17148	7	50	29		86	1.06412	0.663681	0.823428		0.0896547	-0.591439	-0.280286		-0.153445	-0.500139	0.0267137		1.02382	1.1744	1.03416		0.0339653	0.23192	0.0484598		-0.0621347	0.00602043	-0.12204		1.08947	0.78393	0.861866		0.12362	-0.351204	-0.214465		-0.17148	-0.450504	-0.0683647
84781725	NP_035612.2	Nhp2l1	20826	NHP2-like protein 1 [Mus musculus]	-0.29616	-0.0616988	-0.18175	19	22	21		62	0.832838	0.764474	1.01806		-0.263892	-0.38746	0.0258239		-0.506992	-0.29616	0.332824		1.40038	0.925092	1.07833		0.485821	-0.11233	0.108801		0.389721	-0.33823	-0.0616988		1.08174	0.66818	1.05964		0.11335	-0.58169	0.0835707		-0.18175	-0.68099	0.229671
160333667	NP_001103777.1	Keap1	50868	kelch-like ECH-associated protein 1 [Mus musculus]	-0.33466	-0.0616706	-0.809766		9	1		10		0.744343				-0.42596				-0.33466				1.12057				0.164229				-0.0616706				0.781785	0.402992			-0.355156	-1.31118			-0.454456	-1.16508
148539955	NP_076154.3	Rsrp1	27981	arginine/serine-rich protein 1 [Mus musculus]	1.6501	-0.0600195	1.81507		9	2		11		1.16609	6.40959			0.221676	2.68023			0.312976	2.98723			0.581646	2.08226			-0.781788	1.05815			-1.00769	0.887649			0.912841	13.131			-0.131565	3.7149			-0.230865	3.861
13385434	NP_080215.1	Paics	67054	multifunctional protein ADE2 [Mus musculus]	-0.244582	-0.0597566	-0.282899		5	3		8		1.03877	0.520387			0.0548776	-0.942342			0.146178	-0.635342			1.11553	1.0861			0.157735	0.119152			-0.0681655	-0.0513478			1.15716	0.565191			0.210592	-0.82319			0.111292	-0.67709
755507642	XP_011238694.1	Macf1	11426	microtubule-actin cross-linking factor 1 isoform X1 [Mus musculus]	-1.56605	-0.0596173	-0.520645	3	1	8	1	13	1.37683	0.224796	0.272995	1.05966	0.461353	-2.15331	-1.87305	0.0835985	0.218253	-2.06201	-1.56605	-0.414102	1.02561	0.88039	2.85128	0.616482	0.0364827	-0.183785	1.51161	-0.69787	-0.0596173	-0.409685	1.34111	-0.49737	1.44187	0.197908	0.629926	0.65326	0.527938	-2.3371	-0.666745	-0.614271	0.232838	-2.4364	-0.520645	-0.888971
569020450	XP_006525494.1	Wdr46	57315	WD repeat-containing protein 46 isoform X2 [Mus musculus]	-0.177803	-0.0591573	-0.156991		98	59	1	158		0.789939	0.750686	1.90361		-0.340187	-0.413718	0.928741		-0.248887	-0.106718	0.431041		1.07391	1.12913	0.329712		0.102871	0.175215	-1.60072		-0.123029	0.00471459	-1.40022		0.909422	0.856304	0.627644		-0.136978	-0.223804	-0.671981		-0.236278	-0.0777044	-0.946681
33468981	NP_080447.1	Nvl	67459	nuclear valosin-containing protein-like [Mus musculus]	0.245918	-0.058529	0.274861	124	168	80	1	373	1.30329	1.11313	1.05582	4.40662	0.382161	0.154618	0.0783641	2.13967	0.139061	0.245918	0.385364	1.64197	1.05583	1.12301	0.991975	0.196471	0.0783713	0.167371	-0.0116242	-2.34761	-0.0177287	-0.058529	-0.182124	-2.14711	1.41829	1.29609	1.19521	0.865774	0.504155	0.374161	0.257259	-0.207937	0.209055	0.274861	0.403359	-0.482637
13386132	NP_080916.1	Fam111a	107373	protein FAM111A [Mus musculus]	-0.166476	-0.0582797	-0.17123		22	20	3	45		0.760398	0.792192	1.45556		-0.395173	-0.336079	0.541577		-0.303873	-0.0290788	0.0438774		1.2119	1.00178	0.816463		0.277269	0.00257112	-0.292541		0.0513694	-0.167929	-0.0920414		0.944478	0.808405	1.18841		-0.0824111	-0.30685	0.249036		-0.181711	-0.16075	-0.0256641
165905619	NP_076220.2	Ccdc86	108673	coiled-coil domain-containing protein 86 [Mus musculus]	-0.236741	-0.057786	-0.187033	26	43	24		93	1.00442	0.66444	0.908275		0.00635913	-0.58979	-0.1388		-0.236741	-0.49849	0.1682		1.02691	1.23973	1.00096		0.038314	0.310025	0.00138924		-0.057786	0.0841246	-0.169111		1.07778	0.879326	0.869155		0.108067	-0.18553	-0.202314		-0.187033	-0.28483	-0.0562143
6753620	NP_034158.1	Ddx3x	13205	ATP-dependent RNA helicase DDX3X [Mus musculus]	-0.0130059	-0.0577477	-0.0408912	227	146	195	3	571	1.08342	0.932898	0.801067	1.34209	0.115595	-0.100208	-0.320006	0.42448	-0.127505	-0.00890811	-0.0130059	-0.0732204	1.09283	1.0838	1.08129	0.610486	0.128069	0.116105	0.112752	-0.71197	0.031969	-0.109795	-0.0577477	-0.51147	1.19268	1.02991	0.915826	0.885166	0.254209	0.0425223	-0.126854	-0.17598	-0.0408912	-0.0567777	0.0192458	-0.45068
358248329	NP_001239612.1	Dhx30	72831	putative ATP-dependent RNA helicase DHX30 isoform 3 [Mus musculus]	-0.584844	-0.056944	-0.825947	161	84	58	10	313	0.803786	0.483432	0.538925	0.617418	-0.315117	-1.04862	-0.891844	-0.69568	-0.558217	-0.957315	-0.584844	-1.19338	1.07062	1.12424	0.94256	0.711919	0.0984452	0.168956	-0.0853444	-0.490215	0.00234522	-0.056944	-0.255844	-0.289715	0.801297	0.604307	0.493413	0.598024	-0.319591	-0.726647	-1.01913	-0.741724	-0.614691	-0.825947	-0.873034	-1.01642
270309140	NP_598541.3	Tpr	108989	nucleoprotein TPR [Mus musculus]	-0.849948	-0.0569371	-0.743694	25	103	15	8	151	0.65663	0.525279	0.430863	0.969777	-0.606848	-0.928844	-1.2147	-0.0442756	-0.849948	-0.837544	-0.907701	-0.541976	1.05145	1.12425	0.976888	0.907814	0.0723807	0.168963	-0.0337345	-0.139531	-0.0237193	-0.0569371	-0.204234	0.060969	0.897394	0.639762	0.340659	0.851071	-0.156186	-0.644394	-1.5536	-0.232648	-0.451286	-0.743694	-1.4075	-0.507348
568988041	XP_006519251.1	Lmo7	380928	LIM domain only protein 7 isoform X10 [Mus musculus]	0.194764	-0.0564421	0.500334	6	16	27	3	52	2.53495	0.91004	0.925153	1.12564	1.34196	-0.135998	-0.112236	0.170744	1.09886	-0.0446983	0.194764	-0.326956	0.771994	1.12464	1.39235	1.39638	-0.373338	0.169458	0.477519	0.481689	-0.469438	-0.0564421	0.307019	0.682189	1.95697	1.44756	1.27831	1.56635	0.968619	0.533625	0.354234	0.647404	0.673519	0.434325	0.500334	0.372704
568960781	XP_006510892.1	Myo5a	17918	unconventional myosin-Va isoform X3 [Mus musculus]	0.174554	-0.0558117	-0.0162592		1	7		8		0.940766	1.02733			-0.0880917	0.0389001			0.00320834	0.3459			1.08608	1.12167			0.119134	0.165642			-0.106766	-0.00485772			0.985569	0.960364			-0.0209715	-0.058347			-0.120271	0.087753
148747424	NP_031476.3	Slc25a4	11739	ADP/ATP translocase 1 [Mus musculus]	-0.210717	-0.0553674	-0.479046		13	8		21		0.886527	0.639063			-0.173764	-0.645971			-0.0824637	-0.338971			1.30964	0.930768			0.389172	-0.103507			0.163272	-0.274007			1.02942	0.484068			0.0418255	-1.04672			-0.0574745	-0.900618
568961860	XP_006511412.1	Sltm	66660	SAFB-like transcription modulator isoform X1 [Mus musculus]	-0.387681	-0.0550362	-0.522546	26	12	11	10	59	0.914416	0.513636	0.617846	0.943239	-0.129078	-0.961182	-0.694681	-0.0843045	-0.372178	-0.869882	-0.387681	-0.582005	0.921342	1.12573	1.29511	1.37126	-0.118192	0.170864	0.373074	0.455506	-0.214292	-0.0550362	0.202574	0.656006	0.854145	0.634812	0.839613	1.29207	-0.227446	-0.655598	-0.252203	0.369684	-0.522546	-0.754898	-0.106103	0.0949836
39930555	NP_919320.1	Bms1	213895	ribosome biogenesis protein BMS1 homolog [Mus musculus]	0.00532733	-0.0544788	-0.125833		20	13		33		1.04722	0.72991			0.0665639	-0.454209			0.157864	-0.147209			0.935702	1.30434			-0.0958783	0.383321			-0.321778	0.212821			0.981829	0.828165			-0.0264563	-0.272011			-0.125756	-0.125911
6753324	NP_033968.1	Cct6a	12466	T-complex protein 1 subunit zeta [Mus musculus]	0.521468	-0.0542384	0.612122	15	36	12	2	65	1.69886	1.6258	1.06281	21.9412	0.764568	0.701147	0.0878852	4.45557	0.521468	0.792447	0.394885	3.95787	0.916846	1.12636	1.42245	0.434362	-0.125248	0.171662	0.508379	-1.20303	-0.221348	-0.0542384	0.337879	-1.00253	1.7042	1.86872	1.3813	1.71399	0.769099	0.902052	0.466022	0.777362	0.473999	0.802752	0.612122	0.502662
355390366	NP_001238985.1	Ly6c1	17067	lymphocyte antigen 6C1 isoform 2 precursor [Mus musculus]	4.44693	-0.0541389	-0.751841	4	2	2		8	919.223		0.495068		9.84427		-1.0143		9.60117		-0.707302				1.084				0.116361				-0.0541389				0.536652				-0.897941				-0.751841
568949492	XP_006507342.1	Serpinh1	12406	serpin H1 isoform X1 [Mus musculus]	-0.132554	-0.0531665	0.0312234	20	15	11	1	47	0.893485	0.856275	0.991635	3.68332	-0.162485	-0.223854	-0.0121193	1.881	-0.405585	-0.132554	0.294881	1.3833	1.49561	0.98831	1.08473	0.460696	0.580737	-0.0169638	0.117333	-1.11811	0.484637	-0.242864	-0.0531665	-0.917612	1.25381	0.859866	1.08722	1.69689	0.326323	-0.217817	0.120645	0.762893	0.0312234	-0.317117	0.266745	0.488193
62990169	NP_032997.3	Twf1	19230	twinfilin-1 [Mus musculus]	0.0154973	-0.0525892	0.0703791		30	12		42		1.03052	0.752267			0.0433774	-0.410683			0.134677	-0.103683			1.13252	1.08049			0.179533	0.111689			-0.0463675	-0.058811			1.28032	0.833618			0.3565	-0.262542			0.2572	-0.116442
116517301	NP_001070831.1	Ptbp1	19205	polypyrimidine tract-binding protein 1 isoform 1 [Mus musculus]	-0.00395711	-0.0515122	0.121357	22	96	13	1	132	1.07623	0.936105	0.833226		0.105992	-0.0952571	-0.26322		-0.137108	-0.00395711	0.0437803		1.03139	1.26823	1.05098		0.0445878	0.342811	0.0717332		-0.0515122	0.116911	-0.0987668		1.16139	1.23656	0.982996		0.215851	0.306332	-0.0247429		-0.0792491	0.207032	0.121357
113205071	NP_035932.2	Clpx	270166	ATP-dependent Clp protease ATP-binding subunit clpX-like, mitochondrial isoform 1 [Mus musculus]	0.747943	-0.0514844	0.647713		12	4	2	18		1.4148	1.51255	0.891485		0.500599	0.596987	-0.165717		0.591899	0.903987	-0.663417		1.26802	0.966509	0.661125		0.342576	-0.049145	-0.597004		0.116676	-0.219645	-0.396504		1.63298	1.4551	0.589384		0.707505	0.541121	-0.762721		0.608205	0.687221	-1.03742
6996911	NP_031520.1	Ass1	11898	argininosuccinate synthase [Mus musculus]	-0.163714	-0.051376	0.482098		2	2		4		0.732769	0.825215			-0.44857	-0.277157			-0.35727	0.0298426			2.76879	0.442697			1.46926	-1.17561			1.24336	-1.34611			1.08054	1.74793			0.111752	0.805644			0.012452	0.951744
569009889	XP_006527974.1	Flna	192176	filamin-A isoform X2 [Mus musculus]	0.0296152	-0.0507572	0.07066	372	554	833	137	1896	1.40747	0.958145	0.674869	1.78578	0.493104	-0.0616848	-0.567321	0.836553	0.250004	0.0296152	-0.260321	0.338853	0.933658	1.40432	1.08654	0.615837	-0.0990334	0.489867	0.119743	-0.699381	-0.195133	0.263967	-0.0507572	-0.498881	1.28856	1.28571	0.755378	1.12044	0.36576	0.362562	-0.404728	0.164064	0.07066	0.263262	-0.258628	-0.110636
13195604	NP_077137.1	Rps23	66475	40S ribosomal protein S23 [Mus musculus]	0.0978082	-0.0471257	-0.00524924	10	36	29		75	1.36665	1.00452	0.685055		0.450642	0.0065082	-0.545708		0.207542	0.0978082	-0.238708		1.44417	1.13192	1.06905		0.530243	0.178774	0.0963292		0.434143	-0.0471257	-0.0741708		1.91913	1.06736	0.645927		0.94045	0.0940508	-0.630557		0.64535	-0.00524924	-0.484457
568997281	XP_006522973.1	Gart	14450	trifunctional purine biosynthetic protein adenosine-3 isoform X1 [Mus musculus]	-0.456818	-0.0467333	-0.366036		6	8		14		0.594749	0.677227			-0.749646	-0.562289			-0.658346	-0.255289			1.34632	0.916315			0.429017	-0.126084			0.203117	-0.296584			0.800244	0.728306			-0.321489	-0.457383			-0.420789	-0.311283
568982350	XP_006516913.1	Sfxn1	14057	sideroflexin-1 isoform X1 [Mus musculus]	-0.183957	-0.0465949	-0.195252		4			4		0.826303				-0.275257				-0.183957				1.13234				0.179305				-0.0465949				0.935655				-0.0959519				-0.195252
755528378	XP_011240705.1	Ilf3	16201	interleukin enhancer-binding factor 3 isoform X2 [Mus musculus]	-0.250078	-0.0457672	-0.282191	80	48	43		171	1.13476	0.659163	0.679677		0.182388	-0.601294	-0.557078		-0.0607118	-0.509994	-0.250078		0.921547	1.21103	1.09031		-0.117871	0.276231	0.124733		-0.213971	0.0503308	-0.0457672		1.0189	0.880936	0.704212		0.027008	-0.182891	-0.505919		-0.268092	-0.282191	-0.359819
58037465	NP_084027.1	Rpl18a	76808	60S ribosomal protein L18a [Mus musculus]	0.0582223	-0.0454996	0.127346	313	107	76		496	1.23701	0.961941	0.841609		0.306852	-0.0559803	-0.248778		0.0637518	0.0353197	0.0582223		1.11272	1.10124	1.09051		0.154089	0.139132	0.125		0.0579889	-0.0867683	-0.0454996		1.35428	1.06786	0.987085		0.43753	0.094721	-0.0187538		0.14243	-0.00457896	0.127346
268837785	NP_084385.2	Sf3b2	319322	splicing factor 3B subunit 2 [Mus musculus]	-0.44993	-0.0454646	-0.547277	203	103	63	12	381	0.866439	0.562987	0.623713	0.752757	-0.20683	-0.828826	-0.681046	-0.409744	-0.44993	-0.737526	-0.374046	-0.907444	0.962442	1.13323	1.18288	0.914565	-0.0552283	0.180435	0.242308	-0.128842	-0.151328	-0.0454646	0.0718083	0.0716577	0.839628	0.701672	0.658322	0.667728	-0.252177	-0.511131	-0.603136	-0.582668	-0.547277	-0.610431	-0.457036	-0.857368
8567400	NP_035419.1	Rpl27	19942	60S ribosomal protein L27 [Mus musculus]	0.010773	-0.0454002	0.00115369	69	63	62		194	1.1924	0.942841	0.853415		0.253873	-0.0849135	-0.22868		0.010773	0.00638655	0.0783198		1.09541	1.05338	1.09058		0.131467	0.0750204	0.1251		0.0353672	-0.15088	-0.0454002		1.40613	1.07211	0.890969		0.491734	0.100454	-0.166553		0.196634	0.00115369	-0.0204535
160333553	NP_033102.2	Rpl12	269261	60S ribosomal protein L12 [Mus musculus]	-0.0359568	-0.0450057	-0.0551896	45	29	24		98	1.1544	0.747301	0.806235		0.207143	-0.420238	-0.310728		-0.0359568	-0.328938	-0.00372799		1.03605	1.3392	1.05678		0.0510943	0.421366	0.0796696		-0.0450057	0.195466	-0.0908304		1.21394	1.01097	0.869773		0.279697	0.0157443	-0.20129		-0.0154026	-0.0835557	-0.0551896
169234624	NP_001074586.2	Mki67	17345	antigen KI-67 [Mus musculus]	0.179222	-0.0435709	0.571479	6	3	6		15	1.34008	1.84029	0.237299		0.422322	0.879932	-2.07522		0.179222	0.971232	-1.76822		2.79535	0.984099	1.09197		1.48303	-0.023125	0.126929		1.38693	-0.249025	-0.0435709		4.22933	1.59193	0.432923		2.08043	0.670779	-1.20782		1.78533	0.571479	-1.06172
12963737	NP_076054.1	Cse1l	110750	exportin-2 [Mus musculus]	0.24032	-0.0428057	-0.184377		8	2		10		1.04881	1.00946			0.068755	0.0135847			0.160055	0.320585			1.24603	0.995467			0.317342	-0.00655391			0.0914425	-0.177054			1.28348	0.584138			0.360065	-0.775618			0.260765	-0.629518
114158701	NP_083554.2	Nop14	75416	nucleolar protein 14 [Mus musculus]	-0.243876	-0.0424723	-0.0879779	35	38	29		102	0.823536	0.932458	0.682606		-0.280096	-0.10089	-0.550876		-0.523196	-0.00958956	-0.243876		1.03787	1.11359	1.1335		0.0536277	0.155223	0.180784		-0.0424723	-0.070677	0.0102838		1.11658	1.00788	0.874417		0.159093	0.0113221	-0.193606		-0.136007	-0.0879779	-0.0475061
30794154	NP_083038.1	Rbm19	74111	probable RNA-binding protein 19 [Mus musculus]	-0.401213	-0.04237	-0.408283	173	90	73	7	343	0.769451	0.710786	0.691064	2.13506	-0.378099	-0.492513	-0.533109	1.09427	-0.621199	-0.401213	-0.226109	0.596573	1.11904	1.13566	1.06739	0.598386	0.162268	0.18353	0.094085	-0.740852	0.0661678	-0.04237	-0.076415	-0.540352	0.90277	0.80721	0.752215	1.17034	-0.147569	-0.308983	-0.410784	0.226924	-0.442669	-0.408283	-0.264684	-0.0477763
568994518	XP_006521807.1	Cdc45	12544	cell division control protein 45 homolog isoform X1 [Mus musculus]	0.902249	-0.0419082	0.727487		3			3		1.75437				0.810949				0.902249				1.13602				0.183992				-0.0419082				1.77373				0.826787				0.727487
160333837	NP_061200.2	Rpl36	54217	60S ribosomal protein L36 [Mus musculus]	-0.0896084	-0.0416109	0.000839535	86	35	27		148	1.11226	0.8779	0.883472		0.153492	-0.187871	-0.178743		-0.0896084	-0.096571	0.128257		1.01235	1.13626	1.12619		0.0177147	0.184289	0.171447		-0.0783853	-0.0416109	0.000947348		1.22768	0.994903	0.994956		0.29594	-0.00737235	-0.00729576		0.000839535	-0.106672	0.138804
10946972	NP_067513.1	Cope	59042	coatomer subunit epsilon [Mus musculus]	1.39412	-0.0413589	1.59513		7	1		8		1.43062	3.66367			0.516644	1.87329			0.607944	2.18029			1.79426	0.692697			0.843387	-0.529704			0.617487	-0.700204			3.48193	2.53781			1.79989	1.34358			1.70059	1.48968
45544618	NP_077753.1	Mtap	66902	S-methyl-5'-thioadenosine phosphorylase [Mus musculus]	0.612511	-0.0413474	0.694143		9	2		11		1.14117	1.55423			0.19052	0.636203			0.28182	0.943203			0.855438	1.45294			-0.225265	0.538971			-0.451165	0.368471			1.00085	2.53197			0.00122528	1.34026			-0.0980747	1.48636
27369998	NP_766273.1	Slc25a24	229731	calcium-binding mitochondrial carrier protein SCaMC-1 [Mus musculus]	-0.352046	-0.0406968	-0.334983	5	12	5		22	0.799738	0.735427	0.675284		-0.3224	-0.443346	-0.566434		-0.5655	-0.352046	-0.259434		1.34922	1.13698	0.84858		0.432121	0.185203	-0.236877		0.336021	-0.0406968	-0.407377		0.841866	0.994474	0.71644		-0.248338	-0.00799403	-0.481083		-0.543438	-0.107294	-0.334983
119392074	NP_001073282.1	Glyr1	74022	putative oxidoreductase GLYR1 isoform 1 [Mus musculus]	0.147234	-0.0403273	0.113168	41	141	38	18	238	1.3107	0.788349	0.942821	1.02795	0.390334	-0.343093	-0.0849441	0.0397754	0.147234	-0.251793	0.222056	-0.457925	1.03942	1.09744	1.09703	1.34343	0.0557727	0.134146	0.133599	0.425916	-0.0403273	-0.0917541	-0.0369005	0.626416	1.32709	0.864793	0.991791	1.39499	0.408268	-0.209573	-0.0118923	0.48026	0.113168	-0.308873	0.134208	0.20556
568920401	XP_006500765.1	Rps21	66481	40S ribosomal protein S21 isoform X1 [Mus musculus]	-0.561576	-0.0393176	-0.536994	1	1	1		3	1.07512	0.636011	0.495228		0.104499	-0.652876	-1.01383		-0.138601	-0.561576	-0.706835		1.04014	0.886331	1.25766		0.0567824	-0.174082	0.330741		-0.0393176	-0.399982	0.160241		1.11828	0.563717	0.622828		0.161282	-0.826958	-0.683094		-0.133818	-0.926258	-0.536994
11230802	NP_068695.1	Actn4	60595	alpha-actinin-4 [Mus musculus]	0.332385	-0.0388402	0.154125	255	299	504	22	1080	1.32644	1.54898	1.01775	2.49737	0.407559	0.631323	0.0253847	1.32041	0.164459	0.722623	0.332385	0.822711	1.04049	1.16455	0.979624	0.436429	0.0572598	0.219776	-0.0297004	-1.19618	-0.0388402	-0.00612376	-0.2002	-0.995681	1.28722	1.85065	1.00558	1.35345	0.364255	0.888029	0.00802517	0.436642	0.0691553	0.788729	0.154125	0.161942
568971983	XP_006532446.1	Mtmr4	170749	myotubularin-related protein 4 isoform X1 [Mus musculus]	-0.299306	-0.0382819	-0.358088	2		1		3	0.96179				-0.0562057				-0.299306				1.04089				0.0578181				-0.0382819				0.957279				-0.0629884				-0.358088
755517048	XP_006506436.2	Hnrnpa2b1	53379	heterogeneous nuclear ribonucleoproteins A2/B1 isoform X1 [Mus musculus]	-0.443833	-0.0378856	-0.288438	36	57	5		98	0.870109	0.649008	0.694024		-0.200733	-0.623693	-0.526944		-0.443833	-0.532393	-0.219944		1.18545	1.13919	0.819452		0.245435	0.188014	-0.287269		0.149335	-0.0378856	-0.457769		1.01607	0.864972	0.739931		0.0229945	-0.209275	-0.434538		-0.272105	-0.308575	-0.288438
227430375	NP_780455.2	Snip1	76793	smad nuclear-interacting protein 1 [Mus musculus]	1.50791	-0.0371444	1.54118		3			3		2.66957				1.41661				1.50791				1.13978				0.188756				-0.0371444				3.11769				1.64048				1.54118
46430508	NP_997406.1	Rpl23a	268449	60S ribosomal protein L23a [Mus musculus]	-0.0331801	-0.0360029	0.0629366	147	178	131		456	1.23073	0.856011	0.789943		0.299514	-0.224299	-0.34018		0.0564145	-0.132999	-0.0331801		1.04254	1.32551	1.09576		0.0600971	0.406552	0.131932		-0.0360029	0.180652	-0.0385683		1.28168	1.18556	0.885703		0.358037	0.245572	-0.175105		0.0629366	0.146272	-0.0290052
134152669	NP_789819.2	Arglu1	234023	arginine and glutamate-rich protein 1 [Mus musculus]	0.100662	-0.0354568	0.0781861	1	92	102		195	5.33644	0.773454	0.866735		2.41588	-0.370613	-0.206338		2.17278	-0.279313	0.100662		1.04293	1.14928	1.07435		0.0606432	0.200731	0.103468		-0.0354568	-0.0251695	-0.0670324		5.56554	0.859959	0.954016		2.47652	-0.217661	-0.0679139		2.18142	-0.316961	0.0781861
568910764	XP_006496863.1	Ahctf1	226747	protein ELYS isoform X1 [Mus musculus]	0.0523146	-0.0349374	0.0680152		32	5		37		0.739109	1.10379			-0.43614	0.14247			-0.34484	0.44947			1.25841	0.996489			0.331599	-0.00507429			0.105699	-0.175574			0.699076	1.52173			-0.516479	0.605709			-0.615779	0.751809
30524920	NP_705775.2	Gnl3	30877	guanine nucleotide-binding protein-like 3 [Mus musculus]	0.0789415	-0.034763	0.0771723	237	208	172	54	671	1.04597	0.996592	0.853783	1.52021	0.0648474	-0.00492531	-0.228058	0.604267	-0.178253	0.0863747	0.0789415	0.106567	0.959593	1.19263	1.09865	0.77414	-0.0595062	0.254145	0.135737	-0.369334	-0.155606	0.0282445	-0.034763	-0.168834	1.03852	1.13443	0.953346	1.25464	0.05453	0.181968	-0.0689277	0.327274	-0.24057	0.082668	0.0771723	0.0525743
33239431	NP_776292.1	Rcc2	108911	protein RCC2 [Mus musculus]	-0.100388	-0.0343486	-0.0110595		31	10	1	42		1.02454	0.644366			0.0349712	-0.634047			0.126271	-0.327047			1.05743	1.18686			0.0805576	0.247145			-0.145342	0.0766452			1.20601	0.790504	1.5705		0.270237	-0.339156	0.65122		0.170937	-0.193056	0.37652
6678499	NP_033492.1	Ugdh	22235	UDP-glucose 6-dehydrogenase [Mus musculus]	0.253109	-0.032719	0.042209	7	25		4	36	1.7856	0.883688		1.24328	0.83641	-0.178391		0.314157	0.59331	-0.087091		-0.183543	1.01938	1.17191		1.1185	0.0276974	0.228865		0.161562	-0.0684026	0.00296464		0.362062	1.16119	1.20015		1.39061	0.215608	0.26321		0.475719	-0.0794916	0.16391		0.201019
459683845	NP_001264042.1	Rpl22	19934	60S ribosomal protein L22 isoform b [Mus musculus]	-0.0399455	-0.0321681	0.0482769	58	36	20		114	0.915169	0.913043	0.799634		-0.127889	-0.131246	-0.322587		-0.370989	-0.0399455	-0.0155875		1.13354	1.08144	1.10063		0.180837	0.112949	0.138332		0.0847372	-0.112951	-0.0321681		1.31082	1.0611	0.934442		0.390469	0.0855639	-0.0978231		0.0953688	-0.0137361	0.0482769
83523742	NP_082875.1	Wdr75	73674	WD repeat-containing protein 75 [Mus musculus]	-0.434223	-0.0314954	-0.634767		71	18		89		0.729497	0.569703			-0.455026	-0.811719			-0.363726	-0.504719			1.11284	1.13223			0.154245	0.179164			-0.0716552	0.00866434			0.774091	0.518742			-0.369425	-0.94691			-0.468725	-0.80081
15426055	NP_203534.1	Copb1	70349	coatomer subunit beta [Mus musculus]	-0.0870839	-0.0308545	0.0814546		8	11		19		1.04825	0.641512			0.0679847	-0.640453			0.159285	-0.333453			0.988993	1.27514			-0.0159681	0.350659			-0.241868	0.180159			1.07529	1.00793			0.104719	0.01139			0.00541925	0.15749
33859482	NP_031933.1	Eef2	13629	elongation factor 2 [Mus musculus]	0.333841	-0.0303091	0.297254	36	141	114	8	299	1.84715	1.18307	0.980002	1.57246	0.885299	0.242541	-0.0291429	0.653028	0.642199	0.333841	0.277857	0.155328	0.915478	1.14519	1.21445	0.882463	-0.127404	0.195591	0.2803	-0.180392	-0.223504	-0.0303091	0.1098	0.0201085	1.56957	1.245	1.11046	1.35521	0.650373	0.316145	0.151154	0.438513	0.355273	0.216845	0.297254	0.163813
568956075	XP_006530707.1	Ctcf	13018	transcriptional repressor CTCF isoform X2 [Mus musculus]	0.0133883	-0.0289337	-0.0759514	13	6	6		25	1.19457	0.797357	0.901302		0.256488	-0.326703	-0.149918		0.0133883	-0.235403	0.157082		1.04766	1.11515	2.05734		0.0671663	0.157234	1.04078		-0.0289337	-0.0686661	0.870278		1.16405	0.890053	1.71996		0.219149	-0.168037	0.782376		-0.0759514	-0.267337	0.928476
40254124	NP_444354.2	Smarca5	93762	SWI/SNF-related matrix-associated actin-dependent regulator of chromatin subfamily A member 5 [Mus musculus]	-0.0966358	-0.0286482	-0.0664486	31	102	40	4	177	0.796113	0.877861	0.873698	0.992271	-0.328955	-0.187936	-0.194793	-0.0111944	-0.572055	-0.0966358	0.112207	-0.508894	1.51402	1.14651	1.05186	1.14273	0.598382	0.197252	0.0729444	0.192489	0.502282	-0.0286482	-0.0975556	0.392989	1.43129	1.02303	0.803275	1.1339	0.517321	0.0328514	-0.316034	0.181295	0.222221	-0.0664486	-0.169934	-0.0934051
22094075	NP_031477.1	Slc25a5	11740	ADP/ATP translocase 2 [Mus musculus]	-0.0649674	-0.0282629	-0.207903		64	15		79		0.760431	0.911855			-0.395112	-0.133123			-0.303812	0.173877			1.29928	0.974117			0.377707	-0.0378331			0.151807	-0.208333			0.798707	0.908561			-0.324262	-0.138345			-0.423562	0.00775482
568980060	XP_006516134.1	Cpsf2	51786	cleavage and polyadenylation specificity factor subunit 2 isoform X1 [Mus musculus]	0.0680119	-0.0281859	0.212787	17	9	6	1	33	1.24066	1.11694	0.791153	1.13671	0.311112	0.159549	-0.337971	0.18486	0.0680119	0.250849	-0.0309713	-0.31284	0.974837	1.14688	1.23635	1.05627	-0.0367675	0.197714	0.306091	0.0789802	-0.132868	-0.0281859	0.135591	0.27948	1.09432	1.2415	1.18011	1.20067	0.130028	0.312087	0.238925	0.263841	-0.165072	0.212787	0.385025	-0.0108595
157041229	NP_001096635.1	Pcbp2	18521	poly(rC)-binding protein 2 isoform 1 [Mus musculus]	0.242321	-0.027421	0.0636565	18	26	18		62	1.29303	1.37611	0.956158		0.370751	0.460598	-0.064679		0.127651	0.551898	0.242321		0.848328	1.34889	1.10426		-0.237305	0.431771	0.143079		-0.333405	0.205871	-0.027421		1.20093	2.0056	0.944457		0.264152	1.00403	-0.0824435		-0.0309479	0.904734	0.0636565
19527104	NP_598649.1	Smpdl3b	100340	acid sphingomyelinase-like phosphodiesterase 3b precursor [Mus musculus]	-0.356108	-0.0270976	-0.347906	7	2	11	1	21	1.24422	0.733359	0.506021	0.8329	0.315247	-0.447408	-0.982729	-0.263785	0.0721468	-0.356108	-0.675729	-0.761485	0.47316	1.14775	2.04979	1.80682	-1.0796	0.198802	1.03547	0.853452	-1.1757	-0.0270976	0.864975	1.05395	0.678532	0.84171	1.22215	1.5049	-0.559511	-0.248606	0.289417	0.589667	-0.854611	-0.347906	0.435517	0.314967
568952442	XP_006536292.1	Rplp2	67186	60S acidic ribosomal protein P2 isoform X1 [Mus musculus]	-0.0218184	-0.0270512	-0.175047	38	46	30		114	1.30704	0.64353	0.796188		0.386303	-0.63592	-0.328818		0.143203	-0.54462	-0.0218184		0.83915	1.54002	1.10454		-0.252999	0.622945	0.143449		-0.349099	0.397045	-0.0270512		0.776348	0.94885	0.804562		-0.365225	-0.0757475	-0.313725		-0.660325	-0.175047	-0.167625
568979161	XP_006515693.1	Srsf5	20384	serine/arginine-rich splicing factor 5 isoform X1 [Mus musculus]	-0.127306	-0.0258202	-0.0907453	47	46	27		120	1.08357	0.812639	0.771817		0.115794	-0.299313	-0.373669		-0.127306	-0.208013	-0.0666685		1.03424	1.30137	1.10549		0.0485747	0.380035	0.14468		-0.0475253	0.154135	-0.0258202		1.09948	1.00595	0.950716		0.136827	0.00855469	-0.0729142		-0.158273	-0.0907453	0.0731858
13386010	NP_080793.1	Rpl22l1	68028	60S ribosomal protein L22-like 1 [Mus musculus]	0.000232898	-0.0248513	-0.124217	8	12	6		26	1.20905	0.653617	0.808451		0.27387	-0.613483	-0.306767		0.0307703	-0.522183	0.000232898		1.05063	1.20792	1.02116		0.0712487	0.272523	0.0302083		-0.0248513	0.0466231	-0.140292		1.32817	0.866165	0.829137		0.409443	-0.207287	-0.270317		0.114343	-0.306587	-0.124217
755493774	XP_011246220.1	Dhx9	13211	ATP-dependent RNA helicase A isoform X1 [Mus musculus]	-0.381524	-0.0247648	-0.341348	1	196	184	16	397	5.4736	0.624064	0.620488	1.1045	2.45249	-0.680235	-0.688524	0.143391	2.20939	-0.588935	-0.381524	-0.354309	1.09537	1.11069	1.10629	0.836144	0.131421	0.151462	0.145735	-0.258177	0.0353209	-0.0744376	-0.0247648	-0.0576772	5.99563	0.690295	0.713286	1.06791	2.58391	-0.534716	-0.487448	0.0947842	2.28881	-0.634016	-0.341348	-0.179916
172072613	NP_058028.2	Ctps	51797	CTP synthase 1 [Mus musculus]	-0.272293	-0.024687	0.278698	23	34	13		70	0.926391	0.777227	0.991937		-0.110307	-0.363593	-0.0116794		-0.353407	-0.272293	0.295321		1.31926	1.11091	1.10635		0.399724	0.151736	0.145813		0.303624	-0.0741644	-0.024687		1.50697	0.951163	1.09627		0.591654	-0.0722351	0.132598		0.296554	-0.171535	0.278698
327365322	NP_001192160.1	U2af2	22185	splicing factor U2AF 65 kDa subunit isoform 1 [Mus musculus]	-0.0584095	-0.0227308	-0.214375	47	72	24		143	1.13657	0.905133	0.668056		0.18469	-0.143798	-0.58196		-0.0584095	-0.0524981	-0.27496		0.959995	1.35118	1.10786		-0.058901	0.434215	0.147769		-0.155001	0.208315	-0.0227308		1.05303	1.23141	0.778908		0.0745465	0.300307	-0.360475		-0.220554	0.201007	-0.214375
16716589	NP_444487.1	Rpl31	114641	60S ribosomal protein L31 [Mus musculus]	-0.0215566	-0.0223477	-0.0314831	43	24	57		124	1.10967	0.924755	0.891226		0.150132	-0.112857	-0.166137		-0.0929678	-0.0215566	0.140863		1.12142	1.02155	1.10815		0.165331	0.0307614	0.148152		0.0692311	-0.195139	-0.0223477		1.20048	0.778504	0.972733		0.263617	-0.361223	-0.0398846		-0.0314831	-0.460523	0.106215
6755358	NP_036183.1	Rpl8	26961	60S ribosomal protein L8 [Mus musculus]	0.0396895	-0.022197	0.12189	194	127	171	1	493	1.21802	0.960185	0.830867	4.24998	0.284532	-0.058615	-0.26731	2.08746	0.0414325	0.032685	0.0396895	1.58976	1.17466	1.1133	1.10827	0.285057	0.232241	0.154841	0.148303	-1.81068	0.136141	-0.0710593	-0.022197	-1.61018	1.33976	1.06897	0.983359	1.21149	0.421974	0.0962257	-0.0242101	0.27678	0.126874	-0.00307432	0.12189	0.00207955
76563952	NP_997117.2	Rexo4	227656	RNA exonuclease 4 [Mus musculus]	-0.317777	-0.0221834	-0.1237	47	33	11	1	92	0.947557	0.753105	0.692094	1.0563	-0.0777155	-0.409077	-0.53096	0.0790252	-0.320815	-0.317777	-0.22396	-0.418675	0.985834	1.15166	1.14559	0.961902	-0.0205837	0.203717	0.196093	-0.0560385	-0.116684	-0.0221834	0.0255928	0.144461	1.07466	0.983229	0.861351	1.01606	0.103881	-0.0244001	-0.215327	0.0229867	-0.191219	-0.1237	-0.0692274	-0.251713
568947659	XP_006540847.1	Tjp1	21872	tight junction protein ZO-1 isoform X8 [Mus musculus]	0.164696	-0.0218312	0.152465	3	1	1	1	6			0.906071				-0.142304				0.164696				1.10855				0.148669				-0.0218312				1.00442				0.00636467				0.152465
282398108	NP_598694.3	Rpn1	103963	dolichyl-diphosphooligosaccharide--protein glycosyltransferase subunit 1 precursor [Mus musculus]	-0.000716516	-0.0212665	-0.00157502	4	30	24		58	2.13506	0.774164	0.80792		1.09427	-0.369289	-0.307717		0.851174	-0.277989	-0.000716516		1.50278	1.15239	1.04796		0.587633	0.204633	0.0675885		0.491533	-0.0212665	-0.102911		3.13477	0.874309	0.902704		1.64836	-0.193785	-0.147675		1.35326	-0.293085	-0.00157502
13385058	NP_079878.1	Ccdc59	52713	thyroid transcription factor 1-associated protein 26 [Mus musculus]	-0.362099	-0.0209497	-0.526446	12	58	5		75	0.805723	0.73032	0.778394		-0.311644	-0.453399	-0.361427		-0.554744	-0.362099	-0.054427		1.05347	0.940018	1.13223		0.0751503	-0.0892396	0.179173		-0.0209497	-0.31514	0.00867317		0.923483	0.743731	0.589111		-0.114843	-0.427146	-0.763388		-0.409943	-0.526446	-0.617288
568921915	XP_006501121.1	Arhgef2	16800	rho guanine nucleotide exchange factor 2 isoform X2 [Mus musculus]	0.0564168	-0.0203108	-0.52849	3	3	12		18	1.23073	1.2115	0.690708		0.299517	0.276795	-0.533852		0.0564168	0.368095	-0.226852		1.05394	0.605235	1.27762		0.0757892	-0.724432	0.35346		-0.0203108	-0.950332	0.18296		1.30684	0.733243	0.62651		0.38608	-0.447637	-0.67459		0.0909801	-0.546937	-0.52849
568981341	XP_006516522.1	Ahnak2	100041194	LOW QUALITY PROTEIN: protein AHNAK2 isoform X3 [Mus musculus]	0.532247	-0.0200301	-0.452897	11	5	22	4	42	1.83258	1.3575	0.298846	0.48495	0.873874	0.440947	-1.74252	-1.04409	0.630774	0.532247	-1.43552	-1.54179	0.511952	1.15338	1.74263	0.719321	-0.965919	0.20587	0.801266	-0.475293	-1.06202	-0.0200301	0.630766	-0.274793	0.896393	1.56557	0.4023	0.348835	-0.157797	0.646687	-1.31366	-1.51938	-0.452897	0.547387	-1.16756	-1.79408
258547146	NP_001158143.1	Dnaja1	15502	dnaJ homolog subfamily A member 1 [Mus musculus]	-0.0192959	-0.0197713	0.0373128	49	51	23		123	1.14986	0.950167	0.797582		0.201459	-0.0737471	-0.326296		-0.0416409	0.0175529	-0.0192959		1.03133	1.22219	1.11013		0.0445107	0.289468	0.150729		-0.0515893	0.0635677	-0.0197713		1.19446	1.28619	0.927367		0.256361	0.363103	-0.108787		-0.0387386	0.263803	0.0373128
262331526	NP_796341.2	Gemin4	276919	gem-associated protein 4 [Mus musculus]	0.878879	-0.0196934	0.729884		9	5		14		1.45012	1.76943			0.536176	0.823281			0.627476	1.13028			1.328	0.964438			0.409253	-0.0522393			0.183353	-0.222739			1.69951	1.56683			0.765115	0.647853			0.665815	0.793953
225543383	NP_076159.3	Igf2bp3	140488	insulin-like growth factor 2 mRNA-binding protein 3 [Mus musculus]	0.0282302	-0.0196021	-0.0460183	88	62	43	18	211	1.22157	0.859858	0.824294	0.90893	0.288742	-0.21783	-0.27877	-0.137759	0.0456424	-0.12653	0.0282302	-0.635459	1.08463	1.15372	1.07772	0.934622	0.117208	0.206298	0.107978	-0.0975449	0.0211076	-0.0196021	-0.0625224	0.102955	1.25649	0.930035	0.87532	1.02674	0.329403	-0.104643	-0.192118	0.0380641	0.0343035	-0.203943	-0.0460183	-0.236636
158966689	NP_620086.2	Nop2	110109	probable 28S rRNA (cytosine-C(5))-methyltransferase [Mus musculus]	-0.272512	-0.0192608	-0.289862	155	300	282	15	752	0.878325	0.777108	0.911226	1.35028	-0.187172	-0.363812	-0.13412	0.43326	-0.430272	-0.272512	0.17288	-0.0644402	1.0625	1.154	1.06106	0.869007	0.0874578	0.206639	0.0855007	-0.202561	-0.00864221	-0.0192608	-0.0849993	-0.00206107	1.00364	0.86716	0.958044	1.30454	0.00523776	-0.20563	-0.0618357	0.383541	-0.289862	-0.30493	0.0842643	0.108841
756761817	NP_001291760.1	Maff	17133	transcription factor MafF isoform 2 [Mus musculus]	-1.81226	-0.0181743	-0.264849		4			4		0.267283				-1.90356				-1.81226				1.15487				0.207726				-0.0181743				0.891589				-0.165549				-0.264849
568998900	XP_006523666.1	Epb4.1l3	13823	band 4.1-like protein 3 isoform X1 [Mus musculus]	0.208897	-0.0180517	-0.152881	2	5	5		12	2.22349	1.08493	0.409821		1.15282	0.117597	-1.28693		0.909724	0.208897	-0.979933		0.31581	1.15496	3.7626		-1.66287	0.207848	1.91173		-1.75897	-0.0180517	1.74123		0.7022	1.13363	0.812826		-0.510046	0.180952	-0.298981		-0.805146	0.0816522	-0.152881
134053905	NP_848731.2	Psmd11	69077	26S proteasome non-ATPase regulatory subunit 11 [Mus musculus]	0.412204	-0.0179865	0.957311	5	10	4		19	2.53022	1.24911	0.96046		1.33926	0.320904	-0.0582022		1.09616	0.412204	0.248798		1.10939	1.15502	0.726716		0.149763	0.207913	-0.460537		0.0536626	-0.0179865	-0.631037		3.00705	2.08004	0.71774		1.58835	1.05661	-0.478466		1.29325	0.957311	-0.332366
568973595	XP_006533216.1	Top2a	21973	DNA topoisomerase 2-alpha isoform X1 [Mus musculus]	-0.295648	-0.0178722	-0.390328	6	35	9	2	52	0.359118	0.766875	0.658544	1.29305	-1.47747	-0.382937	-0.602648	0.370774	-1.72057	-0.291637	-0.295648	-0.126926	2.03707	0.965685	1.11159	0.767585	1.0265	-0.0503752	0.152628	-0.381602	0.930396	-0.276275	-0.0178722	-0.181102	0.731548	0.817319	0.715781	0.992523	-0.450976	-0.291028	-0.48241	-0.010828	-0.746076	-0.390328	-0.33631	-0.285528
568983052	XP_006517167.1	Hnrnpk	15387	heterogeneous nuclear ribonucleoprotein K isoform X1 [Mus musculus]	-0.0897039	-0.0169943	-0.0429344	87	124	65	44	320	1.11218	0.822299	0.793311	1.08759	0.153396	-0.282265	-0.334042	0.121129	-0.0897039	-0.190965	-0.0270423	-0.376571	1.05636	1.24438	1.04887	1.02734	0.0791057	0.315425	0.0688344	0.0389086	-0.0169943	0.0895249	-0.101666	0.239409	1.19484	1.03984	0.860326	1.15045	0.256814	0.0563656	-0.217045	0.202195	-0.0382856	-0.0429344	-0.0709454	-0.0725053
110625724	NP_081458.1	Trip13	69716	pachytene checkpoint protein 2 homolog [Mus musculus]	0.114413	-0.0162349	0.00545185		11	7		18		0.973281	0.913576			-0.0390714	-0.130404			0.0522286	0.176596			1.13124	1.13763			0.177904	0.186027			-0.0479965	0.0155267			1.10395	0.883579			0.142672	-0.178568			0.0433719	-0.0324682
188528637	NP_032634.3	Mmp14	17387	matrix metalloproteinase-14 precursor [Mus musculus]	-0.23996	-0.0156104	-0.232959		3			3		0.794842				-0.33126				-0.23996				1.15692				0.21029				-0.0156104				0.911517				-0.133659				-0.232959
31981100	NP_065625.2	Rps14	20044	40S ribosomal protein S14 [Mus musculus]	-0.0982322	-0.0155186	-0.0848321	57	62	56		175	1.07441	0.87689	0.822634		0.10354	-0.189532	-0.281677		-0.13956	-0.0982322	0.0253226		1.19896	1.14493	1.11341		0.261779	0.19526	0.154981		0.165679	-0.0306404	-0.0155186		1.1569	0.959985	0.950908		0.210268	-0.0589167	-0.0726219		-0.0848321	-0.158217	0.0734781
110625979	NP_080283.3	Eef1g	67160	elongation factor 1-gamma [Mus musculus]	-0.0541381	-0.0152983	-0.0882037	45	34	38	4	121	1.13994	0.922227	0.640954	1.65281	0.188962	-0.116806	-0.641707	0.724921	-0.0541381	-0.0255057	-0.334707	0.227221	1.01251	1.15717	1.25711	0.959153	0.0179343	0.210602	0.330108	-0.0601675	-0.0781657	-0.0152983	0.159608	0.140333	1.1542	1.04327	0.789391	1.4083	0.206896	0.0611149	-0.341188	0.493956	-0.0882037	-0.0381851	-0.195088	0.219256
891715028	NP_001297603.1	Lrch3	70144	leucine-rich repeat and calponin homology domain-containing protein 3 isoform 4 [Mus musculus]	0.442078	-0.0145927	-0.131942	3	8	15		26	2.90219	1.27525	0.9135		1.53714	0.350778	-0.130523		1.29404	0.442078	0.176477		0.301816	1.20214	1.11412		-1.72826	0.26561	0.155907		-1.82436	0.0397097	-0.0145927		0.875927	1.45857	0.82471		-0.191117	0.544555	-0.278042		-0.486217	0.445255	-0.131942
169790909	NP_076003.3	Mrps9	69527	28S ribosomal protein S9, mitochondrial precursor [Mus musculus]	0.125143	-0.0140329	0.152995	3	3			6	1.29745	1.01847			0.375683	0.0264026			0.132583	0.117703			1.58573	0.773132			0.665148	-0.371214			0.569048	-0.597114			2.05363	0.791255			1.03818	-0.337785			0.743076	-0.437085
6680047	NP_032169.1	Gnb2l1	14694	guanine nucleotide-binding protein subunit beta-2-like 1 [Mus musculus]	0.356936	-0.0126209	0.274602	1	83	59		143	1.401	1.20217	1.06055		0.48646	0.265636	0.0848069		0.24336	0.356936	0.391807		1.10354	1.15932	1.01018		0.142139	0.213279	0.0146084		0.0460391	-0.0126209	-0.155892		1.54606	1.27459	1.09316		0.628599	0.350029	0.128502		0.333499	0.250729	0.274602
6671561	NP_031484.1	Ap2a1	11771	AP-2 complex subunit alpha-1 isoform a [Mus musculus]	-0.243789	-0.0123515	-0.241607		2			2		0.792735				-0.335089				-0.243789				1.15954				0.213549				-0.0123515				0.906069				-0.142307				-0.241607
30794378	NP_082550.1	Exosc6	72544	exosome complex component MTR3 [Mus musculus]	-0.214224	-0.0120176	0.137559		6	6		12		0.595766	0.946342			-0.747182	-0.0795671			-0.655882	0.227433			0.651965	1.9855			-0.617134	0.989499			-0.843034	0.818999			0.58036	2.01852			-0.784979	1.0133			-0.884279	1.1594
30794470	NP_079822.1	Rsl1d1	66409	ribosomal L1 domain-containing protein 1 [Mus musculus]	-0.297716	-0.0119796	-0.185129	256	330	179	142	907	0.9512	0.76365	0.955068	1.42047	-0.0721795	-0.389016	-0.0663241	0.50637	-0.31528	-0.297716	0.240676	0.00866994	1.16532	1.15984	1.04546	0.824909	0.220723	0.21392	0.0641367	-0.277694	0.124623	-0.0119796	-0.106363	-0.0771937	1.07921	0.9245	0.957082	1.09906	0.109971	-0.113254	-0.0632854	0.136274	-0.185129	-0.212554	0.0828146	-0.138426
124486712	NP_077243.2	Rrbp1	81910	ribosome-binding protein 1 isoform a [Mus musculus]	-0.318802	-0.0119048	0.0510974	29	3	11		43	1.45135	0.75257	0.622832		0.537393	-0.410102	-0.683086		0.294293	-0.318802	-0.376086		0.829997	1.1599	2.38382		-0.268822	0.213995	1.25328		-0.364922	-0.0119048	1.08278		1.27121	0.950063	1.05049		0.346197	-0.0739046	0.0710645		0.0510974	-0.173205	0.217164
6753398	NP_034011.1	Cdyl	12593	chromodomain Y-like protein isoform 1 [Mus musculus]	-0.0335118	-0.0107973	0.0741419	7	4	8	1	20	1.15636	0.953706	0.74783	1.41123	0.209588	-0.0683841	-0.419217	0.496952	-0.0335118	0.0229159	-0.112217	-0.000747877	1.38108	1.16079	0.91611	0.848179	0.465798	0.215103	-0.126407	-0.237559	0.369698	-0.0107973	-0.296907	-0.0370592	1.69881	1.12775	0.863194	1.19697	0.764524	0.173442	-0.212243	0.259393	0.469424	0.0741419	-0.0661427	-0.015307
6677801	NP_033118.1	Rps17	20068	40S ribosomal protein S17 [Mus musculus]	-0.0354402	-0.0102316	-0.0325896	81	160	100		341	1.15481	0.885037	0.883589		0.20766	-0.176191	-0.178552		-0.0354402	-0.0848905	0.128448		1.08647	1.16124	1.05663		0.119652	0.215668	0.0794645		0.0235524	-0.0102316	-0.0910355		1.15668	1.04733	0.919433		0.209992	0.0667104	-0.121183		-0.0851077	-0.0325896	0.024917
68226731	NP_032968.2	Npepps	19155	puromycin-sensitive aminopeptidase [Mus musculus]	-0.559106	-0.00964418	-0.295677	2	5	8		15	0.707403	0.637101	0.750962		-0.499396	-0.650406	-0.413188		-0.742496	-0.559106	-0.106188		2.62564	1.16171	0.827693		1.39267	0.216256	-0.272833		1.29657	-0.00964418	-0.443333		1.39745	0.872739	0.568406		0.482793	-0.196377	-0.815006		0.187693	-0.295677	-0.668906
25742730	NP_742083.1	Rpl32	19951	60S ribosomal protein L32 [Mus musculus]	-0.0689459	-0.00952073	0.0433758	20	65	47		132	1.22787	0.861211	0.7706		0.296152	-0.215561	-0.375946		0.0530522	-0.124261	-0.0689459		0.895769	1.16181	1.18334		-0.158801	0.216379	0.242859		-0.254901	-0.00952073	0.0723592		1.04871	1.10395	0.961617		0.0686166	0.142676	-0.056465		-0.226483	0.0433758	0.089635
110835723	NP_031865.2	Dhx15	13204	pre-mRNA-splicing factor ATP-dependent RNA helicase DHX15 isoform 2 [Mus musculus]	-0.26259	-0.00926501	0.00421882	1	190	162	1	354	0.310113	0.782471	0.842075	1.45809	-1.68913	-0.35389	-0.247979	0.54408	-1.93223	-0.26259	0.0590207	0.0463796	4.79798	1.16202	1.01277	0.874948	2.26243	0.216635	0.0183126	-0.19273	2.16633	-0.00926501	-0.152187	0.00776972	1.48792	0.914198	0.906337	1.27575	0.573294	-0.129422	-0.141881	0.351349	0.278194	-0.228722	0.00421882	0.0766493
31981945	NP_033464.2	Rpl13a	22121	60S ribosomal protein L13a [Mus musculus]	0.072436	-0.0090611	0.00968335	134	62	46		242	1.27165	0.928999	0.849942		0.346702	-0.10625	-0.234564		0.103602	-0.0149504	0.072436		1.06219	1.3236	1.10147		0.0870389	0.404463	0.13943		-0.0090611	0.178563	-0.0310698		1.23523	1.04328	0.951805		0.304783	0.0611324	-0.0712617		0.00968335	-0.0381676	0.0748383
298919223	NP_001177365.1	Fau	14109	40S ribosomal protein S30 precursor [Mus musculus]	0.0573492	-0.00890322	0.114113	44	44	28		116	1.10913	1.11296	0.8411		0.149431	0.154406	-0.249651		-0.0936692	0.245706	0.0573492		1.0623	0.987617	1.12353		0.0871968	-0.0179761	0.168044		-0.00890322	-0.243876	-0.00245643		1.32796	1.23718	0.921508		0.409213	0.307052	-0.117931		0.114113	0.207752	0.0281686
299473737	NP_001177373.1	Aamp	227290	angio-associated migratory cell protein isoform 1 [Mus musculus]	3.02255	-0.00626278	1.49484	3	3			6	35.6227	2.05933			5.15472	1.04217			4.91162	1.13347			1.33292	0.92973			0.41459	-0.105116			0.31849	-0.331016			5.52027	1.89126			2.46474	0.919345			2.16964	0.820045
118026911	NP_796364.2	Myo1d	338367	unconventional myosin-Id [Mus musculus]	-0.0232114	-0.00571475	-0.110173	2	130	105		237	1.16464	0.75564	0.921205		0.219889	-0.40423	-0.118405		-0.0232114	-0.31293	0.188595		0.769646	1.40585	1.121		-0.377734	0.491444	0.164785		-0.473834	0.265544	-0.00571475		0.896363	0.992491	0.969236		-0.157845	-0.0108734	-0.0450801		-0.452945	-0.110173	0.10102
255918233	NP_001157645.1	Cpsf1	94230	cleavage and polyadenylation specificity factor subunit 1 isoform 1 [Mus musculus]	0.0584636	-0.0053234	0.749064		10	17	1	28		1.36592	0.602384	1.38672		0.449871	-0.731244	0.471678		0.541171	-0.424244	-0.0260219		1.03934	1.25709	0.871921		0.0556695	0.330084	-0.19773		-0.170231	0.159584	0.00276981		3.40493	0.803127	1.20911		1.76763	-0.316299	0.273948		1.66833	-0.170199	-0.000752057
30410010	NP_848467.1	Dhx38	64340	pre-mRNA-splicing factor ATP-dependent RNA helicase PRP16 [Mus musculus]	0.136157	-0.00522737	-0.416583		6			6		1.03158				0.0448566				0.136157				1.16528				0.220673				-0.00522737				0.80258				-0.317283				-0.416583
83699424	NP_033103.2	Rpl18	19899	60S ribosomal protein L18 [Mus musculus]	-0.0331542	-0.00517397	0.0900092	225	70	68		363	1.15664	0.850295	0.860054		0.209946	-0.233965	-0.217502		-0.0331542	-0.142665	0.0894984		1.13246	1.09783	1.12142		0.17946	0.134659	0.165326		0.0833597	-0.0912405	-0.00517397		1.30596	0.973127	0.983471		0.385109	-0.0393003	-0.0240451		0.0900092	-0.1386	0.122055
6755368	NP_035426.1	Rps18	20084	40S ribosomal protein S18 [Mus musculus]	-0.148903	-0.00471381	-0.0180633	34	103	80		217	1.01922	0.846626	0.82416		0.0274707	-0.240203	-0.279003		-0.215629	-0.148903	0.0279972		1.12874	1.14449	1.12178		0.174713	0.194701	0.165786		0.0786129	-0.0311992	-0.00471381		1.2117	1.03289	0.95753		0.277037	0.0466907	-0.0626107		-0.0180633	-0.0526093	0.0834893
568904377	XP_006544804.1	LOC102642137	102642137	40S ribosomal protein S13 [Mus musculus]	-0.0586341	-0.00455463	0.0115504	105	190	118		413	1.1364	0.882513	0.81512		0.184466	-0.18031	-0.294916		-0.0586341	-0.0890102	0.0120842		1.03026	1.19059	1.1219		0.0430083	0.251679	0.165945		-0.0530917	0.0257791	-0.00455463		1.23683	1.05526	0.969523		0.30665	0.077605	-0.0446533		0.0115504	-0.021695	0.101447
205361112	NP_076135.3	Dnaja3	83945	dnaJ homolog subfamily A member 3, mitochondrial isoform 1 [Mus musculus]	0.0408872	-0.00366039	0.303103	8	13	6		27	1.21756	0.779629	0.992967		0.283987	-0.359139	-0.0101824		0.0408872	-0.267839	0.296818		1.77529	1.06026	1.1226		0.828057	0.0844206	0.16684		0.731957	-0.141479	-0.00366039		1.65149	0.860621	1.11497		0.723769	-0.216549	0.157003		0.428669	-0.315849	0.303103
406353182	NP_001258326.1	Nol8	70930	nucleolar protein 8 [Mus musculus]	-0.152173	-0.00287429	-0.0935591	14	8	3		25	0.968692	0.844709	1.12397		-0.0458898	-0.243473	0.1686		-0.28899	-0.152173	0.4756		1.06675	0.90621	2.5569		0.0932257	-0.142083	1.35439		-0.00287429	-0.367983	1.18389		1.02355	1.00399	1.4321		0.0335799	0.0057409	0.518131		-0.26152	-0.0935591	0.664231
254553321	NP_058655.3	Rps3a1	20091	40S ribosomal protein S3a [Mus musculus]	-0.0521904	-0.00275439	0.0484279	332	654	745		1731	1.10377	0.905326	0.831743		0.142446	-0.14349	-0.26579		-0.100654	-0.0521904	0.0412101		1.06684	1.19454	1.12172		0.0933456	0.25646	0.165708		-0.00275439	0.0305598	-0.00479219		1.26595	1.10782	0.966322		0.340222	0.147728	-0.0494239		0.0451217	0.0484279	0.0966761
126090932	NP_077155.2	Nop56	67134	nucleolar protein 56 [Mus musculus]	-0.257191	-0.00234447	-0.150569	264	339	127	78	808	0.891487	0.785405	0.96164	1.9204	-0.165715	-0.348491	-0.0564314	0.941404	-0.408815	-0.257191	0.250569	0.443704	1.19402	1.16761	1.08595	0.81184	0.255825	0.223556	0.118958	-0.300733	0.159725	-0.00234447	-0.0515418	-0.100233	1.03747	0.965087	1.02989	1.11708	0.0530708	-0.0512687	0.0424917	0.159733	-0.242029	-0.150569	0.188592	-0.114967
31981994	NP_705798.2	Noc4l	100608	nucleolar complex protein 4 homolog [Mus musculus]	-0.264636	-0.000376398	-0.231857	9	11		1	21	0.795269	0.967956		1.24637	-0.330485	-0.0469864		0.317727	-0.573585	0.0443136		-0.179973	1.2733	0.981235		0.78998	0.348577	-0.0273294		-0.340113	0.252477	-0.253229		-0.139613	1.00136	0.951796		0.984603	0.00196137	-0.0712754		-0.022386	-0.293139	-0.170575		-0.297086
165972315	NP_080122.2	Rras2	66922	ras-related protein R-Ras2 precursor [Mus musculus]	0.0593868	-0.000318374	0.187189	1	4	8		13	1.23327	1.04312	0.381702		0.302487	0.0609073	-1.38948		0.0593868	0.152207	-1.08248		0.522508	1.16925	2.46346		-0.936474	0.225582	1.30069		-1.03257	-0.000318374	1.13019		0.644393	1.21967	1.17154		-0.633988	0.286489	0.228408		-0.929088	0.187189	0.374508
226443091	NP_084148.1	Hnrnpa0	77134	heterogeneous nuclear ribonucleoprotein A0 [Mus musculus]	0.358014	-0.000291635	0.523428	25	22	2		49	1.14	1.20306	1.1686		0.189028	0.266714	0.224779		-0.054072	0.358014	0.531779		1.06866	1.34745	1.11153		0.0958084	0.430234	0.152549		-0.000291635	0.204334	-0.0179509		1.14782	1.62088	1.29893		0.198892	0.696781	0.377328		-0.0962083	0.597481	0.523428
568956485	XP_006530908.1	Usp10	22224	ubiquitin carboxyl-terminal hydrolase 10 isoform X1 [Mus musculus]	0.936984	-3.85162e-06	2.43791	4	7	5		16	4.26598	1.50189	1.54755		2.09288	0.586775	0.629984		1.84978	0.678075	0.936984		0.731261	4.9124	1.12545		-0.451542	2.29643	0.170496		-0.547642	2.07053	-3.85162e-06		6.64841	7.37787	1.63206		2.73301	2.8832	0.706695		2.43791	2.7839	0.852795
224967104	NP_080775.3	Srsf6	67996	serine/arginine-rich splicing factor 6 [Mus musculus]	0.0365396	2.12046e-05	0.0414217	26	47	18	3	94	0.901451	0.962754	1.00607	1.23654	-0.149679	-0.0547604	0.00873348	0.306306	-0.392779	0.0365396	0.315733	-0.191394	1.0689	1.20698	1.0196	0.854523	0.0961212	0.271399	0.0280002	-0.226809	2.12046e-05	0.0454993	-0.1425	-0.0263089	1.03325	1.10246	1.10087	1.05665	0.0471958	0.140722	0.138642	0.0794967	-0.247904	0.0414217	0.284742	-0.195203
154426268	NP_073727.2	Acot10	64833	acyl-coenzyme A thioesterase 10, mitochondrial precursor [Mus musculus]	0.692229	0.000396433	0.702225	1		2		3			1.30607				0.385229				0.692229				1.12576				0.170896				0.000396433				1.47031				0.556125				0.702225
161086990	NP_922936.3	Lzts3	241638	leucine zipper putative tumor suppressor 3 isoform a [Mus musculus]	-0.107325	0.000543794	-0.145528	12	21	35		68	1.0926	0.918874	0.75037		0.127761	-0.122061	-0.414325		-0.115339	-0.030761	-0.107325		0.824742	1.20015	1.12587		-0.277986	0.263219	0.171044		-0.374086	0.037319	0.000543794		0.901487	1.03322	0.81698		-0.149621	0.0471498	-0.291628		-0.444721	-0.0521502	-0.145528
569001947	XP_006525139.1	Srrm2	75956	serine/arginine repetitive matrix protein 2 isoform X1 [Mus musculus]	0.0390029	0.00070066	-0.066155	46	122	36	11	215	0.954485	0.9644	0.969484	1.59987	-0.0672051	-0.0522971	-0.0447107	0.677956	-0.310305	0.0390029	0.262289	0.180256	1.11484	1.17007	1.09309	0.704696	0.156841	0.226601	0.128406	-0.504926	0.0607408	0.00070066	-0.0420944	-0.304426	1.10632	1.02324	1.07942	1.25718	0.145769	0.033145	0.110256	0.330196	-0.149331	-0.066155	0.256356	0.0554959
312222784	NP_001185927.1	Vdac3	22335	voltage-dependent anion-selective channel protein 3 isoform 1 [Mus musculus]	-0.822104	0.00113532	-0.826243		18			18		0.530931				-0.913404				-0.822104				1.17043				0.227035				0.00113532				0.604183				-0.726943				-0.826243
226958653	NP_033104.2	Rpl19	19921	60S ribosomal protein L19 isoform 1 [Mus musculus]	-0.102621	0.00200083	0.00486996	208	63	95	1	367	1.11443	0.839483	0.752821	11.2481	0.156305	-0.252427	-0.409621	3.49161	-0.0867947	-0.161127	-0.102621	2.99391	1.07036	1.34689	1.11355	0.104093	0.0981008	0.429633	0.155173	-3.26405	0.00200083	0.203733	-0.0153272	-3.06355	1.16905	1.11421	0.906746	1.17086	0.225331	0.156025	-0.14123	0.227564	-0.0697694	0.0567249	0.00486996	-0.0471361
13384980	NP_079829.1	Mrpl11	66419	39S ribosomal protein L11, mitochondrial [Mus musculus]	-0.446215	0.00349657	-0.083753	14	8	10		32	0.868673	0.559673	0.725133		-0.203115	-0.837345	-0.463682		-0.446215	-0.746045	-0.156682		1.34828	1.17234	1.08753		0.431122	0.229397	0.121054		0.335022	0.00349657	-0.0494462		1.15777	0.73436	0.894568		0.211347	-0.445441	-0.160736		-0.083753	-0.544741	-0.0146363
569007149	XP_006527101.1	Ablim1	226251	actin-binding LIM protein 1 isoform X7 [Mus musculus]	0.210497	0.00466673	0.230893	1	111	135	11	258		1.06976	0.949612	2.0073		0.0972844	-0.0745899	1.00526		0.188584	0.23241	0.507559		1.10722	1.19647	1.02192		0.146946	0.258788	0.0312844		-0.0789543	0.0882877	0.231784		1.103	1.20878	1.85731		0.141434	0.273552	0.893217		0.0421342	0.419652	0.618517
255683374	NP_663585.2	Ppan	235036	suppressor of SWI4 1 homolog [Mus musculus]	-0.126813	0.00498353	0.00559413	1	69	24	8	102	1.08394	0.704114	0.775401	1.041	0.116287	-0.506118	-0.366985	0.0579667	-0.126813	-0.414818	-0.059985	-0.439733	1.13635	1.17355	1.11338	1.00279	0.184407	0.230884	0.154942	0.00401393	0.0883074	0.00498353	-0.0155583	0.204514	1.23174	0.839092	1.05824	1.04345	0.300694	-0.253099	0.081668	0.0613624	0.00559413	-0.352399	0.227768	-0.213338
70906447	NP_001020563.1	Bclaf1	72567	bcl-2-associated transcription factor 1 isoform 1 [Mus musculus]	-0.318129	0.005048	-0.18209	11	39	29	2	81	0.896693	0.752921	0.687557	0.794571	-0.157314	-0.409429	-0.540448	-0.331753	-0.400414	-0.318129	-0.233448	-0.829453	1.28448	1.1732	1.12939	3.05515	0.361183	0.230444	0.175548	1.61124	0.265083	0.00454384	0.005048	1.81174	1.08148	0.825593	0.838556	1.32598	0.11301	-0.276497	-0.254021	0.407058	-0.18209	-0.375797	-0.107921	0.132358
21362283	NP_653092.1	Arl6ip4	65105	ADP-ribosylation factor-like protein 6-interacting protein 4 [Mus musculus]	0.0806403	0.00587526	-0.216508		6	3		9		0.693113	1.22418			-0.528838	0.291818			-0.437538	0.598818			1.7971	0.738404			0.845669	-0.437518			0.619769	-0.608018			0.79327	0.903941			-0.334116	-0.1457			-0.433416	0.00040005
226958577	NP_666167.3	Ccar2	219158	cell cycle and apoptosis regulator protein 2 [Mus musculus]	0.247237	0.00616829	0.122546	30	31	23	2	86	1.40477	1.09173	1.03335	2.7515	0.490337	0.126615	0.047324	1.46022	0.247237	0.217915	0.354324	0.962516	1.07346	1.13488	1.13781	0.470918	0.102268	0.182537	0.186255	-1.08645	0.00616829	-0.0433627	0.0157553	-0.885953	1.36723	1.16622	0.971278	1.29573	0.45126	0.221846	-0.0420444	0.373763	0.15616	0.122546	0.104056	0.099063
6753738	NP_036140.1	Eif2s3x	26905	eukaryotic translation initiation factor 2 subunit 3, X-linked [Mus musculus]	0.220419	0.00716591	0.198628		3	4		7		1.2367	0.832799			0.306496	-0.263959			0.397796	0.043041			1.4411	0.922465			0.527165	-0.116434			0.301265	-0.286934			1.75829	0.725115			0.814174	-0.463717			0.714874	-0.317617
6679641	NP_031953.1	Emd	13726	emerin [Mus musculus]	0.0891173	0.0079887	0.319938	6	5	4		15	0.895212	0.998488	0.865412		-0.159699	-0.00218266	-0.208541		-0.402799	0.0891173	0.098459		0.286474	1.176	1.2088		-1.80352	0.233889	0.273575		-1.89962	0.0079887	0.103075		0.721952	1.80786	1.12806		-0.470025	0.854286	0.173838		-0.765125	0.754986	0.319938
12963511	NP_075622.1	Rps19	20085	40S ribosomal protein S19 [Mus musculus]	-0.0698703	0.00878842	-0.0921857	26	56	24		106	1.10332	0.904977	0.770106		0.141846	-0.144047	-0.37687		-0.101254	-0.052747	-0.0698703		1.10284	1.16887	1.13233		0.141221	0.225115	0.179288		0.0451212	-0.000784928	0.00878842		1.09392	1.10205	0.847752		0.129505	0.140188	-0.238286		-0.165595	0.0408877	-0.0921857
21426889	NP_038753.1	Rps11	27207	40S ribosomal protein S11 [Mus musculus]	-0.122426	0.00879638	-0.119862	59	57	67		183	1.03098	0.862308	0.800871		0.0440178	-0.213726	-0.320358		-0.199082	-0.122426	-0.0133578		1.07542	1.20862	1.12052		0.104896	0.273366	0.164171		0.00879638	0.0474662	-0.00632884		1.0719	0.985849	0.8829		0.100172	-0.0205615	-0.179678		-0.194928	-0.119862	-0.0335776
13385534	NP_080307.1	Utp11l	67205	probable U3 small nucleolar RNA-associated protein 11 [Mus musculus]	-0.366775	0.00891474	-0.342553	2	43	4		49	0.775469	0.727957	2.12822		-0.366858	-0.458075	1.08964		-0.609958	-0.366775	1.39664		1.00926	1.17676	1.22177		0.0132978	0.234815	0.288967		-0.0828022	0.00891474	0.118467		0.78265	0.844838	2.97314		-0.353561	-0.243253	1.57199		-0.648661	-0.342553	1.71809
61097906	NP_598917.1	Actn1	109711	alpha-actinin-1 [Mus musculus]	-0.00267264	0.00896556	-0.00178934	297	334	523	17	1171	1.18134	0.953469	0.762968	1.49312	0.240427	-0.0687419	-0.390306	0.578328	-0.00267264	0.0225581	-0.0833062	0.0806281	1.07554	1.4076	0.963501	0.689434	0.105066	0.493241	-0.0536415	-0.536515	0.00896556	0.267341	-0.224142	-0.336015	1.22545	1.27893	0.763783	1.02941	0.293311	0.354932	-0.388766	0.0418134	-0.00178934	0.255632	-0.242666	-0.232887
32880233	NP_038578.2	Hist1h3a	360198	histone H3.1 [Mus musculus]	0.0682108	0.00928969	0.1172	5	1			6	1.67089	0.730829			0.740616	-0.452394			0.497516	-0.361094			1.08541	1.16662			0.118241	0.222339			0.0221406	-0.00356125			1.8136	0.852602			0.858856	-0.230056			0.563756	-0.329356
166235127	NP_598686.2	Rbm28	68272	RNA-binding protein 28 [Mus musculus]	-0.375795	0.00959413	-0.330062	264	182	120	4	570	0.912126	0.711989	0.825717	2.1979	-0.132695	-0.490072	-0.27628	1.13613	-0.375795	-0.398772	0.0307201	0.638427	1.13027	1.10776	1.13296	0.649816	0.176671	0.147648	0.180094	-0.621897	0.0805714	-0.0782522	0.00959413	-0.421397	0.976058	0.788715	0.940832	1.42823	-0.0349619	-0.342425	-0.0879914	0.51423	-0.330062	-0.441725	0.0581086	0.23953
124430535	NP_077139.2	Mrpl38	60441	39S ribosomal protein L38, mitochondrial precursor [Mus musculus]	-0.47157	0.00959427	-0.492269	8	5			13	0.700433	0.824928			-0.51368	-0.277659			-0.75678	-0.186359			1.39812	0.906075			0.483486	-0.142298			0.387386	-0.368198			1.03166	0.643892			0.0449696	-0.635108			-0.25013	-0.734408
31980657	NP_081817.2	Prpf3	70767	U4/U6 small nuclear ribonucleoprotein Prp3 [Mus musculus]	-0.0253078	0.0110882	-0.0661646	1	8	4		13	0.939183	0.956849	0.794265		-0.0905213	-0.0636373	-0.332308		-0.333621	0.0276627	-0.0253078		2.17722	1.037	1.13413		1.12249	0.0524158	0.181588		1.02639	-0.173484	0.0110882		2.04481	1.00405	0.863181		1.03196	0.00583628	-0.212265		0.736864	-0.0934637	-0.0661646
26986555	NP_758463.1	Myl6b	216459	myosin light chain 6B [Mus musculus]	0.144641	0.01364	0.19358		11			11		1.03766				0.0533405				0.144641				1.18062				0.23954				0.01364				1.22508				0.29288				0.19358
262263299	NP_001160141.1	Gemin5	216766	gem-associated protein 5 isoform 1 [Mus musculus]	0.268857	0.0137522	0.384471		15	8		23		1.26942	0.867689			0.344165	-0.204751			0.435465	0.102249			1.28564	1.04349			0.362484	0.0614201			0.136584	-0.10908			1.60242	1.02946			0.680252	0.0418896			0.580952	0.18799
31560517	NP_036105.2	Rpl27a	26451	60S ribosomal protein L27a [Mus musculus]	-0.104185	0.0152519	0.00464027	150	103	41		294	1.06951	0.873279	0.815827		0.0969503	-0.195485	-0.293665		-0.14615	-0.104185	0.0133346		1.16317	1.16863	1.13741		0.218056	0.224818	0.185752		0.121956	-0.00108175	0.0152519		1.23092	1.02054	0.968336		0.29974	0.0293331	-0.0464204		0.00464027	-0.0699669	0.0996796
33563282	NP_036095.1	Psma1	26440	proteasome subunit alpha type-1 [Mus musculus]	-0.243105	0.0157139	-0.0265845	1	3	2		6		0.616446	0.878701			-0.697954	-0.186556			-0.606654	0.120444			0.892952	1.50647			-0.163346	0.591174			-0.389246	0.420674			0.704862	1.32374			-0.504587	0.404618			-0.603887	0.550718
38348566	NP_941024.1	H1fx	243529	H1 histone family, member X [Mus musculus]	-0.261274	0.0157294	-0.162347	3	16	7		26	1.01461	0.746895	0.674423		0.0209232	-0.421023	-0.568274		-0.222177	-0.329723	-0.261274		1.0806	0.958831	3.04539		0.111829	-0.060652	1.60663		0.0157294	-0.286552	1.43613		1.09638	0.716146	0.930508		0.132753	-0.481675	-0.103909		-0.162347	-0.580975	0.0421909
33186863	NP_058018.2	Rpl13	270106	60S ribosomal protein L13 [Mus musculus]	-0.0352126	0.0158682	0.0251658	376	208	200		784	1.0988	0.916043	0.910395		0.135934	-0.126513	-0.135436		-0.107166	-0.0352126	0.171564		1.0807	1.16725	1.17806		0.111968	0.223109	0.236418		0.0158682	-0.0027905	0.065918		1.24856	1.02866	1.0052		0.320266	0.0407606	0.00748427		0.0251658	-0.0585394	0.153584
255003793	NP_038793.2	Rps26	27370	40S ribosomal protein S26 [Mus musculus]	-0.132137	0.0160443	-0.0630828	60	21	39		120	1.07995	0.809159	0.778448		0.110963	-0.305505	-0.361328		-0.132137	-0.214205	-0.0543281		1.12102	1.18259	1.08898		0.164816	0.241944	0.122982		0.0687165	0.0160443	-0.0475183		1.21058	0.930467	0.865027		0.275703	-0.103973	-0.209183		-0.0193965	-0.203273	-0.0630828
40254577	NP_035425.2	Rps12	20042	40S ribosomal protein S12 [Mus musculus]	-0.043936	0.0160642	0.0125636	8	8	18		34	1.37766	0.676405	0.784075		0.462219	-0.56404	-0.350936		0.219119	-0.47274	-0.043936		0.913906	1.64793	1.13805		-0.129883	0.720654	0.186564		-0.225983	0.494754	0.0160642		1.29944	1.08062	0.874222		0.377894	0.111864	-0.193929		0.0827941	0.0125636	-0.0478291
46049022	NP_079826.2	Psmd6	66413	26S proteasome non-ATPase regulatory subunit 6 [Mus musculus]	0.670184	0.0170182	0.746685		3	4		7		1.45145	1.32369			0.537498	0.40457			0.628798	0.71157			1.14077	1.18134			0.190011	0.240425			-0.0358889	0.0699254			1.75282	1.55498			0.809679	0.636892			0.710379	0.782992
295054166	NP_001171129.1	Mrpl15	27395	39S ribosomal protein L15, mitochondrial isoform 1 precursor [Mus musculus]	-0.760667	0.0170317	-0.731431		33	2		35		0.501411	0.527156			-0.995935	-0.923698			-0.904635	-0.616698			1.33847	1.00687			0.420583	0.00988033			0.194683	-0.16062			0.6609	0.531386			-0.597495	-0.912167			-0.696795	-0.766067
568987089	XP_006518795.1	Rps24	20088	40S ribosomal protein S24 isoform X1 [Mus musculus]	0.0332927	0.0176145	0.0938913	71	91	62		224	1.21116	1.08549	0.711056		0.276393	0.118346	-0.491964		0.0332927	0.209646	-0.184964		1.08201	1.25529	1.0376		0.113714	0.328017	0.0532511		0.0176145	0.102117	-0.117249		1.30948	1.33995	0.737792		0.388991	0.422179	-0.438713		0.0938913	0.322879	-0.292613
6677975	NP_033212.1	Tra2b	20462	transformer-2 protein homolog beta [Mus musculus]	-0.291965	0.0182153	-0.163152		76	40		116		0.794611	0.637037			-0.331679	-0.650551			-0.240379	-0.343551			1.13377	1.19061			0.181131	0.251699			-0.0447687	0.0811992			0.932236	0.828245			-0.101234	-0.271871			-0.200534	-0.125771
755508129	XP_011238805.1	Thrap3	230753	thyroid hormone receptor-associated protein 3 isoform X1 [Mus musculus]	-0.432955	0.0188992	-0.142817	28	52	57	7	144	0.876694	0.672566	0.662472	1.30676	-0.189855	-0.572252	-0.594068	0.385998	-0.432955	-0.480952	-0.287068	-0.111702	1.26414	1.1434	1.14029	0.953111	0.338151	0.193326	0.189399	-0.0692835	0.242051	-0.0325739	0.0188992	0.131217	1.18263	0.767444	0.818516	1.19623	0.241994	-0.381866	-0.288917	0.258497	-0.0531055	-0.481166	-0.142817	-0.0162028
133778989	NP_032883.2	Prkci	18759	protein kinase C iota type [Mus musculus]	0.60659	0.0191394	0.428969		4	4		8		1.62845	1.08026			0.703504	0.111377			0.794804	0.418377			1.55915	0.866888			0.640761	-0.206082			0.414861	-0.376582			2.32193	0.755662			1.21533	-0.404188			1.11603	-0.258088
283806681	NP_619621.2	Luc7l2	192196	putative RNA-binding protein Luc7-like 2 isoform 1 [Mus musculus]	-0.854032	0.0194125	-0.765775	28	470	189	11	698	0.654774	0.533563	0.44487	0.74398	-0.610932	-0.906271	-1.16854	-0.426664	-0.854032	-0.814971	-0.861544	-0.924364	1.1109	1.18535	1.07083	0.924999	0.151729	0.245313	0.09873	-0.112476	0.0556294	0.0194125	-0.07177	0.0880244	0.721998	0.630044	0.487842	0.688181	-0.469932	-0.666475	-1.03552	-0.539139	-0.765032	-0.765775	-0.889415	-0.813839
568929555	XP_006503371.1	Dock7	67299	dedicator of cytokinesis protein 7 isoform X1 [Mus musculus]	0.165379	0.0195176	-0.213248		16	37	8	61		1.61306	0.591585	1.70538		0.689801	-0.757343	0.770094		0.781101	-0.450343	0.272394		1.05455	1.28237	0.528885		0.076627	0.358808	-0.918975		-0.149273	0.188308	-0.718475		0.956335	0.753206	0.908766		-0.0644117	-0.408884	-0.138019		-0.163712	-0.262784	-0.412719
225543465	NP_852109.2	Gprc5a	232431	retinoic acid-induced protein 3 [Mus musculus]	0.0055893	0.0197802	0.0522195	2		25	11	38	2.89544		0.332977	1.19677	1.53378		-1.5865	0.259142	1.29068		-1.2795	-0.238558	0.285432		4.33172	1.86381	-1.80878		2.11494	0.898255	-1.90488		1.94444	1.09875	0.826452		1.44236	2.21672	-0.274997		0.528436	1.14843	-0.570097		0.674536	0.873725
124486727	NP_001074537.1	Ltn1	78913	E3 ubiquitin-protein ligase listerin [Mus musculus]	0.116421	0.0208534	0.208061		10	26		36		0.86457	1.03132			-0.209945	0.044488			-0.118645	0.351488			1.45154	0.933371			0.537584	-0.0994774			0.311684	-0.269977			1.30905	0.986778			0.388524	-0.0192021			0.289224	0.126898
31981515	NP_035421.2	Rpl7	19989	60S ribosomal protein L7 [Mus musculus]	0.0397027	0.0212459	0.0306504	345	292	268		905	1.21656	0.894007	0.848008		0.282803	-0.161642	-0.237851		0.0397027	-0.0703423	0.0691494		1.16032	1.18686	1.11673		0.214524	0.247146	0.159284		0.118424	0.0212459	-0.0112164		1.41915	1.09426	0.904		0.505028	0.12995	-0.145605		0.209928	0.0306504	0.00049454
31560110	NP_081276.2	Gtpbp4	69237	nucleolar GTP-binding protein 1 [Mus musculus]	-0.361956	0.0221442	-0.156889	45	94	65		204	0.810196	0.730392	0.814291		-0.303658	-0.453256	-0.296384		-0.546758	-0.361956	0.0106155		1.43955	1.13543	1.14286		0.525623	0.183233	0.192644		0.429523	-0.0426667	0.0221442		1.10054	0.835825	0.936878		0.138211	-0.258728	-0.0940669		-0.156889	-0.358028	0.0520331
70780373	NP_059504.2	Akap8l	54194	A-kinase anchor protein 8-like [Mus musculus]	-0.593283	0.022389	-0.525526	2	4	8		14	0.784484	1.19787	0.423587		-0.350183	0.260469	-1.23927		-0.593283	0.351769	-0.932271		1.0856	0.389054	1.22506		0.118489	-1.36196	0.292847		0.022389	-1.58786	0.122347		0.852383	4.07852	0.49039		-0.230426	2.02804	-1.028		-0.525526	1.92874	-0.8819
568947529	XP_006540786.1	Ruvbl2	20174	ruvB-like 2 isoform X1 [Mus musculus]	-0.0263589	0.0225627	0.213102	15	18	4		37	1.16211	1.08662	0.76143		0.216741	0.119844	-0.393216		-0.0263589	0.211144	-0.0862164		1.19631	1.16051	1.14319		0.258597	0.214762	0.193063		0.162497	-0.0111379	0.0225627		1.42228	1.32148	0.870458		0.508202	0.402159	-0.200154		0.213102	0.302859	-0.0540537
6753380	NP_034000.1	Cdk4	12567	cyclin-dependent kinase 4 [Mus musculus]	0.549518	0.02282	0.539203		3			3		1.37384				0.458218				0.549518				1.18815				0.24872				0.02282				1.55671				0.638503				0.539203
13385472	NP_080250.1	Rpl14	67115	60S ribosomal protein L14 [Mus musculus]	0.0868158	0.0233941	0.0544434	150	64	51		265	1.27475	0.894959	0.858456		0.35021	-0.160106	-0.220184		0.10711	-0.0688062	0.0868158		1.03806	1.27234	1.14385		0.0538853	0.347484	0.193894		-0.0422147	0.121584	0.0233941		1.27416	1.05564	0.941969		0.349543	0.078116	-0.0862492		0.0544434	-0.021184	0.0598508
568946406	XP_006540351.1	Hspbp1	66245	hsp70-binding protein 1 isoform X1 [Mus musculus]	0.565784	0.0246957	0.571767	98	147	99		344	1.52133	1.47082	1.19647		0.605335	0.556617	0.258784		0.362235	0.647917	0.565784		1.07246	1.31654	1.14488		0.100918	0.396747	0.195196		0.00481814	0.170847	0.0246957		1.69796	1.79574	1.34319		0.763807	0.844582	0.425667		0.468707	0.745282	0.571767
30519925	NP_848720.1	Nop16	28126	nucleolar protein 16 [Mus musculus]	-0.168295	0.0250359	-0.109025	18	41	50		109	0.894576	0.835322	0.901807		-0.160724	-0.259595	-0.14911		-0.403824	-0.168295	0.15789		1.08759	1.28003	0.975977		0.121136	0.356177	-0.0350808		0.0250359	0.130277	-0.205581		0.938958	0.993282	0.878631		-0.0908675	-0.0097251	-0.18667		-0.385968	-0.109025	-0.0405703
40538825	NP_081432.2	Ddx51	69663	ATP-dependent RNA helicase DDX51 [Mus musculus]	-0.294021	0.0251183	-0.370961	15	21	20	5	61	0.778322	0.765609	0.874594	1.3918	-0.36156	-0.385321	-0.193314	0.476956	-0.60466	-0.294021	0.113686	-0.0207442	1.04277	1.19005	1.2104	0.744892	0.0604212	0.251018	0.275487	-0.424897	-0.0356788	0.0251183	0.104987	-0.224397	0.736977	0.828366	0.974628	0.993879	-0.440308	-0.271661	-0.0370761	-0.00885762	-0.735408	-0.370961	0.109024	-0.283558
19527026	NP_598568.1	Lrrc59	98238	leucine-rich repeat-containing protein 59 [Mus musculus]	-0.42791	0.0254847	-0.489624		13	5		18		0.948162	0.44217			-0.0767939	-1.17733			0.0145061	-0.870325			1.01852	1.33875			0.0264778	0.420892			-0.199422	0.250392			0.988667	0.496682			-0.0164428	-1.0096			-0.115743	-0.863504
225543319	NP_033529.3	Vcp	269523	transitional endoplasmic reticulum ATPase [Mus musculus]	0.817115	0.025568	0.873345	16	29	23		68	2.08524	2.29705	0.711842		1.06022	1.19978	-0.490372		0.817115	1.29108	-0.183372		0.775369	1.19042	2.39559		-0.367044	0.251468	1.26038		-0.463144	0.025568	1.08988		2.24769	2.46536	1.43892		1.16845	1.3018	0.524986		0.873345	1.2025	0.671086
254675265	NP_958796.2	Plec	18810	plectin isoform 1a [Mus musculus]	-0.644268	0.0267796	-0.582189	3	2	2	3	10	1.482	0.600581	0.413651	1.33997	0.567544	-0.735568	-1.27352	0.422201	0.324444	-0.644268	-0.966515	-0.0754986	0.830098	1.19142	1.15985	0.606608	-0.268646	0.25268	0.213939	-0.721163	-0.364746	0.0267796	0.0434388	-0.520663	1.18777	0.715543	0.474434	0.812837	0.248253	-0.482889	-1.07572	-0.298962	-0.0468469	-0.582189	-0.92962	-0.573662
58037133	NP_081166.1	Ngdn	68966	neuroguidin [Mus musculus]	-0.232684	0.0267918	-0.21642	22	48	16		86	1.00725	0.744407	0.719265		0.0104162	-0.425837	-0.475405		-0.232684	-0.334537	-0.168405		1.01145	1.19143	1.16029		0.0164267	0.252692	0.214482		-0.0796733	0.0267918	0.0439823		1.05605	0.778791	0.848235		0.0786804	-0.360692	-0.237464		-0.21642	-0.459992	-0.0913645
13385044	NP_079868.1	Rpl35	66489	60S ribosomal protein L35 [Mus musculus]	-0.028528	0.0280014	0.0141299	71	182	140		393	1.16036	0.852649	0.876096		0.214572	-0.229977	-0.190838		-0.028528	-0.138677	0.116162		1.08983	1.2374	1.05718		0.124101	0.307316	0.0802149		0.0280014	0.0814158	-0.0902851		1.36683	1.03741	0.912584		0.450829	0.0529846	-0.13197		0.155729	-0.0463154	0.0141299
148540184	NP_080316.3	Srfbp1	67222	serum response factor-binding protein 1 [Mus musculus]	0.954245	0.0283615	1.09346	1	2			3	3.43915	1.21271			1.78205	0.278239			1.53895	0.369539			1.50756	0.862446			0.592217	-0.213494			0.496117	-0.439394			5.18473	1.15433			2.37427	0.207051			2.07917	0.107751
261878607	NP_001159904.1	Hnrnpf	98758	heterogeneous nuclear ribonucleoprotein F [Mus musculus]	-0.173385	0.0283813	-0.081965	358	217	123	19	717	0.993783	0.83238	0.744255	1.22117	-0.00899745	-0.264685	-0.42613	0.288259	-0.252097	-0.173385	-0.11913	-0.209441	1.09012	1.24118	1.14353	0.87672	0.124481	0.311716	0.193498	-0.189812	0.0283813	0.0858161	0.0229985	0.0106877	1.06294	1.03394	0.853779	1.06621	0.0880581	0.048147	-0.228065	0.0924921	-0.207042	-0.051153	-0.081965	-0.182208
16418339	NP_443067.1	Rpl10	110954	60S ribosomal protein L10 [Mus musculus]	-0.117641	0.0284462	0.0323705	307	69	112		488	1.1993	0.833662	0.745024		0.262188	-0.262465	-0.424641		0.019088	-0.171165	-0.117641		1.07863	1.1928	1.20806		0.109201	0.254346	0.272693		0.0131008	0.0284462	0.102193		1.26572	1.02382	0.924196		0.339955	0.0339662	-0.11373		0.0448551	-0.0653338	0.0323705
568949271	XP_006507236.1	Numa1	101706	nuclear mitotic apparatus protein 1 isoform X2 [Mus musculus]	-0.273397	0.0289459	-0.292711	136	40	17	6	199	0.979219	0.630991	0.736939	0.772497	-0.0302967	-0.664309	-0.440383	-0.372398	-0.273397	-0.573009	-0.133383	-0.870098	1.09054	1.43124	0.946658	0.997074	0.125046	0.517262	-0.0790853	-0.00422688	0.0289459	0.291362	-0.249585	0.196273	1.09774	0.874536	0.702746	0.883768	0.134539	-0.193411	-0.508925	-0.17826	-0.160561	-0.292711	-0.362825	-0.45296
12963557	NP_075667.1	Dmap1	66233	DNA methyltransferase 1-associated protein 1 [Mus musculus]	1.05918	0.0297159	1.17061		3		2	5		1.95596		1.72234		0.967877		0.784371		1.05918		0.286671		1.19385		0.940164		0.255616		-0.0890153		0.0297159		0.111485		2.41147		1.61928		1.26991		0.695356		1.17061		0.420656
30794450	NP_077174.1	Rpl4	67891	60S ribosomal protein L4 [Mus musculus]	0.0159521	0.030656	0.0297566	961	619	451	93	2124	1.20123	0.872675	0.817308	1.36424	0.264509	-0.196484	-0.291048	0.448098	0.0214086	-0.105184	0.0159521	-0.0496022	1.07365	1.25362	1.14962	0.866396	0.102518	0.326098	0.201156	-0.206902	0.00641832	0.100198	0.030656	-0.00640163	1.28733	1.09358	0.8955	1.2221	0.364384	0.129057	-0.159235	0.289362	0.0692839	0.0297566	-0.0131353	0.0146618
255308899	NP_038790.2	Rpl3	27367	60S ribosomal protein L3 [Mus musculus]	-0.146868	0.0308272	0.0454381	67	302	407	10	786	1.06898	0.83555	0.821264	1.04968	0.0962316	-0.259202	-0.284082	0.069943	-0.146868	-0.167902	0.0229178	-0.427757	1.2372	1.19477	1.11185	1.1784	0.307082	0.256727	0.152961	0.236832	0.210982	0.0308272	-0.0175389	0.437332	1.31484	1.04984	0.932605	1.20972	0.394887	0.07017	-0.100662	0.274671	0.0997873	-0.02913	0.0454381	-2.88148e-05
156766070	NP_598410.2	Slc12a6	107723	solute carrier family 12 member 6 isoform 2 [Mus musculus]	0.109548	0.0309861	0.120066			4		4			0.87209				-0.197452				0.109548				1.14988				0.201486				0.0309861				0.982116				-0.0260345				0.120066
164698506	NP_033216.2	Vps4b	20479	vacuolar protein sorting-associated protein 4B [Mus musculus]	0.00916056	0.0310063	0.0739031	2	3			5	2.21685	0.507545			1.14851	-0.978391			0.905412	-0.887091			0.703292	1.85551			-0.507805	0.891818			-0.603905	0.665918			1.55909	0.934003			0.640707	-0.098501			0.345607	-0.197801
21313566	NP_079707.1	Llph	66225	protein LLP homolog [Mus musculus]	-0.118929	0.0311582	-0.152509	32	106	50		188	1.08988	0.806467	0.847718		0.124171	-0.310312	-0.238344		-0.118929	-0.219012	0.0686561		0.872481	1.19504	1.17419		-0.196805	0.257058	0.231666		-0.292905	0.0311582	0.0611662		0.863073	0.96379	0.961182		-0.212446	-0.0532093	-0.0571181		-0.507546	-0.152509	0.0889819
6679567	NP_033012.1	Ptrf	19285	polymerase I and transcript release factor [Mus musculus]	-0.0137492	0.0312459	0.153895	45	57	10	7	119	1.31728	0.929773	0.497845	1.3018	0.397565	-0.105049	-1.00623	0.380509	0.154465	-0.0137492	-0.699232	-0.117191	1.048	1.19511	1.75459	1.22671	0.0676422	0.257146	0.811135	0.294791	-0.0284578	0.0312459	0.640635	0.495291	1.43311	1.19184	0.865657	1.60996	0.519154	0.253195	-0.208133	0.687024	0.224054	0.153895	-0.0620329	0.412324
146231985	NP_075679.2	Acin1	56215	apoptotic chromatin condensation inducer in the nucleus isoform 2 [Mus musculus]	-0.394169	0.0315068	-0.363365	16	9	8		33	0.669838	1.12347	0.615074		-0.578115	0.167962	-0.701169		-0.821215	0.259262	-0.394169		1.24574	1.01015	1.1503		0.317004	0.0145648	0.202007		0.220904	-0.211335	0.0315068		1.03033	0.825441	0.702483		0.0431036	-0.276764	-0.509465		-0.251996	-0.376064	-0.363365
126506294	NP_796299.2	Tsr1	104662	pre-rRNA-processing protein TSR1 homolog [Mus musculus]	0.046008	0.0317219	0.0534253	8	35	27		70	1.22188	0.892597	0.836035		0.289108	-0.16392	-0.258365		0.046008	-0.0726197	0.048635		1.21114	1.19551	1.14386		0.276367	0.257622	0.193908		0.180267	0.0317219	0.0234085		1.47988	1.11167	0.894789		0.565475	0.152725	-0.16038		0.270375	0.0534253	-0.0142799
16716475	NP_444413.1	Ddx50	94213	ATP-dependent RNA helicase DDX50 [Mus musculus]	-0.582026	0.0318095	-0.381404	43	20	22		85	1.11711	0.627059	0.469414		0.159769	-0.673326	-1.09107		-0.0833312	-0.582026	-0.784068		1.09271	1.23919	1.09955		0.12791	0.309397	0.136918		0.0318095	0.0834973	-0.0335825		1.27557	0.822391	0.621004		0.351143	-0.282104	-0.687325		0.0560427	-0.381404	-0.541225
6755372	NP_036182.1	Rps3	27050	40S ribosomal protein S3 [Mus musculus]	-0.134822	0.0321783	0.051971	22	196	210		428	1.07794	0.846726	0.869752		0.108278	-0.240034	-0.201324		-0.134822	-0.148734	0.105676		1.28391	1.19588	1.08424		0.360549	0.258078	0.116689		0.264449	0.0321783	-0.053811		1.27198	1.0597	0.980081		0.347071	0.0836626	-0.029027		0.051971	-0.0156374	0.117073
126362985	NP_080317.3	Rrp15	67223	RRP15-like protein [Mus musculus]	-0.225323	0.032705	-0.255636	16	14	6		36	0.86789	0.802947	0.93404		-0.204415	-0.316623	-0.0984439		-0.447515	-0.225323	0.208556		1.09339	1.34508	1.00417		0.128805	0.427693	0.00600811		0.032705	0.201793	-0.164492		1.01138	0.897301	0.795565		0.0163206	-0.156336	-0.329948		-0.278779	-0.255636	-0.183848
31542602	NP_034615.2	Elavl1	15568	ELAV-like protein 1 [Mus musculus]	-0.249807	0.0334087	-0.249105	49	112	78		239	0.814599	0.789435	0.802274		-0.295838	-0.341107	-0.317833		-0.538938	-0.249807	-0.0108335		1.22485	1.19691	1.11678		0.2926	0.259309	0.15935		0.1965	0.0334087	-0.0111496		0.997758	0.901372	0.883393		-0.00323842	-0.149805	-0.178873		-0.298338	-0.249105	-0.0327732
254939694	NP_077149.2	U2af1	108121	splicing factor U2AF 35 kDa subunit isoform 1 [Mus musculus]	-0.261247	0.0336613	-0.183485	1	21	5		27	0.9875	0.723958	304.597		-0.0181467	-0.466022	8.25076		-0.261247	-0.374722	8.55776		1.09411	1.92638	0.827798		0.129761	0.945894	-0.272649		0.0336613	0.719994	-0.443149		1.08044	0.844935	165.98		0.111615	-0.243089	7.37487		-0.183485	-0.342389	7.52097
6753364	NP_033991.1	Cdc42	12540	cell division control protein 42 homolog isoform 1 precursor [Mus musculus]	0.169601	0.0338576	0.190025			2		2			0.909157				-0.137399				0.169601				1.15217				0.204358				0.0338576				1.03091				0.0439245				0.190025
38708163	NP_035841.1	Fmnl3	22379	formin-like protein 3 isoform 1 [Mus musculus]	-0.422396	0.0344813	-0.443026	2	2	15		19	0.0599322	1.02921	0.603156		-4.06052	0.0415336	-0.729396		-4.30362	0.132834	-0.422396		6.19757	0.907468	1.15267		2.6317	-0.140081	0.204981		2.5356	-0.365981	0.0344813		0.371434	0.933973	0.664746		-1.42882	-0.0985478	-0.589126		-1.72392	-0.197848	-0.443026
6678682	NP_032521.1	Lgals1	16852	galectin-1 [Mus musculus]	0.00198603	0.0345795	0.162921			14		14			0.809434				-0.305014				0.00198603				1.15275				0.20508				0.0345795				1.01173				0.0168209				0.162921
262263310	NP_778166.2	Mrpl22	216767	39S ribosomal protein L22, mitochondrial precursor [Mus musculus]	-0.113034	0.0346626	-0.242354		4			4		0.867939				-0.204334				-0.113034				1.19795				0.260563				0.0346626				0.9056				-0.143054				-0.242354
6677813	NP_033124.1	Rps8	20116	40S ribosomal protein S8 [Mus musculus]	-0.133065	0.0347861	0.0253934	481	167	136		784	1.07925	0.824018	0.820357		0.110035	-0.279251	-0.285676		-0.133065	-0.187951	0.0213242		1.15113	1.19805	1.14062		0.203053	0.260686	0.189812		0.106953	0.0347861	0.019312		1.24876	1.00364	0.963037		0.320493	0.00524088	-0.0543374		0.0253934	-0.0940591	0.0917626
6671569	NP_031501.1	Rplp0	11837	60S acidic ribosomal protein P0 [Mus musculus]	-0.109595	0.0356429	-0.0395909	302	252	181	3	738	1.18918	0.809929	0.749191	5.6114	0.249971	-0.304132	-0.416595	2.48836	0.00687086	-0.212832	-0.109595	1.99066	1.01403	1.30744	1.1536		0.0201012	0.386748	0.206143		-0.0759988	0.160848	0.0356429		1.23602	1.04226	0.868182		0.305696	0.0597091	-0.20393		0.0105963	-0.0395909	-0.0578304
165932389	NP_573490.3	Nup155	170762	nuclear pore complex protein Nup155 [Mus musculus]	-0.153287	0.0356957	0.127192		19	31	1	51		0.888773	0.690274	2.34413		-0.170113	-0.53476	1.22905		-0.0788135	-0.22776	0.731354		1.2311	1.12338	0.535906		0.299951	0.16784	-0.899948		0.074051	-0.00265968	-0.699448		1.20817	0.955789	1.25623		0.272821	-0.0652362	0.329106		0.173521	0.0808638	0.0544061
7657583	NP_056644.1	Slc25a13	50799	calcium-binding mitochondrial carrier protein Aralar2 isoform 1 [Mus musculus]	-0.605306	0.0363431	-0.518536	4	29	15		48	0.136435	0.617022	0.689467		-2.87372	-0.696606	-0.536447		-3.11682	-0.605306	-0.229447		1.71794	1.19934	0.8238		0.780677	0.262243	-0.279633		0.684577	0.0363431	-0.450133		0.994922	0.747821	0.498318		-0.00734403	-0.419236	-1.00486		-0.302444	-0.518536	-0.858761
28372479	NP_077228.1	Rps25	75617	40S ribosomal protein S25 [Mus musculus]	-0.165955	0.0369077	-0.0803222	51	53	28		132	1.05493	0.8137	0.754529		0.0771446	-0.297431	-0.406352		-0.165955	-0.206131	-0.0993515		1.09658	1.34324	1.08812		0.133008	0.425718	0.121831		0.0369077	0.199818	-0.0486689		1.15681	1.08325	0.854752		0.210152	0.115369	-0.226422		-0.0849477	0.0160694	-0.0803222
568945307	XP_006539821.1	Leng8	232798	leukocyte receptor cluster member 8 homolog isoform X1 [Mus musculus]	0.0941619	0.03773	0.181226		3			3		1.00199				0.00286195				0.0941619				1.2005				0.26363				0.03773				1.21464				0.280526				0.181226
169234780	NP_062311.1	Ncapg	54392	condensin complex subunit 3 [Mus musculus]	1.2477	0.0380955	0.332329	3	4	9		16	6.60405	1.63868	1.91945		2.72335	0.712534	0.940695		2.48025	0.803834	1.2477		1.09748	1.56762	0.907596		0.134195	0.648574	-0.139878		0.0380955	0.422674	-0.310378		1.54481	2.43142	1.00414		0.627429	1.2818	0.00596628		0.332329	1.1825	0.152066
72384374	NP_062426.2	Ddx21	56200	nucleolar RNA helicase 2 [Mus musculus]	-0.34213	0.038104	-0.193409	267	698	828	36	1829	0.933661	0.738842	0.854719	1.49282	-0.09903	-0.436663	-0.226478	0.578037	-0.34213	-0.345363	0.0805224	0.0803372	1.17342	1.20081	1.07758	0.897672	0.230717	0.264004	0.107798	-0.155739	0.134617	0.038104	-0.0627019	0.0447607	1.07303	0.915059	0.936543	1.42306	0.101691	-0.128064	-0.0945833	0.508997	-0.193409	-0.227364	0.0515167	0.234297
21312814	NP_080616.1	Pop1	67724	ribonucleases P/MRP protein subunit POP1 isoform 2 [Mus musculus]	-0.330469	0.0382067	-0.0269719	8	56	77	6	147	0.903148	0.746509	0.763373	0.664722	-0.146965	-0.421769	-0.389539	-0.589176	-0.390065	-0.330469	-0.0825394	-1.08688	1.42033	1.20089	1.06645	1.2042	0.506223	0.264107	0.0928103	0.268071	0.410123	0.0382067	-0.0776897	0.468571	1.28277	0.906411	0.886952	0.842467	0.359258	-0.141763	-0.173072	-0.247307	0.0641578	-0.241063	-0.0269719	-0.522007
30061399	NP_835584.1	Hist2h2aa2	319192	histone H2A type 2-A [Mus musculus]	0.117228	0.039235	0.152507	5	24	9		38	1.99385	0.70336	0.876744		0.995559	-0.507664	-0.189772		0.752459	-0.416364	0.117228		0.683991	1.47606	1.15648		-0.547951	0.561747	0.209735		-0.644051	0.335847	0.039235		1.36378	1.0298	1.02485		0.447607	0.0423689	0.0354142		0.152507	-0.0569311	0.181514
22203755	NP_666312.1	Eif3c	56347	eukaryotic translation initiation factor 3 subunit C [Mus musculus]	-0.107605	0.0394213	0.356469	12	14	14		40	1.09847	1.42744	0.614005		0.135495	0.513425	-0.703679		-0.107605	0.604725	-0.396679		1.1605	1.2019	1.02121		0.214741	0.265321	0.0302758		0.118641	0.0394213	-0.140224		1.57088	1.47386	0.62334		0.651569	0.5596	-0.681909		0.356469	0.4603	-0.535809
840087695	NP_001296945.1	Clk2-scamp3	105943584	uncharacterized protein LOC105943584 isoform 1 [Mus musculus]	-1.07571	0.040174	-1.01308		5	2	1	8		0.119098	1.43403	312.235		-3.06978	0.520074	8.28649		-2.97848	0.827074	7.78879		2.09611	0.663897	1.3942		1.06772	-0.590969	0.479437		0.841817	-0.761469	0.679937		0.249642	0.952047	435.317		-2.00207	-0.0708953	8.76592		-2.10137	0.0752047	8.49122
568990711	XP_006520255.1	Rai14	75646	ankycorbin isoform X3 [Mus musculus]	0.013703	0.0401972	0.0635001			2	1	3			0.816035				-0.293297				0.013703				1.15725				0.210697				0.0401972				0.944354				-0.0825999				0.0635001
19527174	NP_598714.1	Sf3b3	101943	splicing factor 3B subunit 3 [Mus musculus]	-0.885178	0.0410662	-0.744487	4	96	142	32	274	0.341371	0.508219	0.584247	0.796201	-1.55059	-0.976478	-0.77535	-0.328796	-1.79369	-0.885178	-0.46835	-0.826496	2.23635	1.19624	1.15794	0.768534	1.16114	0.258504	0.211566	-0.379818	1.06504	0.0326043	0.0410662	-0.179318	0.568277	0.63941	0.653321	0.625327	-0.815333	-0.645187	-0.614136	-0.677317	-1.11043	-0.744487	-0.468036	-0.952017
377837258	XP_003689266.1	LOC100862455	100862455	60S ribosomal protein L23 isoform X2 [Mus musculus]	-0.0954922	0.0411134	-0.128846	63	46	31		140	1.15575	0.878557	0.676821		0.208828	-0.186792	-0.563153		-0.0342717	-0.0954922	-0.256153		1.14436	0.939035	1.15798		0.194541	-0.0907498	0.211613		0.098441	-0.31665	0.0411134		1.34347	0.824995	0.826481		0.425961	-0.277542	-0.274946		0.130861	-0.376842	-0.128846
14149647	NP_035422.1	Rpl9	20005	60S ribosomal protein L9 [Mus musculus]	-0.121677	0.0418114	-0.0711273	3	33	22		58	0.698324	1.07272	0.742943		-0.518032	0.101272	-0.428677		-0.761132	0.192572	-0.121677		1.3937	0.955034	1.15854		0.478918	-0.0663758	0.212311		0.382818	-0.292276	0.0418114		1.8883	0.926049	0.860217		0.917087	-0.11084	-0.217227		0.621987	-0.21014	-0.0711273
171460910	NP_001108449.1	U2surp	67958	U2 snRNP-associated SURP motif-containing protein isoform 1 [Mus musculus]	-0.17487	0.0419339	-0.237431	3	23	9		35	0.934216	0.831524	0.816357		-0.0981726	-0.26617	-0.292728		-0.341273	-0.17487	0.0142722		1.1004	1.43942	0.702868		0.138034	0.52549	-0.508674		0.0419339	0.29959	-0.679174		1.04078	1.29603	0.651685		0.057669	0.374103	-0.617754		-0.237431	0.274803	-0.471654
224809384	NP_080748.3	Nifk	67949	MKI67 FHA domain-interacting nucleolar phosphoprotein [Mus musculus]	-0.319583	0.0425282	-0.140394	69	81	35		185	0.842858	0.752163	0.951243		-0.246639	-0.410883	-0.0721139		-0.489739	-0.319583	0.234886		1.27676	1.20449	1.07476		0.352482	0.268428	0.104016		0.256382	0.0425282	-0.0664838		1.1132	0.869244	0.977032		0.154706	-0.202166	-0.0335224		-0.140394	-0.301466	0.112578
209862973	NP_001129553.1	Ssrp1	20833	FACT complex subunit SSRP1 [Mus musculus]	0.162399	0.0425789	0.169313	22	18	11		51	0.635966	1.24544	0.90463		-0.652978	0.316653	-0.144601		-0.896078	0.407953	0.162399		1.54842	1.20454	1.1446		0.630794	0.268479	0.194839		0.534694	0.0425789	0.0243387		1.13107	1.26132	1.01622		0.177688	0.334937	0.0232127		-0.117412	0.235637	0.169313
170932558	NP_082315.3	Esco2	71988	N-acetyltransferase ESCO2 [Mus musculus]	-0.942491	0.0435112	-0.854908		2	2		4		0.334856	0.613488			-1.57839	-0.704893			-1.48709	-0.397893			1.22858	1.13794			0.296993	0.186429			0.0710934	0.0159289			0.423915	0.698114			-1.23815	-0.518465			-1.33745	-0.372365
755513626	XP_011246495.1	Ssh1	231637	protein phosphatase Slingshot homolog 1 isoform X1 [Mus musculus]	-0.992484	0.0435521	-1.12802		20	13		33		0.60379	0.317453			-0.727882	-1.65539			-0.636582	-1.34839			1.17517	1.18973			0.232869	0.250635			0.00696916	0.0801351			0.744971	0.272041			-0.424743	-1.8781			-0.524043	-1.732
281332195	NP_001163812.1	Mlf2	30853	myeloid leukemia factor 2 [Mus musculus]	2.00304	0.0447017	1.60084	1	3	2		6	11.2869	3.76263	2.23285		3.49658	1.91174	1.15889		3.25348	2.00304	1.46589		0.329729	11.7363	1.16087		-1.60065	3.5529	0.215202		-1.69675	3.327	0.0447017		3.72163	44.1592	2.05861		1.89594	5.46464	1.04167		1.60084	5.36534	1.18777
114205431	NP_056566.2	Abce1	24015	ATP-binding cassette sub-family E member 1 [Mus musculus]	0.314642	0.0447128	0.464265		74	26	6	106		1.29836	0.903938	1.7984		0.376689	-0.145704	0.846716		0.467989	0.161296	0.349016		1.15765	1.20968	0.125138		0.211197	0.274629	-2.99841		-0.0147031	0.104129	-2.79791		1.57586	1.16925	0.659425		0.656141	0.225588	-0.600721		0.556841	0.371688	-0.875421
9790013	NP_062790.1	Aatf	56321	protein AATF [Mus musculus]	-0.380069	0.0456725	-0.35329	46	67	23		136	0.78594	0.72128	0.775656		-0.347508	-0.471369	-0.366511		-0.590608	-0.380069	-0.0595113		1.21539	1.16708	1.16165		0.281416	0.222902	0.216172		0.185316	-0.00299805	0.0456725		0.95871	0.838574	0.793693		-0.0608332	-0.25399	-0.333347		-0.355933	-0.35329	-0.187247
30425338	NP_780761.1	Wdr3	269470	WD repeat-containing protein 3 [Mus musculus]	-0.0271198	0.04604	-0.0130751		59	26		85		0.95765	0.763072			-0.0624302	-0.390109			0.0288698	-0.0831094			1.15457	1.21514			0.207361	0.281118			-0.0185385	0.110618			1.06863	0.889634			0.0957665	-0.168717			-0.00353346	-0.0226167
27501448	NP_034709.1	Eif6	16418	eukaryotic translation initiation factor 6 [Mus musculus]	-0.455302	0.0462765	-0.101602	12	14	13		39	0.730661	0.684631	0.897081		-0.452725	-0.546602	-0.15669		-0.695825	-0.455302	0.15031		1.28583	1.14649	1.16213		0.362701	0.197218	0.216777		0.266601	-0.0286818	0.0462765		0.878183	0.998406	1.18294		-0.187407	-0.00230175	0.242379		-0.482507	-0.101602	0.388479
568939230	XP_006504964.1	Pds5b	100710	sister chromatid cohesion protein PDS5 homolog B isoform X1 [Mus musculus]	0.150936	0.0463506	0.211822		12			12		1.0422				0.0596356				0.150936				1.20769				0.272251				0.0463506				1.24067				0.311122				0.211822
6679459	NP_032947.1	Prim1	19075	DNA primase small subunit [Mus musculus]	0.469765	0.0471172	0.152095	14	7	12	1	34	1.94255	1.29996	0.741347	0.0745143	0.957949	0.378465	-0.431779	-3.74634	0.714849	0.469765	-0.124779	-4.24404	0.858585	3.03434	1.16281	0.552521	-0.219968	1.60138	0.217617	-0.8559	-0.316068	1.37548	0.0471172	-0.6554	1.36339	5.26254	0.924964	0.0411707	0.447195	2.39576	-0.112531	-4.60224	0.152095	2.29646	0.033569	-4.87694
755518902	XP_011239928.1	Ppfibp1	67533	liprin-beta-1 isoform X4 [Mus musculus]	0.590492	0.0477953	1.05404	8	6	24		38	1.38474	3.62045	1.21714		0.469611	1.85617	0.283492		0.226511	1.94747	0.590492		1.51182	1.2089	1.09702		0.596289	0.273695	0.133595		0.500189	0.0477953	-0.0369048		2.5476	4.20869	1.61929		1.34914	2.07337	0.695364		1.05404	1.97407	0.841464
110625624	NP_038714.2	Tcp1	21454	T-complex protein 1 subunit alpha isoform 1 [Mus musculus]	0.269398	0.0482957	0.285109	35	129	49	11	224	1.22068	1.13139	1.04477	1.26533	0.287689	0.178098	0.0631834	0.339514	0.0445895	0.269398	0.370183	-0.158186	1.11058	1.20932	0.998388	1.03949	0.151314	0.274196	-0.00232746	0.0558707	0.0552142	0.0482957	-0.172827	0.256371	1.49507	1.36471	1.0665	1.23854	0.580209	0.448594	0.0928829	0.308646	0.285109	0.349294	0.238983	0.0339462
548960457	NP_001271452.1	Larp4	207214	la-related protein 4 isoform 5 [Mus musculus]	0.12694	0.0488764	-0.0144586	8	2	1		11	1.29239	1.3414	0.732746		0.37004	0.423738	-0.448615		0.12694	0.515038	-0.141615		1.10571	0.442648	1.22099		0.144976	-1.17577	0.288056		0.0488764	-1.40167	0.117556		1.42901	0.593768	0.894679		0.515016	-0.75203	-0.160559		0.219916	-0.85133	-0.0144586
42558248	NP_058019.2	Caprin1	53872	caprin-1 isoform a [Mus musculus]	-0.283681	0.0492134	-0.306467	26	10	24		60	1.21214	0.762554	0.66403		0.277552	-0.391089	-0.590681		0.0344524	-0.299789	-0.283681		0.818515	1.28542	1.1645		-0.28892	0.362236	0.219713		-0.38502	0.136336	0.0492134		0.992152	1.00408	0.658342		-0.0113673	0.00587619	-0.603092		-0.306467	-0.0934238	-0.456992
124248570	NP_001074264.1	G3bp2	23881	ras GTPase-activating protein-binding protein 2 isoform b [Mus musculus]	0.46619	0.0493442	0.555234	1	1	1		3	1.32541	1.59963			0.406442	0.677737			0.163342	0.769037			0.529064	2.53007			-0.918487	1.33918			-1.01459	1.11328			0.701228	4.04717			-0.512045	2.01691			-0.807145	1.91761
244790087	NP_001155889.1	Myef2	17876	myelin expression factor 2 isoform 1 [Mus musculus]	-0.35817	0.0495076	-0.413332	69	63	11	2	145	0.993414	0.586167	0.630614	0.917532	-0.00953246	-0.770617	-0.66517	-0.12417	-0.252632	-0.679317	-0.35817	-0.62187	0.976327	1.22027	1.16474	1.95909	-0.0345637	0.287199	0.220008	0.970181	-0.130664	0.0612991	0.0495076	1.17068	1.0199	0.80439	0.675664	1.10434	0.0284236	-0.314032	-0.565622	0.143187	-0.266676	-0.413332	-0.419522	-0.131513
755539474	XP_011247506.1	Tefm	68550	transcription elongation factor, mitochondrial isoform X1 [Mus musculus]	0.728585	0.0498252	0.974863		27	4		31		0.572709	3.63762			-0.804127	1.863			-0.712827	2.17			0.992169	1.42148			-0.0113422	0.507393			-0.237242	0.336893			0.538403	6.94593			-0.893242	2.79617			-0.992542	2.94227
321267585	NP_598712.1	Rrp8	101867	ribosomal RNA-processing protein 8 isoform 1 [Mus musculus]	-0.376532	0.0507198	-0.206028	34	27	3	2	66	0.91166	0.774113	0.524647	4.03486	-0.133432	-0.369383	-0.930581	2.01252	-0.376532	-0.278083	-0.623581	1.51482	1.10713	1.16969	1.69833	7.64888	0.14682	0.226129	0.764115	2.93525	0.0507198	0.000229476	0.593615	3.13575	1.01155	0.928692	0.888932	16.1015	0.0165661	-0.106728	-0.169855	4.00913	-0.278534	-0.206028	-0.0237554	3.73443
31560697	NP_032223.2	H1f0	14958	histone H1.0 [Mus musculus]	-0.0520015	0.0517391	0.018298	24	94	63		181	1.14163	0.778314	0.865946		0.191099	-0.361576	-0.207651		-0.0520015	-0.270276	0.0993488		1.11051	1.21221	1.07599		0.151224	0.277639	0.105671		0.0551235	0.0517391	-0.0648294		1.24263	0.931027	0.939611		0.313398	-0.103105	-0.0898647		0.018298	-0.202405	0.0562353
568933905	XP_006503863.1	Rfc1	19687	replication factor C subunit 1 isoform X1 [Mus musculus]	0.226794	0.0520504	0.674139	7	7	1		15	0.656904	1.09847	2.87097		-0.606245	0.135494	1.52154		-0.849345	0.226794	1.82854		2.21543	1.21247	0.003112		1.14758	0.27795	-8.32794		1.05148	0.0520504	-8.49844		2.86307	1.70934	0.00893446		1.51756	0.773439	-6.8064		1.22246	0.674139	-6.6603
568945144	XP_006539742.1	Rpl28	19943	60S ribosomal protein L28 isoform X1 [Mus musculus]	-0.0382892	0.0521124	0.0875011	8	13	27		48	1.2186	0.914092	0.774169		0.285229	-0.129589	-0.36928		0.0421293	-0.0382892	-0.0622802		1.1082	1.0934	1.20511		0.148212	0.128825	0.269163		0.0521124	-0.0970746	0.0986632		1.3468	1.01774	0.960196		0.429532	0.0253631	-0.0585989		0.134432	-0.0739369	0.0875011
755537838	XP_011247137.1	Srsf2	20382	serine/arginine-rich splicing factor 2 isoform X1 [Mus musculus]	0.56122	0.0521389	0.637997	7	14	7		28	1.3979	1.38503	1.20519		0.483257	0.46992	0.269258		0.240157	0.56122	0.576258		1.01706	1.44745	1.16687		0.0244114	0.533515	0.222639		-0.0716886	0.307615	0.0521389		1.35218	2.0269	1.40629		0.435289	1.01927	0.491897		0.140189	0.919972	0.637997
75677510	NP_001028366.1	Gtf3c3	98488	general transcription factor 3C polypeptide 3 [Mus musculus]	0.739109	0.0521532	0.772792		4	6		10		1.66077	1.27285			0.73185	0.348067			0.82315	0.655067			1.2536	1.12867			0.326081	0.174626			0.100181	0.00412559			2.08194	1.35741			1.05793	0.440853			0.958631	0.586953
42794007	NP_766350.2	Rbm34	52202	RNA-binding protein 34 [Mus musculus]	-0.553625	0.052181	-0.0776818	19	10	6		35	0.939522	0.529686	0.550714		-0.0900007	-0.91679	-0.860625		-0.333101	-0.82549	-0.553625		1.10825	1.06126	1.76675		0.148281	0.0857792	0.8211		0.052181	-0.140121	0.6506		1.16265	0.651601	0.891841		0.217418	-0.617939	-0.165142		-0.0776818	-0.717239	-0.0190423
31981690	NP_112442.2	Hspa8	15481	heat shock cognate 71 kDa protein [Mus musculus]	0.159628	0.0529942	0.24048	421	330	290	363	1404	1.3494	1.03543	0.902894	1.54813	0.432313	0.0502334	-0.147372	0.630529	0.189213	0.141533	0.159628	0.132829	1.11152	1.16566	1.16756	1.00448	0.152532	0.221142	0.223494	0.00644319	0.0564319	-0.00475796	0.0529942	0.206943	1.48491	1.26556	1.01083	1.41237	0.570375	0.33978	0.015537	0.498118	0.275275	0.24048	0.161637	0.223418
114145493	NP_062640.2	Syncrip	56403	heterogeneous nuclear ribonucleoprotein Q isoform 1 [Mus musculus]	-0.291683	0.0540226	-0.105655	41	25	3		69	1.43368	0.76685	0.152965		0.519725	-0.382983	-2.70873		0.276625	-0.291683	-2.40173		1.02329	1.21413	1.36588		0.0332125	0.279923	0.449829		-0.0628875	0.0540226	0.279329		1.31978	0.995604	0.225617		0.400301	-0.00635536	-2.14805		0.105201	-0.105655	-2.00195
33468953	NP_038952.1	Abt1	30946	activator of basal transcription 1 [Mus musculus]	-0.0776326	0.0549643	-0.189526	11	6	3		20	0.828251	0.965193	0.765974		-0.271861	-0.051111	-0.384633		-0.514961	0.040189	-0.0776326		1.26108	1.21492	1.04733		0.334665	0.280864	0.066717		0.238565	0.0549643	-0.103783		1.01788	1.03112	0.79244		0.0255714	0.0442102	-0.335626		-0.269529	-0.0550898	-0.189526
7305443	NP_038749.1	Rpl7a	27176	60S ribosomal protein L7a [Mus musculus]	0.0471776	0.0553771	0.108763	270	240	225		735	1.22288	0.833167	0.840209		0.290278	-0.263322	-0.251179		0.0471776	-0.172022	0.0558208		1.11071	1.27029	1.14057		0.151477	0.345154	0.189758		0.0553771	0.119254	0.0192578		1.34601	1.0634	0.974452		0.428686	0.0886847	-0.0373373		0.133586	-0.0106153	0.108763
158517940	NP_001103485.1	Wdr36	225348	WD repeat-containing protein 36 isoform 1 [Mus musculus]	0.0856057	0.0555417	-0.0230132	2	131	100		233	1.25589	0.895896	0.988618		0.328706	-0.158597	-0.0165152		0.0856057	-0.0672974	0.290485		0.894341	1.21816	1.16962		-0.161103	0.2847	0.226042		-0.257203	0.0587999	0.0555417		1.12319	1.0543	1.06573		0.167603	0.0762868	0.0918437		-0.127497	-0.0230132	0.237944
21313226	NP_077146.1	Asf1b	66929	histone chaperone ASF1B [Mus musculus]	-1.03795	0.0563803	-0.959117		2	1		3		0.419595	0.428907			-1.25293	-1.22126			-1.16163	-0.914265			1.14347	1.24465			0.193421	0.315739			-0.0324789	0.145239			0.479795	0.533838			-1.05951	-0.905525			-1.15881	-0.759425
755560689	XP_011245181.1	Svil	225115	supervillin isoform X5 [Mus musculus]	-0.249288	0.0566024	-0.267634	18	317	359	59	753	0.99572	0.770164	0.793979	1.37379	-0.00618781	-0.376763	-0.332827	0.458157	-0.249288	-0.285463	-0.0258267	-0.0395425	1.12757	1.2163	0.931542	0.798814	0.173223	0.282502	-0.102307	-0.324069	0.0771229	0.0566024	-0.272807	-0.123569	1.18114	0.88987	0.700273	1.16707	0.240182	-0.168334	-0.514012	0.222892	-0.0549175	-0.267634	-0.367912	-0.0518075
6677809	NP_033122.1	Rps6	20104	40S ribosomal protein S6 [Mus musculus]	-0.123918	0.0567087	0.00273275	249	369	401	2	1021	1.08612	0.892206	0.70029	1.99935	0.119182	-0.164552	-0.513976	0.99953	-0.123918	-0.0732515	-0.206976	0.50183	1.14186	1.21639	1.13381	1.23251	0.191391	0.282609	0.181175	0.301595	0.0952907	0.0567087	0.010675	0.502095	1.2293	1.07791	0.845587	2.46421	0.297833	0.108231	-0.241974	1.30113	0.00273275	0.00893054	-0.0958742	1.02643
124487366	NP_001074563.1	Znhit6	229937	box C/D snoRNA protein 1 [Mus musculus]	-0.129352	0.0569194	-0.170999	7	13	3		23	1.15447	0.449422	0.739001		0.207232	-1.15386	-0.436352		-0.0358676	-1.06256	-0.129352		1.11189	2.10258	1.08617		0.153019	1.07216	0.119252		0.0569194	0.846259	-0.0512479		1.26965	0.75104	0.802682		0.344426	-0.413039	-0.317099		0.0493261	-0.512339	-0.170999
7305509	NP_038698.1	Snrpn	20646	small nuclear ribonucleoprotein-associated protein N [Mus musculus]	-0.0500056	0.0571548	0.161492		9	6		15		1.09655	0.645601			0.132975	-0.631286			0.224275	-0.324286			1.0201	1.39667			0.0287165	0.481993			-0.197183	0.311493			1.07671	1.12471			0.106626	0.169558			0.00732633	0.315658
126723461	NP_033970.3	Cct8	12469	T-complex protein 1 subunit theta [Mus musculus]	0.140439	0.057917	0.254276	35	95	23	11	164	1.30226	1.14093	0.890964	5.67798	0.381013	0.190211	-0.166561	2.50538	0.137913	0.281511	0.140439	2.00768	1.11266	1.1031	1.2705	0.62599	0.154017	0.141569	0.345393	-0.675789	0.057917	-0.0843307	0.174893	-0.475289	1.42221	1.27772	1.17697	1.52357	0.508139	0.353576	0.235074	0.60746	0.213039	0.254276	0.381174	0.33276
71979930	NP_001025107.1	Specc1	432572	cytospin-B isoform 2 [Mus musculus]	-0.499702	0.0587182	-0.61814	22	12	14	2	50	0.746118	0.663882	0.773702	0.856744	-0.422525	-0.591002	-0.370149	-0.223065	-0.665625	-0.499702	-0.0631494	-0.720765	1.11328	1.05129	1.23945	0.926249	0.154818	0.072162	0.309696	-0.110527	0.0587182	-0.153738	0.139196	0.0899726	0.791607	0.697933	0.906753	0.793558	-0.337144	-0.51884	-0.141218	-0.333592	-0.632244	-0.61814	0.00488174	-0.608292
256355182	NP_080186.3	Mina	67014	bifunctional lysine-specific demethylase and histidyl-hydroxylase MINA [Mus musculus]	-0.0996058	0.0587246	-0.0677195	10	14	6		30	1.24663	0.726734	0.754396		0.318036	-0.460501	-0.406606		0.0749357	-0.369201	-0.0996058		1.59533	1.21809	1.0504		0.673855	0.284625	0.0709362		0.577755	0.0587246	-0.0995638		1.01999	1.02213	1.13534		0.0285537	0.0315805	0.183125		-0.266546	-0.0677195	0.329225
482677662	NP_001264804.1	Tpm2	22004	tropomyosin beta chain isoform Tpm2.3 [Mus musculus]	-0.492386	0.0587879	-0.278005		8	2		10			0.574594				-0.799386				-0.492386				1.17226				0.229288				0.0587879				0.745301				-0.424105				-0.278005
165905605	NP_080343.4	Eri1	67276	3'-5' exoribonuclease 1 [Mus musculus]	-0.170886	0.0590153	-0.0324097	9	8	5		22	1.37616	0.833823	0.626683		0.460646	-0.262186	-0.674192		0.217546	-0.170886	-0.367192		0.88443	1.21834	2.42872		-0.17718	0.284915	1.2802		-0.27328	0.0590153	1.1097		1.19971	0.88977	1.52204		0.26269	-0.168495	0.606006		-0.0324097	-0.267795	0.752106
551411429	NP_001272729.1	Polr1e	64424	DNA-directed RNA polymerase I subunit RPA49 isoform a [Mus musculus]	-0.655775	0.0596101	0.756899	6	3			9	0.814243	0.549701			-0.296469	-0.86328			-0.539569	-0.77198			0.578591	2.34665			-0.789384	1.2306			-0.885484	1.0047			1.37652	2.72673			0.461025	1.44717			0.165925	1.34787
256773209	NP_084214.1	H2afv	77605	histone H2A.V [Mus musculus]	-0.138499	0.0602423	-0.224432		12	5		17		0.760712	0.82318			-0.394577	-0.280721			-0.303277	0.0262794			1.34263	1.06572			0.425057	0.0918277			0.199157	-0.0786723			0.812848	0.872531			-0.298942	-0.196721			-0.398242	-0.050621
40556608	NP_032328.2	Hsp90ab1	15516	heat shock protein HSP 90-beta [Mus musculus]	0.0869438	0.0616702	0.217691	149	168	126		443	1.25705	1.04722	0.773271		0.330044	0.066559	-0.370955		0.0869438	0.157859	-0.0639547		1.11556	1.14693	1.32239		0.15777	0.197781	0.403152		0.0616702	-0.0281186	0.232652		1.41368	1.24573	1.07141		0.499453	0.316991	0.0995059		0.204353	0.217691	0.245606
[truncated: 1,109 more rows]

## Sheet: Proteins
NCBI Reference sequence	RefSeq Description	Sum PEP Score	Score Sequest HT	Coverage (%)	# Peptides	# PSMs	# Protein Unique Peptides	# Unique Peptides	# Protein Groups	# AAs	MW [kDa]	calc. pI	Abundance: Light, Sample, H2O2, N1	Abundance: Heavy, Sample, H2O2, N2	Abundance: Medium, Sample, H2O2, N3	Abundance: Light, Sample, H2O2, N4	Abundance: Medium, Sample, WT, N1	Abundance: Light, Sample, WT, N2	Abundance: Heavy, Sample, WT, N3	Abundance: medium, Sample, WT, N4	Abundance: Heavy, Sample, Null, N1	Abundance: Medium, Sample, Null, N2	Abundance: Light, Sample, Null, N3	Abundance: Heavy, Sample, Null, N4
[truncated: 1,910 more rows]

[truncated: 2 more sheets: PeptideGroups, PSMs]
