# Supplementary material for: Quantitative Proteomics Reveals that the OGT Interactome Is Remodeled in Response to Oxidative Stress
Source: Mol Cell Proteomics. 2021 Mar 12;20:100069. doi: 10.1016/j.mcpro.2021.100069 (PMC8079276; doi:10.1016/j.mcpro.2021.100069)
Supplement: Table S2 [file mmc2.xlsx]

## Sheet: Mentha interactions
Table S2a: Interactions found in the MENTHA database and this study
Mentha	WT interactions shared	H2O2 interactions shared	OGT interactome
A0A0S2Z5B5	CARM1	ASXL1	AARS
A5A5U1	CXXC1	CARM1	ACAA2
AK1	HCFC1	CXXC1	ACADS
ASH2L	HIVEP1	HCFC1	ACADVL
ASXL1	HIVEP2	HIVEP1	ACAT1
ASXL2	HUWE1	HIVEP2	AIMP1
ATXN10	KANSL1	HUWE1	ALDH18A1
B2RS19	KANSL3	KANSL1	ANKRD17
BAP1	KIF5B	KANSL3	ANP32B
BSC1	OGT	KIF5B	ARCN1
BTRC	SETD1A	NUP188	ASNS
C5E522	TET3	OGT	ASPM
C5E524	TRAK1	SETD1A	ASXL1
C5E526	TRAK2	TET3	ATAD2
C5E527		TRAK1	BAG6
CAMK2D		TRAK2	BCORL1
CARM1			CARM1
CCT2			CDC73
CCT3			CDH2
CCT5			CDH3
CD40			CGNL1
CDK2			CHCHD3
CEBPA			CHTF18
CIART			CLTA
CREB3			CNN3
CSNK2A1			CNOT1
CSNK2B			COPE
CSTA			CSL
CXXC1			CTGF
CYLD			CTNNB1
DAO			CTNND1
DDAH2			CXXC1
DIDO1			CYR61
DPY30			DAP3
EED			DES
ESRRB			EIF3B
FARSA			EIF3H
FARSB			EIF3I
FBXW11			ELP3
FIBP			FAM193A
FOXO4			FAM83H
GIPC1			FAM98B
HCFC1			FAT1
HCFC1R1			FECH
HCFC2			FKBP8
HIVEP1			GAPDH
HIVEP2			GCAT
HOXA1			GTF2E2
HUWE1			GTSE1
I6T1Z2			HADHA
ITGA5			HADHB
KANSL1			HCFC1
KANSL2			HDAC1
KANSL3			HDLBP
KAT8			HIST1H3D
KCMF1			HIVEP1
KCNQ3			HIVEP2
KDM1B			HIVEP3
KIF5B			HSF1
KLF5			HUWE1
KMT2A			ICE2
KMT2E			IKBKAP
LGALS3BP			JUP
LYSA1			KANSL1
MAPT			KANSL3
MAX			KDM2B
MCM3			KIF4
MCRS1			KIF5B
MGEA5			KIRREL
MILT			LRPPRC
MLXIPL			MAD1L1
MNMA			MAGED1
MOEA2			MEMO1
NBEAL2			MLF2
NDEL1			MLLT4
NFATC1			MPST
NPHP3			MYG1
NR0B1			NACC1
NRF1			NCAPD2
NUP188			NDUFS1
NUP214			NGRN
NUP62			NSUN2
NUP62CL			NUP188
NXF1			OGT
OGT			OTUB1
OGT-1			OTUD4
PAFAH1B2			PARD3
PDXK			PCK2
PGLS			PCX
PHC3			PDHA1
PHF8			PDHB
PLEKHA7			PDLIM2
PMK-1			PHLDB1
POU5F1			PITRM1
PPP1CA			PKP4
PPP1CB			PLEC
PPP1CC			PLS3
PPP2R2B			PMPCB
PSG1			POLD1
PSPC1			POLR2A
PSPH			PPFIBP1
PTBP3			PPIA
PTPLAD1			PPM1G
Q194T2			PRKAG1
Q5JU00			PRRC2C
Q81JL0			PSMD1
Q8BH65			PTPN14
RBBP5			PTPN23
RBPJ			QSER1
RC3H1			RANBP9
RC3H2			RBBP7
RELA			RIOK2
RNF2			RRM2
RPOB			SEC24C
RTFDC1			SENP3
SAP25			SEPT2
SAP30BP			SETD1A
SCAI			SP1
SETD1A			STBD1
SIN3A			SUCLG1
SMCHD1			TBK1
SMURF1			TET3
SOX2			TNKS1BP1
SPATA7			TNPO1
SSR4			TRAK1
SUMO1			TRAK2
TAB1			USP10
TCF4			USP5
TET1			WDR77
TET2			WNK1
TET2			YARS2
TET3			ZC3H13
TFCP2L1			ZFP281
THAP1			ZFP644
THAP11
THAP2
THAP3
TPD52L2
TRAK1
TRAK2
TUBA1C
UBC
UBL4A
UL35
UNC119
UNK
URI1
USP7
WDR5
WDR82
WHSC1
WRAP73
WWOX
YES1
YWHAE
YWHAH
ZNF124
ZWINT

## Sheet: Literature interactions
Table S2b: Interactions in common between this study and other studies utilizing proteomics
PMID: 18840611, 22883232, 30052810, validated interactions	WT interactions shared	H2O2 interactions shared	OGT interactome
BMI1	HDAC1	HDAC1	AARS
CUL4B	TET3	TET3	ACAA2
DDB1	HCFC1	HCFC1	ACADS
EED	OGT	OGT	ACADVL
EZH2	CARM1	ANKRD17	ACAT1
HDAC1	TRAK1	CARM1	AIMP1
HDAC2		RANBP9	ALDH18A1
MEP50		TRAK1	ANKRD17
PRMT5			ANP32B
ROC1			ARCN1
SAP180			ASNS
SIN3A			ASPM
SUZ12			ASXL1
TET1			ATAD2
TET2			BAG6
TET3			BCORL1
USP7			CARM1
WDR5			CDC73
HCFC1			CDH2
OGT			CDH3
PGC1α			CGNL1
ANKRD17			CHCHD3
ATP2A2			CHTF18
BAT3			CLTA
BSG			CNN3
CARM1			CNOT1
CDK5RAP1			COPE
CHST8			CSL
CKB			CTGF
CSNK1D			CTNNB1
DAZAP2			CTNND1
DCTN1			CXXC1
HIPK1			CYR61
MYPT1			DAP3
NEUROD6			DES
NGRH2			EIF3B
OGA			EIF3H
PARD6A			EIF3I
PDK2			ELP3
RANBP9			FAM193A
RC3H2			FAM83H
SAP130			FAM98B
SAP30BP			FAT1
SBF1/MTMR5			FECH
SORBS2			FKBP8
SYNGR2			GAPDH
TRAK1			GCAT
TTYH1			GTF2E2
			GTSE1
			HADHA
			HADHB
			HCFC1
			HDAC1
			HDLBP
			HIST1H3D
			HIVEP1
			HIVEP2
			HIVEP3
			HSF1
			HUWE1
			ICE2
			IKBKAP
			JUP
			KANSL1
			KANSL3
			KDM2B
			KIF4
			KIF5B
			KIRREL
			LRPPRC
			MAD1L1
			MAGED1
			MEMO1
			MLF2
			MLLT4
			MPST
			MYG1
			NACC1
			NCAPD2
			NDUFS1
			NGRN
			NSUN2
			NUP188
			OGT
			OTUB1
			OTUD4
			PARD3
			PCK2
			PCX
			PDHA1
			PDHB
			PDLIM2
			PHLDB1
			PITRM1
			PKP4
			PLEC
			PLS3
			PMPCB
			POLD1
			POLR2A
			PPFIBP1
			PPIA
			PPM1G
			PRKAG1
			PRRC2C
			PSMD1
			PTPN14
			PTPN23
			QSER1
			RANBP9
			RBBP7
			RIOK2
			RRM2
			SEC24C
			SENP3
			SEPT2
			SETD1A
			SP1
			STBD1
			SUCLG1
			TBK1
			TET3
			TNKS1BP1
			TNPO1
			TRAK1
			TRAK2
			USP10
			USP5
			WDR77
			WNK1
			YARS2
			ZC3H13
			ZFP281
			ZFP644
