# Supplementary material for: Quantitative Proteomics Reveals that the OGT Interactome Is Remodeled in Response to Oxidative Stress
Source: Mol Cell Proteomics. 2021 Mar 12;20:100069. doi: 10.1016/j.mcpro.2021.100069 (PMC8079276; doi:10.1016/j.mcpro.2021.100069)
Supplement: Table S3 [file mmc3.xlsx]

## Sheet: Domains
Table S3. Domains found in OGT Interacting proteins
Domain type	Protein	Protein	Protein	Protein	Protein	Protein	Total
Transcriptional regulation and chromatin structure							29
BEN	NACC1
BROMODOMAIN_2	ATAD2
BTB	NACC1
DNA_POLYMERASE_B	POLD1
HISTONE_H3_1	HIST1H3D
HSF_DOMAIN	HSF1
JMJC	STBD1
KH_TYPE_1	ANKRD17	HDLBP
N4_MTASE	WNK1
PPR Pentatricopeptide (PPR) repeat profile	LRPPRC
RIBORED_SMALL	RRM2
RNA_POL_II_REPEAT	POLR2A
SAM	PPFIBP1
SAM_MT_PRMT/SAM_MT_RSMB_NOP	CARM1	NSUN2
SET	SETD1A
TFIIE_BETA_C	GTF2E2
TRBD tRNA-binding domain	AIMP1
ZF_C3H1	ZC3H13
ZF_CXXC	CXXC1	STBD1	KDM2B
ZF_PHD_1	CXXC1	STBD1	KDM2B
ZINC_FINGER_C2H2_1	HIVEP1	HIVEP2	HIVEP3	ZFP644	SP1	ZFP281
PHD	ASXL1
LXXLL motif 1	ASXL1
Oxygenase domain	TET3
Metal binding							29
2FE2S_FER_2	NDUFS1
4FE4S_HC3	NDUFS1
4FE4S_MOW_BIS_MGD	NDUFS1
AA_TRNA_LIGASE_I	AARS	YARS2
ATP_GRASP	PCX
CADHERIN_1	CDH3	CDH2	FAT1
EF_HAND_1	PLS3
FERROCHELATASE	FECH
INSULINASE	PMPCB
LECTIN_LEGUME_BETA	CNOT1
LIM_DOMAIN_1	PDLIM2
MPN	EIF3H
PPM_1	PPM1G
RHODANESE_1	MPST
RIBORED_SMALL	RRM2
USP_1 Ubiquitin specific protease (USP) domain	USP10	USP5
ZF_C3H1	ZC3H13
ZF_CXXC	CXXC1	STBD1	KDM2B
ZF_PHD_1	CXXC1	STBD1	KDM2B
ZF_UBP Zinc finger UBP-type	USP5
ZINC_FINGER_C2H2_1	HIVEP1	HIVEP2	HIVEP3	ZFP644	SP1	ZFP281
FKBP_PPIASE	FKBP8
POST_SET	SETD1A
Oxygenase domain	TET3
Macromolecular complex/protein interactions							24
ANK_REP_REGION	BCORL1	ANKRD17
BRO1	PTPN23
CHCH	CHCHD3
IMPORTIN_B_NT	TNPO1
LAM_G_DOMAIN	FAT1
LIM_DOMAIN_1	PDLIM2
LISH	RANBP9
LRR Leucine-rich repeat	ANP32B
MHD	ARCN1
MPN	EIF3H
PDZ	PDLIM2	PARD3	MLLT4
SAM_DOMAIN	PPFIBP1
SH3	PLEC
TPR	OGT	COPE	FKBP8
UBA	HUWE1	USP5
VWFC_1	CTGF	CYR61
WD_REPEATS_1	RBBP7	WDR77	EIF3I
LXXLL motif 1	ASXL1
B302_SPRY	RANBP9
Carbohydrate binding							6
CBM20	STBD1
LAM_G_DOMAIN	FAT1
LECTIN_LEGUME_BETA	CNOT1
TSP1	CTGF	CYR61
GLYCOSYL_HYDROL_F1_1	SEC24C
Ubiquitin							9
HECT	HUWE1
MPN	EIF3H
UBA	HUWE1	USP5
UBIQUITIN_1	BAG6
ULP_PROTEASE	SENP3
USP_1 Ubiquitin specific protease (USP) domain	USP10	USP5
WWE	HUWE1
ZF_UBP Zinc finger UBP-type	USP5
OTU	OTUD4	OTUB1
LXXLL motif 1	ASXL1
Membrane associated							8
FERM_1	PTPN14
PDZ	PDLIM2	PARD3	MLLT4
PH_DOMAIN	PHLDB1
WD_REPEATS_1	RBBP7	WDR77	EIF3I
Flavin binding							6
3HCDH	HADHA
ACYL_COA_DH_1	ACADS	ACADVL
GAPDH	GAPDH
HMG_COA_REDUCTASE_2	NCAPD2
PROA	ALDH18A1
Microtubule dynamics							2
LISH	RANBP9
CTLH	RANBP9
IQ (binds EF hand proteins)	ASPM
Tandem repeats							21
ANK_REP_REGION	BCORL1	ANKRD17
ARM_REPEAT	JUP	CTNNB1	NUP188	PKP4	CTNND1
BRO1	PTPN23
IMPORTIN_B_NT	TNPO1
LIM_DOMAIN_1	PDLIM2
LRR Leucine-rich repeat	ANP32B
PDZ	PDLIM2	PARD3	MLLT4
PPR Pentatricopeptide (PPR) repeat profile	LRPPRC
RNA_POL_II_REPEAT	POLR2A
TPR	OGT	COPE	FKBP8
WD_REPEATS_1	RBBP7	WDR77	EIF3I
EGF like							1
ASX_HYDROXYL	FAT1
EGF_1	FAT1
ATP-grasp							1
ATP_GRASP	PCX
BC Biotin carboxylation domain	PCX
Biotin binding							1
PYR_CT	PCX
BC Biotin carboxylation domain	PCX
BIOTINYL_LIPOYL	PCX
PYR_CT	PCX
Nucleic acid binding							19
DNA_POLYMERASE_B	POLD1
KH_TYPE_1	ANKRD17	HDLBP
N4_MTASE	WNK1
RIBORED_SMALL	RRM2
RNA_POL_II_REPEAT	POLR2A
RRM	SETD1A	EIF3B
TRBD tRNA-binding domain	AIMP1
ZF_C3H1	ZC3H13
ZF_CXXC	CXXC1	STBD1	KDM2B
ZF_PHD_1	CXXC1	STBD1	KDM2B
ZINC_FINGER_C2H2_1	HIVEP1	HIVEP2	HIVEP3	ZFP644	SP1	ZFP281
Cadherin/cell adhesion/junction							3
CADHERIN_1	CDH3	CDH2	FAT1	FAT1
LAM_G_DOMAIN	FAT1
Nucleoside binding							5
CBS	PRKAG1
KINESIN_MOTOR_1	KIF5B	KIF4
PEPCK_GTP	PCK2
RA	MLLT4
Enzyme							12
CITRATE_SYNTHASE	CSL
CSA_PPIASE_1	PPIA
RIBORED_SMALL	RRM2
SAM_MT_PRMT/SAM_MT_RSMB_NOP	CARM1	NSUN2
SET	SETD1A
SUCCINYL_COA_LIG_1	SUCLG1
THIOLASE_1	ACAT1	ACAA2	HADHB
TYR_PHOSPHATASE_1	PTPN23	PTPN14
Kinase							4
GLUTAMATE_5_KINASE	ALDH18A1
POST_SET	SETD1A
PROTEIN_KINASE_ATP	TBK1
RIO1	RIOK2
Actin binding							6
ACTININ_1	PLS3	PLEC
CALPONIN_1	CNN3
CH	CNN3	PLS3	ASPM	PLEC
DILUTE N-term binds actin; dilute binds cargo)	MLLT4
FERM_1 (binds c-terminal tail that binds actin anchoring it to the membrane)	PTPN14
Other							13
CLATHRIN_LIGHT_CHN_1	CLTA
ENOYL_COA_HYDRATASE	HADHA
FN3	HCFC1
GATASE_TYPE_2	ASNS
HAP1 N-terminal (binds PolyQ repeats)	TRAK2	TRAK1
IF_ROD_1 (intermediate filament)	DES
IG_LIKE	KIRREL
IGFBP_N_1	CTGF	CYR61
MAGE	MAGED1
AA_TRANSFER_CLASS_2 (aminotransferase)	GCAT
GNAT (acetyltransferase)	ELP3
P-loop
AAA
ATP_GRASP
G_SEPTIN
KINESIN_MOTOR_1
SPRY
