# Supplementary material for: Quantitative Proteomics Reveals that the OGT Interactome Is Remodeled in Response to Oxidative Stress
Source: Mol Cell Proteomics. 2021 Mar 12;20:100069. doi: 10.1016/j.mcpro.2021.100069 (PMC8079276; doi:10.1016/j.mcpro.2021.100069)
Supplement: Table S4 [file mmc4.xlsx]

## Sheet: Replicate Key
Replicate Key
N1-4
1,2,3 denote biological replicate
A,B,C denote technical replicate
Wild-type (WT)
Pero (H2O2)
Null (OGT deletion)
N5-7
E, F, G denote biological replicate
Wild-type (WT)
Stressed (H2O2)
Null (OGT deletion)
*Replicate G does not contain a Null sample due to insufficient deletion

## Sheet: N1-4 Peptide Areas
Replicate Name	Protein	Peptide Modified Sequence	Normalization Method	Area
KO1A	HDAC1	YGEYFPGTGDLR	None	4565300
KO1B	HDAC1	YGEYFPGTGDLR	None	4041000
KO1C	HDAC1	YGEYFPGTGDLR	None	1343100
KO2A	HDAC1	YGEYFPGTGDLR	None	374710
KO2B	HDAC1	YGEYFPGTGDLR	None	1327200
KO3A	HDAC1	YGEYFPGTGDLR	None	542150
KO3B	HDAC1	YGEYFPGTGDLR	None	308560
KO4A	HDAC1	YGEYFPGTGDLR	None	331390
KO4B	HDAC1	YGEYFPGTGDLR	None	585380
Pero1A	HDAC1	YGEYFPGTGDLR	None	3059400
Pero1B	HDAC1	YGEYFPGTGDLR	None	2929400
Pero1C	HDAC1	YGEYFPGTGDLR	None	1713600
Pero2A	HDAC1	YGEYFPGTGDLR	None	1953200
Pero2B	HDAC1	YGEYFPGTGDLR	None	1415300
Pero3A	HDAC1	YGEYFPGTGDLR	None	6650800
Pero3B	HDAC1	YGEYFPGTGDLR	None	1646900
Pero4A	HDAC1	YGEYFPGTGDLR	None	1107400
Pero4B	HDAC1	YGEYFPGTGDLR	None	2780500
WT1B	HDAC1	YGEYFPGTGDLR	None	490780
WT1C	HDAC1	YGEYFPGTGDLR	None	2498300
WT2A	HDAC1	YGEYFPGTGDLR	None	772690
WT2B	HDAC1	YGEYFPGTGDLR	None	884350
WT3A	HDAC1	YGEYFPGTGDLR	None	2076400
WT3B	HDAC1	YGEYFPGTGDLR	None	2527700
WT4A	HDAC1	YGEYFPGTGDLR	None	450670
WT4B	HDAC1	YGEYFPGTGDLR	None	492320
KO1A	HDAC1	YYAVNYPLR	None	4502600
KO1B	HDAC1	YYAVNYPLR	None	3996700
KO1C	HDAC1	YYAVNYPLR	None	1954300
KO2A	HDAC1	YYAVNYPLR	None	541590
KO2B	HDAC1	YYAVNYPLR	None	288110
KO3A	HDAC1	YYAVNYPLR	None	82497
KO3B	HDAC1	YYAVNYPLR	None	79812
KO4A	HDAC1	YYAVNYPLR	None	767840
KO4B	HDAC1	YYAVNYPLR	None	507390
Pero1A	HDAC1	YYAVNYPLR	None	507660
Pero1B	HDAC1	YYAVNYPLR	None	324730
Pero1C	HDAC1	YYAVNYPLR	None	1357100
Pero2A	HDAC1	YYAVNYPLR	None	2092500
Pero2B	HDAC1	YYAVNYPLR	None	1561700
Pero3A	HDAC1	YYAVNYPLR	None	3036600
Pero3B	HDAC1	YYAVNYPLR	None	4731400
Pero4A	HDAC1	YYAVNYPLR	None	2258600
Pero4B	HDAC1	YYAVNYPLR	None	3139700
WT1B	HDAC1	YYAVNYPLR	None	842540
WT1C	HDAC1	YYAVNYPLR	None	1274900
WT2A	HDAC1	YYAVNYPLR	None	111530
WT2B	HDAC1	YYAVNYPLR	None	2238.7
WT3A	HDAC1	YYAVNYPLR	None	616760
WT3B	HDAC1	YYAVNYPLR	None	7249.1
WT4A	HDAC1	YYAVNYPLR	None	115610
WT4B	HDAC1	YYAVNYPLR	None	54136
KO1A	CARM1	GAAVDEYFR	None	3124100
KO1B	CARM1	GAAVDEYFR	None	1290900
KO1C	CARM1	GAAVDEYFR	None	1914800
KO2A	CARM1	GAAVDEYFR	None	1077900
KO2B	CARM1	GAAVDEYFR	None	93529
KO3A	CARM1	GAAVDEYFR	None	52002
KO3B	CARM1	GAAVDEYFR	None	43221
KO4A	CARM1	GAAVDEYFR	None	229980
KO4B	CARM1	GAAVDEYFR	None	445300
Pero1A	CARM1	GAAVDEYFR	None	2258900
Pero1B	CARM1	GAAVDEYFR	None	1812500
Pero1C	CARM1	GAAVDEYFR	None	1360600
Pero2A	CARM1	GAAVDEYFR	None	4473100
Pero2B	CARM1	GAAVDEYFR	None	5331200
Pero3A	CARM1	GAAVDEYFR	None	13629000
Pero3B	CARM1	GAAVDEYFR	None	11208000
Pero4A	CARM1	GAAVDEYFR	None	5387200
Pero4B	CARM1	GAAVDEYFR	None	3471900
WT1B	CARM1	GAAVDEYFR	None	2887200
WT1C	CARM1	GAAVDEYFR	None	2443800
WT2A	CARM1	GAAVDEYFR	None	7480800
WT2B	CARM1	GAAVDEYFR	None	7694900
WT3A	CARM1	GAAVDEYFR	None	10873000
WT3B	CARM1	GAAVDEYFR	None	12128000
WT4A	CARM1	GAAVDEYFR	None	949380
WT4B	CARM1	GAAVDEYFR	None	654080
KO1A	CARM1	LLTIGDANGEIQR	None	4993800
KO1B	CARM1	LLTIGDANGEIQR	None	3807600
KO1C	CARM1	LLTIGDANGEIQR	None	4303900
KO2A	CARM1	LLTIGDANGEIQR	None	402380
KO2B	CARM1	LLTIGDANGEIQR	None	347310000
KO3A	CARM1	LLTIGDANGEIQR	None	0
KO3B	CARM1	LLTIGDANGEIQR	None	197760000
KO4A	CARM1	LLTIGDANGEIQR	None	480880000
KO4B	CARM1	LLTIGDANGEIQR	None	13210
Pero1A	CARM1	LLTIGDANGEIQR	None	14034000
Pero1B	CARM1	LLTIGDANGEIQR	None	8825500
Pero1C	CARM1	LLTIGDANGEIQR	None	19566000
Pero2A	CARM1	LLTIGDANGEIQR	None	868670
Pero2B	CARM1	LLTIGDANGEIQR	None	598390
Pero3A	CARM1	LLTIGDANGEIQR	None	1676600
Pero3B	CARM1	LLTIGDANGEIQR	None	2126800
Pero4A	CARM1	LLTIGDANGEIQR	None	411400
Pero4B	CARM1	LLTIGDANGEIQR	None	949230
WT1B	CARM1	LLTIGDANGEIQR	None	18362000
WT1C	CARM1	LLTIGDANGEIQR	None	20234000
WT2A	CARM1	LLTIGDANGEIQR	None	642940
WT2B	CARM1	LLTIGDANGEIQR	None	246930
WT3A	CARM1	LLTIGDANGEIQR	None	1058200
WT3B	CARM1	LLTIGDANGEIQR	None	1351200
WT4A	CARM1	LLTIGDANGEIQR	None	39653
WT4B	CARM1	LLTIGDANGEIQR	None	61734
KO1A	CARM1	SSNLLDLK	None	46497
KO1B	CARM1	SSNLLDLK	None	4339900
KO1C	CARM1	SSNLLDLK	None	7541.5
KO2A	CARM1	SSNLLDLK	None	2042.5
KO2B	CARM1	SSNLLDLK	None	31724
KO3A	CARM1	SSNLLDLK	None	2831900
KO3B	CARM1	SSNLLDLK	None	237450
KO4A	CARM1	SSNLLDLK	None	3011600
KO4B	CARM1	SSNLLDLK	None	930.62
Pero1A	CARM1	SSNLLDLK	None	93863000
Pero1B	CARM1	SSNLLDLK	None	115200000
Pero1C	CARM1	SSNLLDLK	None	110320000
Pero2A	CARM1	SSNLLDLK	None	3298200
Pero2B	CARM1	SSNLLDLK	None	2474000
Pero3A	CARM1	SSNLLDLK	None	1395
Pero3B	CARM1	SSNLLDLK	None	4395000
Pero4A	CARM1	SSNLLDLK	None	2326800
Pero4B	CARM1	SSNLLDLK	None	2217400
WT1B	CARM1	SSNLLDLK	None	52314000
WT1C	CARM1	SSNLLDLK	None	57646000
WT2A	CARM1	SSNLLDLK	None	1209.4
WT2B	CARM1	SSNLLDLK	None	1409.8
WT3A	CARM1	SSNLLDLK	None	1159.3
WT3B	CARM1	SSNLLDLK	None	1071.6
WT4A	CARM1	SSNLLDLK	None	457920
WT4B	CARM1	SSNLLDLK	None	35301
KO1A	SETD1A	LIVDPALDPALR	None	0
KO1B	SETD1A	LIVDPALDPALR	None	189160
KO1C	SETD1A	LIVDPALDPALR	None	0
KO2A	SETD1A	LIVDPALDPALR	None	305570
KO2B	SETD1A	LIVDPALDPALR	None	902.29
KO3A	SETD1A	LIVDPALDPALR	None	0
KO3B	SETD1A	LIVDPALDPALR	None	950.21
KO4A	SETD1A	LIVDPALDPALR	None	11919
KO4B	SETD1A	LIVDPALDPALR	None	11053
Pero1A	SETD1A	LIVDPALDPALR	None	50963
Pero1B	SETD1A	LIVDPALDPALR	None	0
Pero1C	SETD1A	LIVDPALDPALR	None	0
Pero2A	SETD1A	LIVDPALDPALR	None	0
Pero2B	SETD1A	LIVDPALDPALR	None	0
Pero3A	SETD1A	LIVDPALDPALR	None	88050
Pero3B	SETD1A	LIVDPALDPALR	None	0
Pero4A	SETD1A	LIVDPALDPALR	None	35124
Pero4B	SETD1A	LIVDPALDPALR	None	22330
WT1B	SETD1A	LIVDPALDPALR	None	316170
WT1C	SETD1A	LIVDPALDPALR	None	234360
WT2A	SETD1A	LIVDPALDPALR	None	1393
WT2B	SETD1A	LIVDPALDPALR	None	329570
WT3A	SETD1A	LIVDPALDPALR	None	11318
WT3B	SETD1A	LIVDPALDPALR	None	1432.5
WT4A	SETD1A	LIVDPALDPALR	None	0
WT4B	SETD1A	LIVDPALDPALR	None	986.46
KO1A	SETD1A	VLPSAGTVGR	None	527490
KO1B	SETD1A	VLPSAGTVGR	None	119660
KO1C	SETD1A	VLPSAGTVGR	None	94335
KO2A	SETD1A	VLPSAGTVGR	None	2782
KO2B	SETD1A	VLPSAGTVGR	None	2077.2
KO3A	SETD1A	VLPSAGTVGR	None	1338.8
KO3B	SETD1A	VLPSAGTVGR	None	466.74
KO4A	SETD1A	VLPSAGTVGR	None	9998.1
KO4B	SETD1A	VLPSAGTVGR	None	5523.3
Pero1A	SETD1A	VLPSAGTVGR	None	1533400
Pero1B	SETD1A	VLPSAGTVGR	None	1624300
Pero1C	SETD1A	VLPSAGTVGR	None	1319200
Pero2A	SETD1A	VLPSAGTVGR	None	19353
Pero2B	SETD1A	VLPSAGTVGR	None	18218
Pero3A	SETD1A	VLPSAGTVGR	None	39637
Pero3B	SETD1A	VLPSAGTVGR	None	42839
Pero4A	SETD1A	VLPSAGTVGR	None	23578
Pero4B	SETD1A	VLPSAGTVGR	None	180080
WT1B	SETD1A	VLPSAGTVGR	None	164250
WT1C	SETD1A	VLPSAGTVGR	None	792830
WT2A	SETD1A	VLPSAGTVGR	None	5560.7
WT2B	SETD1A	VLPSAGTVGR	None	3075.2
WT3A	SETD1A	VLPSAGTVGR	None	162760
WT3B	SETD1A	VLPSAGTVGR	None	4326.4
WT4A	SETD1A	VLPSAGTVGR	None	446.85
WT4B	SETD1A	VLPSAGTVGR	None	683.08
KO1A	HSF1	SIDERPLSSSTLVR	None	0
KO1B	HSF1	SIDERPLSSSTLVR	None	0
KO1C	HSF1	SIDERPLSSSTLVR	None	872350
KO2A	HSF1	SIDERPLSSSTLVR	None	6007.1
KO2B	HSF1	SIDERPLSSSTLVR	None	54259
KO3A	HSF1	SIDERPLSSSTLVR	None	0
KO3B	HSF1	SIDERPLSSSTLVR	None	491700
KO4A	HSF1	SIDERPLSSSTLVR	None	1013.1
KO4B	HSF1	SIDERPLSSSTLVR	None	125730
Pero1A	HSF1	SIDERPLSSSTLVR	None	10839000
Pero1B	HSF1	SIDERPLSSSTLVR	None	127880
Pero1C	HSF1	SIDERPLSSSTLVR	None	0
Pero2A	HSF1	SIDERPLSSSTLVR	None	0
Pero2B	HSF1	SIDERPLSSSTLVR	None	10205
Pero3A	HSF1	SIDERPLSSSTLVR	None	0
Pero3B	HSF1	SIDERPLSSSTLVR	None	352810
Pero4A	HSF1	SIDERPLSSSTLVR	None	526
Pero4B	HSF1	SIDERPLSSSTLVR	None	0
WT1B	HSF1	SIDERPLSSSTLVR	None	5491.4
WT1C	HSF1	SIDERPLSSSTLVR	None	104980
WT2A	HSF1	SIDERPLSSSTLVR	None	157890
WT2B	HSF1	SIDERPLSSSTLVR	None	0
WT3A	HSF1	SIDERPLSSSTLVR	None	7902.2
WT3B	HSF1	SIDERPLSSSTLVR	None	0
WT4A	HSF1	SIDERPLSSSTLVR	None	0
WT4B	HSF1	SIDERPLSSSTLVR	None	21896
KO1A	HSF1	LLTDVQLMK	None	309470
KO1B	HSF1	LLTDVQLMK	None	25559
KO1C	HSF1	LLTDVQLMK	None	22289
KO2A	HSF1	LLTDVQLMK	None	2358.9
KO2B	HSF1	LLTDVQLMK	None	920
KO3A	HSF1	LLTDVQLMK	None	80174
KO3B	HSF1	LLTDVQLMK	None	1149.8
KO4A	HSF1	LLTDVQLMK	None	#N/A
KO4B	HSF1	LLTDVQLMK	None	#N/A
Pero1A	HSF1	LLTDVQLMK	None	31113
Pero1B	HSF1	LLTDVQLMK	None	149860
Pero1C	HSF1	LLTDVQLMK	None	29308
Pero2A	HSF1	LLTDVQLMK	None	#N/A
Pero2B	HSF1	LLTDVQLMK	None	#N/A
Pero3A	HSF1	LLTDVQLMK	None	4992.3
Pero3B	HSF1	LLTDVQLMK	None	228350
Pero4A	HSF1	LLTDVQLMK	None	854.02
Pero4B	HSF1	LLTDVQLMK	None	2030.9
WT1B	HSF1	LLTDVQLMK	None	17976
WT1C	HSF1	LLTDVQLMK	None	702890
WT2A	HSF1	LLTDVQLMK	None	2607.5
WT2B	HSF1	LLTDVQLMK	None	2307
WT3A	HSF1	LLTDVQLMK	None	1984.3
WT3B	HSF1	LLTDVQLMK	None	387030
WT4A	HSF1	LLTDVQLMK	None	48190
WT4B	HSF1	LLTDVQLMK	None	61759
KO1A	PSMD13	VLDLQQIK	None	2770800
KO1B	PSMD13	VLDLQQIK	None	5022200
KO1C	PSMD13	VLDLQQIK	None	7901700
KO2A	PSMD13	VLDLQQIK	None	6583200
KO2B	PSMD13	VLDLQQIK	None	6712700
KO3A	PSMD13	VLDLQQIK	None	7733100
KO3B	PSMD13	VLDLQQIK	None	5992500
KO4A	PSMD13	VLDLQQIK	None	1646000
KO4B	PSMD13	VLDLQQIK	None	484450
Pero1A	PSMD13	VLDLQQIK	None	17901000
Pero1B	PSMD13	VLDLQQIK	None	10862000
Pero1C	PSMD13	VLDLQQIK	None	4955800
Pero2A	PSMD13	VLDLQQIK	None	568650
Pero2B	PSMD13	VLDLQQIK	None	584560
Pero3A	PSMD13	VLDLQQIK	None	4972100
Pero3B	PSMD13	VLDLQQIK	None	1143400
Pero4A	PSMD13	VLDLQQIK	None	1361800
Pero4B	PSMD13	VLDLQQIK	None	3850100
WT1B	PSMD13	VLDLQQIK	None	2140800
WT1C	PSMD13	VLDLQQIK	None	976880
WT2A	PSMD13	VLDLQQIK	None	10096000
WT2B	PSMD13	VLDLQQIK	None	2082400
WT3A	PSMD13	VLDLQQIK	None	7520400
WT3B	PSMD13	VLDLQQIK	None	5329600
WT4A	PSMD13	VLDLQQIK	None	1712100
WT4B	PSMD13	VLDLQQIK	None	2635600
KO1A	PSMD13	LNIGDLQATK	None	21161000
KO1B	PSMD13	LNIGDLQATK	None	17627000
KO1C	PSMD13	LNIGDLQATK	None	15511000
KO2A	PSMD13	LNIGDLQATK	None	1913200000
KO2B	PSMD13	LNIGDLQATK	None	1756100000
KO3A	PSMD13	LNIGDLQATK	None	852080000
KO3B	PSMD13	LNIGDLQATK	None	587230000
KO4A	PSMD13	LNIGDLQATK	None	631680000
KO4B	PSMD13	LNIGDLQATK	None	703960000
Pero1A	PSMD13	LNIGDLQATK	None	9975500
Pero1B	PSMD13	LNIGDLQATK	None	3445800
Pero1C	PSMD13	LNIGDLQATK	None	10954000
Pero2A	PSMD13	LNIGDLQATK	None	741840000
Pero2B	PSMD13	LNIGDLQATK	None	723360000
Pero3A	PSMD13	LNIGDLQATK	None	1502900000
Pero3B	PSMD13	LNIGDLQATK	None	1416400000
Pero4A	PSMD13	LNIGDLQATK	None	711940000
Pero4B	PSMD13	LNIGDLQATK	None	747050000
WT1B	PSMD13	LNIGDLQATK	None	8512600
WT1C	PSMD13	LNIGDLQATK	None	4407700
WT2A	PSMD13	LNIGDLQATK	None	583100000
WT2B	PSMD13	LNIGDLQATK	None	679010000
WT3A	PSMD13	LNIGDLQATK	None	1059000000
WT3B	PSMD13	LNIGDLQATK	None	1020500000
WT4A	PSMD13	LNIGDLQATK	None	291350000
WT4B	PSMD13	LNIGDLQATK	None	273680000
KO1A	PSMD13	ALSVGLVR	None	256050
KO1B	PSMD13	ALSVGLVR	None	802550
KO1C	PSMD13	ALSVGLVR	None	389530
KO2A	PSMD13	ALSVGLVR	None	905300
KO2B	PSMD13	ALSVGLVR	None	1225200
KO3A	PSMD13	ALSVGLVR	None	1551600
KO3B	PSMD13	ALSVGLVR	None	466340
KO4A	PSMD13	ALSVGLVR	None	6569300
KO4B	PSMD13	ALSVGLVR	None	2395400
Pero1A	PSMD13	ALSVGLVR	None	4403600
Pero1B	PSMD13	ALSVGLVR	None	4673800
Pero1C	PSMD13	ALSVGLVR	None	5106700
Pero2A	PSMD13	ALSVGLVR	None	2048500
Pero2B	PSMD13	ALSVGLVR	None	506470
Pero3A	PSMD13	ALSVGLVR	None	14077000
Pero3B	PSMD13	ALSVGLVR	None	15690000
Pero4A	PSMD13	ALSVGLVR	None	1701800
Pero4B	PSMD13	ALSVGLVR	None	1904800
WT1B	PSMD13	ALSVGLVR	None	2559600
WT1C	PSMD13	ALSVGLVR	None	412570
WT2A	PSMD13	ALSVGLVR	None	817010
WT2B	PSMD13	ALSVGLVR	None	1642800
WT3A	PSMD13	ALSVGLVR	None	18672000
WT3B	PSMD13	ALSVGLVR	None	2943400
WT4A	PSMD13	ALSVGLVR	None	129430
WT4B	PSMD13	ALSVGLVR	None	3895300
KO1A	GAPDH	GAAQNIIPASTGAAK	None	937910000
KO1B	GAPDH	GAAQNIIPASTGAAK	None	1042100000
KO1C	GAPDH	GAAQNIIPASTGAAK	None	787200000
KO2A	GAPDH	GAAQNIIPASTGAAK	None	100320000
KO2B	GAPDH	GAAQNIIPASTGAAK	None	99051000
KO3A	GAPDH	GAAQNIIPASTGAAK	None	47551000
KO3B	GAPDH	GAAQNIIPASTGAAK	None	34751000
KO4A	GAPDH	GAAQNIIPASTGAAK	None	73638000
KO4B	GAPDH	GAAQNIIPASTGAAK	None	75149000
Pero1A	GAPDH	GAAQNIIPASTGAAK	None	1089100000
Pero1B	GAPDH	GAAQNIIPASTGAAK	None	1022100000
Pero1C	GAPDH	GAAQNIIPASTGAAK	None	1093300000
Pero2A	GAPDH	GAAQNIIPASTGAAK	None	181080000
Pero2B	GAPDH	GAAQNIIPASTGAAK	None	227100000
Pero3A	GAPDH	GAAQNIIPASTGAAK	None	459180000
Pero3B	GAPDH	GAAQNIIPASTGAAK	None	348810000
Pero4A	GAPDH	GAAQNIIPASTGAAK	None	175440000
Pero4B	GAPDH	GAAQNIIPASTGAAK	None	243930000
WT1B	GAPDH	GAAQNIIPASTGAAK	None	432530000
WT1C	GAPDH	GAAQNIIPASTGAAK	None	696260000
WT2A	GAPDH	GAAQNIIPASTGAAK	None	76463000
WT2B	GAPDH	GAAQNIIPASTGAAK	None	116570000
WT3A	GAPDH	GAAQNIIPASTGAAK	None	154290000
WT3B	GAPDH	GAAQNIIPASTGAAK	None	154240000
WT4A	GAPDH	GAAQNIIPASTGAAK	None	31657000
WT4B	GAPDH	GAAQNIIPASTGAAK	None	32019000
KO1A	GAPDH	VIPELNGK	None	434980000
KO1B	GAPDH	VIPELNGK	None	507770000
KO1C	GAPDH	VIPELNGK	None	284400000
KO2A	GAPDH	VIPELNGK	None	1405400
KO2B	GAPDH	VIPELNGK	None	1007400
KO3A	GAPDH	VIPELNGK	None	594060
KO3B	GAPDH	VIPELNGK	None	497160
KO4A	GAPDH	VIPELNGK	None	728220
KO4B	GAPDH	VIPELNGK	None	867300
Pero1A	GAPDH	VIPELNGK	None	451250000
Pero1B	GAPDH	VIPELNGK	None	428750000
Pero1C	GAPDH	VIPELNGK	None	445990000
Pero2A	GAPDH	VIPELNGK	None	3432100
Pero2B	GAPDH	VIPELNGK	None	2911100
Pero3A	GAPDH	VIPELNGK	None	6953300
Pero3B	GAPDH	VIPELNGK	None	9523000
Pero4A	GAPDH	VIPELNGK	None	2453400
Pero4B	GAPDH	VIPELNGK	None	2310200
WT1B	GAPDH	VIPELNGK	None	260780000
WT1C	GAPDH	VIPELNGK	None	299820000
WT2A	GAPDH	VIPELNGK	None	1514400
WT2B	GAPDH	VIPELNGK	None	2225400
WT3A	GAPDH	VIPELNGK	None	1955900
WT3B	GAPDH	VIPELNGK	None	1485600
WT4A	GAPDH	VIPELNGK	None	489930
WT4B	GAPDH	VIPELNGK	None	503010
KO1A	EIF3B	GHPSAGAEEEGGSDGSAAEAEPR	None	93788000
KO1B	EIF3B	GHPSAGAEEEGGSDGSAAEAEPR	None	7065900
KO1C	EIF3B	GHPSAGAEEEGGSDGSAAEAEPR	None	80513000
KO2A	EIF3B	GHPSAGAEEEGGSDGSAAEAEPR	None	708400
KO2B	EIF3B	GHPSAGAEEEGGSDGSAAEAEPR	None	1906200
KO3A	EIF3B	GHPSAGAEEEGGSDGSAAEAEPR	None	301800
KO3B	EIF3B	GHPSAGAEEEGGSDGSAAEAEPR	None	261660
KO4A	EIF3B	GHPSAGAEEEGGSDGSAAEAEPR	None	824250
KO4B	EIF3B	GHPSAGAEEEGGSDGSAAEAEPR	None	1134200
Pero1A	EIF3B	GHPSAGAEEEGGSDGSAAEAEPR	None	11395000
Pero1B	EIF3B	GHPSAGAEEEGGSDGSAAEAEPR	None	11189000
Pero1C	EIF3B	GHPSAGAEEEGGSDGSAAEAEPR	None	12643000
Pero2A	EIF3B	GHPSAGAEEEGGSDGSAAEAEPR	None	1981600
Pero2B	EIF3B	GHPSAGAEEEGGSDGSAAEAEPR	None	2275800
Pero3A	EIF3B	GHPSAGAEEEGGSDGSAAEAEPR	None	4782300
Pero3B	EIF3B	GHPSAGAEEEGGSDGSAAEAEPR	None	4479400
Pero4A	EIF3B	GHPSAGAEEEGGSDGSAAEAEPR	None	2162200
Pero4B	EIF3B	GHPSAGAEEEGGSDGSAAEAEPR	None	2213700
WT1B	EIF3B	GHPSAGAEEEGGSDGSAAEAEPR	None	3097300
WT1C	EIF3B	GHPSAGAEEEGGSDGSAAEAEPR	None	3420200
WT2A	EIF3B	GHPSAGAEEEGGSDGSAAEAEPR	None	1433600
WT2B	EIF3B	GHPSAGAEEEGGSDGSAAEAEPR	None	6177500
WT3A	EIF3B	GHPSAGAEEEGGSDGSAAEAEPR	None	4493000
WT3B	EIF3B	GHPSAGAEEEGGSDGSAAEAEPR	None	8401400
WT4A	EIF3B	GHPSAGAEEEGGSDGSAAEAEPR	None	277600
WT4B	EIF3B	GHPSAGAEEEGGSDGSAAEAEPR	None	352700
KO1A	EIF3B	GTQGVVTNFEIFR	None	1477100
KO1B	EIF3B	GTQGVVTNFEIFR	None	4256800
KO1C	EIF3B	GTQGVVTNFEIFR	None	1614800
KO2A	EIF3B	GTQGVVTNFEIFR	None	0
KO2B	EIF3B	GTQGVVTNFEIFR	None	1229200
KO3A	EIF3B	GTQGVVTNFEIFR	None	0
KO3B	EIF3B	GTQGVVTNFEIFR	None	137310
KO4A	EIF3B	GTQGVVTNFEIFR	None	473.35
KO4B	EIF3B	GTQGVVTNFEIFR	None	0
Pero1A	EIF3B	GTQGVVTNFEIFR	None	3085700
Pero1B	EIF3B	GTQGVVTNFEIFR	None	4744100
Pero1C	EIF3B	GTQGVVTNFEIFR	None	5014900
Pero2A	EIF3B	GTQGVVTNFEIFR	None	336650
Pero2B	EIF3B	GTQGVVTNFEIFR	None	617380
Pero3A	EIF3B	GTQGVVTNFEIFR	None	0
Pero3B	EIF3B	GTQGVVTNFEIFR	None	460110
Pero4A	EIF3B	GTQGVVTNFEIFR	None	0
Pero4B	EIF3B	GTQGVVTNFEIFR	None	0
WT1B	EIF3B	GTQGVVTNFEIFR	None	743270
WT1C	EIF3B	GTQGVVTNFEIFR	None	1199300
WT2A	EIF3B	GTQGVVTNFEIFR	None	405150
WT2B	EIF3B	GTQGVVTNFEIFR	None	281810
WT3A	EIF3B	GTQGVVTNFEIFR	None	801090
WT3B	EIF3B	GTQGVVTNFEIFR	None	183760
WT4A	EIF3B	GTQGVVTNFEIFR	None	329510
WT4B	EIF3B	GTQGVVTNFEIFR	None	386480
KO1A	OGT	AFLDSLPDVK	None	964410000
KO1B	OGT	AFLDSLPDVK	None	840080000
KO1C	OGT	AFLDSLPDVK	None	819500000
KO2A	OGT	AFLDSLPDVK	None	106760000
KO2B	OGT	AFLDSLPDVK	None	97864000
KO3A	OGT	AFLDSLPDVK	None	45189000
KO3B	OGT	AFLDSLPDVK	None	54004000
KO4A	OGT	AFLDSLPDVK	None	99040000
KO4B	OGT	AFLDSLPDVK	None	104090000
Pero1A	OGT	AFLDSLPDVK	None	2287100000
Pero1B	OGT	AFLDSLPDVK	None	1962500000
Pero1C	OGT	AFLDSLPDVK	None	1671600000
Pero2A	OGT	AFLDSLPDVK	None	677890000
Pero2B	OGT	AFLDSLPDVK	None	662020000
Pero3A	OGT	AFLDSLPDVK	None	1353200000
Pero3B	OGT	AFLDSLPDVK	None	1272500000
Pero4A	OGT	AFLDSLPDVK	None	690030000
Pero4B	OGT	AFLDSLPDVK	None	714230000
WT1B	OGT	AFLDSLPDVK	None	1221200000
WT1C	OGT	AFLDSLPDVK	None	1645600000
WT2A	OGT	AFLDSLPDVK	None	623870000
WT2B	OGT	AFLDSLPDVK	None	639230000
WT3A	OGT	AFLDSLPDVK	None	609490000
WT3B	OGT	AFLDSLPDVK	None	870240000
WT4A	OGT	AFLDSLPDVK	None	113240000
WT4B	OGT	AFLDSLPDVK	None	132700000
KO1A	OGT	GSVAEAEDC[+57]YNTALR	None	599610000
KO1B	OGT	GSVAEAEDC[+57]YNTALR	None	608630000
KO1C	OGT	GSVAEAEDC[+57]YNTALR	None	544510000
KO2A	OGT	GSVAEAEDC[+57]YNTALR	None	29758000
KO2B	OGT	GSVAEAEDC[+57]YNTALR	None	27042000
KO3A	OGT	GSVAEAEDC[+57]YNTALR	None	4644700
KO3B	OGT	GSVAEAEDC[+57]YNTALR	None	18611000
KO4A	OGT	GSVAEAEDC[+57]YNTALR	None	23249000
KO4B	OGT	GSVAEAEDC[+57]YNTALR	None	22529000
Pero1A	OGT	GSVAEAEDC[+57]YNTALR	None	1462700000
Pero1B	OGT	GSVAEAEDC[+57]YNTALR	None	1386700000
Pero1C	OGT	GSVAEAEDC[+57]YNTALR	None	1468400000
Pero2A	OGT	GSVAEAEDC[+57]YNTALR	None	197650000
Pero2B	OGT	GSVAEAEDC[+57]YNTALR	None	152420000
Pero3A	OGT	GSVAEAEDC[+57]YNTALR	None	344090000
Pero3B	OGT	GSVAEAEDC[+57]YNTALR	None	319810000
Pero4A	OGT	GSVAEAEDC[+57]YNTALR	None	177460000
Pero4B	OGT	GSVAEAEDC[+57]YNTALR	None	240720000
WT1B	OGT	GSVAEAEDC[+57]YNTALR	None	584720000
WT1C	OGT	GSVAEAEDC[+57]YNTALR	None	717240000
WT2A	OGT	GSVAEAEDC[+57]YNTALR	None	280490000
WT2B	OGT	GSVAEAEDC[+57]YNTALR	None	345210000
WT3A	OGT	GSVAEAEDC[+57]YNTALR	None	244100000
WT3B	OGT	GSVAEAEDC[+57]YNTALR	None	301540000
WT4A	OGT	GSVAEAEDC[+57]YNTALR	None	35982000
WT4B	OGT	GSVAEAEDC[+57]YNTALR	None	37860000
KO1A	OGT	QNPLLAEAYSNLGNVYK	None	290870000
KO1B	OGT	QNPLLAEAYSNLGNVYK	None	305900000
KO1C	OGT	QNPLLAEAYSNLGNVYK	None	242680000
KO2A	OGT	QNPLLAEAYSNLGNVYK	None	42293000
KO2B	OGT	QNPLLAEAYSNLGNVYK	None	38986000
KO3A	OGT	QNPLLAEAYSNLGNVYK	None	19901000
KO3B	OGT	QNPLLAEAYSNLGNVYK	None	24655000
KO4A	OGT	QNPLLAEAYSNLGNVYK	None	40685000
KO4B	OGT	QNPLLAEAYSNLGNVYK	None	42666000
Pero1A	OGT	QNPLLAEAYSNLGNVYK	None	720130000
Pero1B	OGT	QNPLLAEAYSNLGNVYK	None	635380000
Pero1C	OGT	QNPLLAEAYSNLGNVYK	None	706780000
Pero2A	OGT	QNPLLAEAYSNLGNVYK	None	290600000
Pero2B	OGT	QNPLLAEAYSNLGNVYK	None	253450000
Pero3A	OGT	QNPLLAEAYSNLGNVYK	None	602190000
Pero3B	OGT	QNPLLAEAYSNLGNVYK	None	437300000
Pero4A	OGT	QNPLLAEAYSNLGNVYK	None	295250000
Pero4B	OGT	QNPLLAEAYSNLGNVYK	None	281920000
WT1B	OGT	QNPLLAEAYSNLGNVYK	None	441340000
WT1C	OGT	QNPLLAEAYSNLGNVYK	None	571740000
WT2A	OGT	QNPLLAEAYSNLGNVYK	None	234310000
WT2B	OGT	QNPLLAEAYSNLGNVYK	None	224160000
WT3A	OGT	QNPLLAEAYSNLGNVYK	None	302330000
WT3B	OGT	QNPLLAEAYSNLGNVYK	None	142060000
WT4A	OGT	QNPLLAEAYSNLGNVYK	None	63153000
WT4B	OGT	QNPLLAEAYSNLGNVYK	None	114350000
KO1A	HCFC1	APVTVTSLPASVR	None	53539000
KO1B	HCFC1	APVTVTSLPASVR	None	61559000
KO1C	HCFC1	APVTVTSLPASVR	None	39792000
KO2A	HCFC1	APVTVTSLPASVR	None	855530
KO2B	HCFC1	APVTVTSLPASVR	None	317550
KO3A	HCFC1	APVTVTSLPASVR	None	1142200
KO3B	HCFC1	APVTVTSLPASVR	None	557890
KO4A	HCFC1	APVTVTSLPASVR	None	3496400
KO4B	HCFC1	APVTVTSLPASVR	None	2469300
Pero1A	HCFC1	APVTVTSLPASVR	None	23869000
Pero1B	HCFC1	APVTVTSLPASVR	None	6708900
Pero1C	HCFC1	APVTVTSLPASVR	None	27942000
Pero2A	HCFC1	APVTVTSLPASVR	None	312270
Pero2B	HCFC1	APVTVTSLPASVR	None	3563000
Pero3A	HCFC1	APVTVTSLPASVR	None	5762500
Pero3B	HCFC1	APVTVTSLPASVR	None	7009100
Pero4A	HCFC1	APVTVTSLPASVR	None	5319600
Pero4B	HCFC1	APVTVTSLPASVR	None	3586100
WT1B	HCFC1	APVTVTSLPASVR	None	66969000
WT1C	HCFC1	APVTVTSLPASVR	None	79756000
WT2A	HCFC1	APVTVTSLPASVR	None	2563700
WT2B	HCFC1	APVTVTSLPASVR	None	3565700
WT3A	HCFC1	APVTVTSLPASVR	None	5593700
WT3B	HCFC1	APVTVTSLPASVR	None	7876200
WT4A	HCFC1	APVTVTSLPASVR	None	2420800
WT4B	HCFC1	APVTVTSLPASVR	None	2097700
KO1A	HCFC1	GPFSEISAFK	None	58434000
KO1B	HCFC1	GPFSEISAFK	None	57579000
KO1C	HCFC1	GPFSEISAFK	None	49693000
KO2A	HCFC1	GPFSEISAFK	None	924370
KO2B	HCFC1	GPFSEISAFK	None	619150
KO3A	HCFC1	GPFSEISAFK	None	238470
KO3B	HCFC1	GPFSEISAFK	None	718310
KO4A	HCFC1	GPFSEISAFK	None	1432600
KO4B	HCFC1	GPFSEISAFK	None	818560
Pero1A	HCFC1	GPFSEISAFK	None	85495000
Pero1B	HCFC1	GPFSEISAFK	None	83834000
Pero1C	HCFC1	GPFSEISAFK	None	83973000
Pero2A	HCFC1	GPFSEISAFK	None	8667100
Pero2B	HCFC1	GPFSEISAFK	None	10468000
Pero3A	HCFC1	GPFSEISAFK	None	24492000
Pero3B	HCFC1	GPFSEISAFK	None	29758000
Pero4A	HCFC1	GPFSEISAFK	None	10399000
Pero4B	HCFC1	GPFSEISAFK	None	13223000
WT1B	HCFC1	GPFSEISAFK	None	87031000
WT1C	HCFC1	GPFSEISAFK	None	113940000
WT2A	HCFC1	GPFSEISAFK	None	9056100
WT2B	HCFC1	GPFSEISAFK	None	11915000
WT3A	HCFC1	GPFSEISAFK	None	12451000
WT3B	HCFC1	GPFSEISAFK	None	14787000
WT4A	HCFC1	GPFSEISAFK	None	2820700
WT4B	HCFC1	GPFSEISAFK	None	3167000

## Sheet: N5-7 Peptide Areas
Replicate Name	Protein	Peptide Modified Sequence	Normalization Method	Area
Null_Control_E	CARM1	LLTIGDANGEIQR	None	2921900
Null_Control_F	CARM1	LLTIGDANGEIQR	None	4660800
WT_Control_E	CARM1	LLTIGDANGEIQR	None	15866000
WT_Control_F	CARM1	LLTIGDANGEIQR	None	15175000
WT_Control_G	CARM1	LLTIGDANGEIQR	None	40445000
WT_Stressed_E	CARM1	LLTIGDANGEIQR	None	7781900
WT_Stressed_F	CARM1	LLTIGDANGEIQR	None	28737000
WT_Stressed_G	CARM1	LLTIGDANGEIQR	None	20311000
Null_Control_E	EIF3B	GTQGVVTNFEIFR	None	2859600
Null_Control_F	EIF3B	GTQGVVTNFEIFR	None	4743400
WT_Control_E	EIF3B	GTQGVVTNFEIFR	None	3877500
WT_Control_F	EIF3B	GTQGVVTNFEIFR	None	5017400
WT_Control_G	EIF3B	GTQGVVTNFEIFR	None	5936700
WT_Stressed_E	EIF3B	GTQGVVTNFEIFR	None	4096300
WT_Stressed_F	EIF3B	GTQGVVTNFEIFR	None	12075000
WT_Stressed_G	EIF3B	GTQGVVTNFEIFR	None	213620
Null_Control_E	GAPDH	IVSNASC[+57]TTNC[+57]LAPLAK	None	126730000
Null_Control_E	GAPDH	VPTPNVSVVDLTC[+57]R	None	119720000
Null_Control_F	GAPDH	IVSNASC[+57]TTNC[+57]LAPLAK	None	229750000
Null_Control_F	GAPDH	VPTPNVSVVDLTC[+57]R	None	253270000
WT_Control_E	GAPDH	IVSNASC[+57]TTNC[+57]LAPLAK	None	146340000
WT_Control_E	GAPDH	VPTPNVSVVDLTC[+57]R	None	146640000
WT_Control_F	GAPDH	IVSNASC[+57]TTNC[+57]LAPLAK	None	117340000
WT_Control_F	GAPDH	VPTPNVSVVDLTC[+57]R	None	221270000
WT_Control_G	GAPDH	IVSNASC[+57]TTNC[+57]LAPLAK	None	171920000
WT_Control_G	GAPDH	VPTPNVSVVDLTC[+57]R	None	337020000
WT_Stressed_E	GAPDH	IVSNASC[+57]TTNC[+57]LAPLAK	None	67126000
WT_Stressed_E	GAPDH	VPTPNVSVVDLTC[+57]R	None	111810000
WT_Stressed_F	GAPDH	IVSNASC[+57]TTNC[+57]LAPLAK	None	242370000
WT_Stressed_F	GAPDH	VPTPNVSVVDLTC[+57]R	None	669800000
WT_Stressed_G	GAPDH	IVSNASC[+57]TTNC[+57]LAPLAK	None	190470000
WT_Stressed_G	GAPDH	VPTPNVSVVDLTC[+57]R	None	539480000
Null_Control_E	HCFC1	YSNDLYELQASR	None	54794000
Null_Control_E	HCFC1	APVTVTSLPASVR	None	31894000
Null_Control_E	HCFC1	GPFSEISAFK	None	28066000
Null_Control_F	HCFC1	YSNDLYELQASR	None	52375000
Null_Control_F	HCFC1	APVTVTSLPASVR	None	27212000
Null_Control_F	HCFC1	GPFSEISAFK	None	3383700
WT_Control_E	HCFC1	YSNDLYELQASR	None	189520000
WT_Control_E	HCFC1	APVTVTSLPASVR	None	148040000
WT_Control_E	HCFC1	GPFSEISAFK	None	174680000
WT_Control_F	HCFC1	YSNDLYELQASR	None	84495000
WT_Control_F	HCFC1	APVTVTSLPASVR	None	91433000
WT_Control_F	HCFC1	GPFSEISAFK	None	75853000
WT_Control_G	HCFC1	YSNDLYELQASR	None	143220000
WT_Control_G	HCFC1	APVTVTSLPASVR	None	139990000
WT_Control_G	HCFC1	GPFSEISAFK	None	161600000
WT_Stressed_E	HCFC1	YSNDLYELQASR	None	39191000
WT_Stressed_E	HCFC1	APVTVTSLPASVR	None	29671000
WT_Stressed_E	HCFC1	GPFSEISAFK	None	36702000
WT_Stressed_F	HCFC1	YSNDLYELQASR	None	132330000
WT_Stressed_F	HCFC1	APVTVTSLPASVR	None	65386000
WT_Stressed_F	HCFC1	GPFSEISAFK	None	110180000
WT_Stressed_G	HCFC1	YSNDLYELQASR	None	138240000
WT_Stressed_G	HCFC1	APVTVTSLPASVR	None	103840000
WT_Stressed_G	HCFC1	GPFSEISAFK	None	127540000
Null_Control_E	HDAC1	YGEYFPGTGDLR	None	7547900
Null_Control_F	HDAC1	YGEYFPGTGDLR	None	14718000
WT_Control_E	HDAC1	YGEYFPGTGDLR	None	11063000
WT_Control_F	HDAC1	YGEYFPGTGDLR	None	9449700
WT_Control_G	HDAC1	YGEYFPGTGDLR	None	17972000
WT_Stressed_E	HDAC1	YGEYFPGTGDLR	None	6154500
WT_Stressed_F	HDAC1	YGEYFPGTGDLR	None	17266000
WT_Stressed_G	HDAC1	YGEYFPGTGDLR	None	19402000
Null_Control_E	HSF1	LLTDVQLMK	None	457450
Null_Control_F	HSF1	LLTDVQLMK	None	4981400
WT_Control_E	HSF1	LLTDVQLMK	None	1604500
WT_Control_F	HSF1	LLTDVQLMK	None	6051400
WT_Control_G	HSF1	LLTDVQLMK	None	8829200
WT_Stressed_E	HSF1	LLTDVQLMK	None	3477800
WT_Stressed_F	HSF1	LLTDVQLMK	None	9205500
WT_Stressed_G	HSF1	LLTDVQLMK	None	6288600
Null_Control_E	OGT	AFLDSLPDVK	None	362710000
Null_Control_E	OGT	GSVAEAEDC[+57]YNTALR	None	463570000
Null_Control_E	OGT	QNPLLAEAYSNLGNVYK	None	99400000
Null_Control_F	OGT	AFLDSLPDVK	None	360670000
Null_Control_F	OGT	GSVAEAEDC[+57]YNTALR	None	419850000
Null_Control_F	OGT	QNPLLAEAYSNLGNVYK	None	113180000
WT_Control_E	OGT	AFLDSLPDVK	None	1363800000
WT_Control_E	OGT	GSVAEAEDC[+57]YNTALR	None	1475600000
WT_Control_E	OGT	QNPLLAEAYSNLGNVYK	None	238720000
WT_Control_F	OGT	AFLDSLPDVK	None	798870000
WT_Control_F	OGT	GSVAEAEDC[+57]YNTALR	None	821270000
WT_Control_F	OGT	QNPLLAEAYSNLGNVYK	None	176380000
WT_Control_G	OGT	AFLDSLPDVK	None	1682000000
WT_Control_G	OGT	GSVAEAEDC[+57]YNTALR	None	1205200000
WT_Control_G	OGT	QNPLLAEAYSNLGNVYK	None	356450000
WT_Stressed_E	OGT	AFLDSLPDVK	None	362950000
WT_Stressed_E	OGT	GSVAEAEDC[+57]YNTALR	None	319280000
WT_Stressed_E	OGT	QNPLLAEAYSNLGNVYK	None	53882000
WT_Stressed_F	OGT	AFLDSLPDVK	None	1226900000
WT_Stressed_F	OGT	GSVAEAEDC[+57]YNTALR	None	1411200000
WT_Stressed_F	OGT	QNPLLAEAYSNLGNVYK	None	336140000
WT_Stressed_G	OGT	AFLDSLPDVK	None	1440100000
WT_Stressed_G	OGT	GSVAEAEDC[+57]YNTALR	None	1085700000
WT_Stressed_G	OGT	QNPLLAEAYSNLGNVYK	None	322560000
Null_Control_E	PSMD13	QLTFEEIAK	None	6892300
Null_Control_E	PSMD13	LELWC[+57]TDVK	None	835500
Null_Control_F	PSMD13	QLTFEEIAK	None	2256100
Null_Control_F	PSMD13	LELWC[+57]TDVK	None	5146800
WT_Control_E	PSMD13	QLTFEEIAK	None	5979000
WT_Control_E	PSMD13	LELWC[+57]TDVK	None	2494200
WT_Control_F	PSMD13	QLTFEEIAK	None	3942700
WT_Control_F	PSMD13	LELWC[+57]TDVK	None	2774300
WT_Control_G	PSMD13	QLTFEEIAK	None	20682000
WT_Control_G	PSMD13	LELWC[+57]TDVK	None	9293900
WT_Stressed_E	PSMD13	QLTFEEIAK	None	3247200
WT_Stressed_E	PSMD13	LELWC[+57]TDVK	None	1971800
WT_Stressed_F	PSMD13	QLTFEEIAK	None	8692200
WT_Stressed_F	PSMD13	LELWC[+57]TDVK	None	7254500
WT_Stressed_G	PSMD13	QLTFEEIAK	None	16700000
WT_Stressed_G	PSMD13	LELWC[+57]TDVK	None	3959800
Null_Control_E	SETD1A	LIVDPALDPALR	None	961320
Null_Control_F	SETD1A	LIVDPALDPALR	None	856210
WT_Control_E	SETD1A	LIVDPALDPALR	None	4209700
WT_Control_F	SETD1A	LIVDPALDPALR	None	4473800
WT_Control_G	SETD1A	LIVDPALDPALR	None	4943300
WT_Stressed_E	SETD1A	LIVDPALDPALR	None	1057400
WT_Stressed_F	SETD1A	LIVDPALDPALR	None	1793500
WT_Stressed_G	SETD1A	LIVDPALDPALR	None	6248700

## Sheet: N1-4 OGT Norm Pep Areas
Replicate Name	Protein	Peptide Modified Sequence	Normalization Method	Normalized Area
Pero1C	HDAC1	YGEYFPGTGDLR	Ratio to Global Standards	0.000553
Pero2B	HDAC1	YGEYFPGTGDLR	Ratio to Global Standards	0.00176
Pero3B	HDAC1	YGEYFPGTGDLR	Ratio to Global Standards	0.00104
Pero4A	HDAC1	YGEYFPGTGDLR	Ratio to Global Standards	0.00129
WT1C	HDAC1	YGEYFPGTGDLR	Ratio to Global Standards	0.00107
WT2A	HDAC1	YGEYFPGTGDLR	Ratio to Global Standards	0.000857
WT3B	HDAC1	YGEYFPGTGDLR	Ratio to Global Standards	0.00216
WT4B	HDAC1	YGEYFPGTGDLR	Ratio to Global Standards	0.00289
Pero1C	HDAC1	YYAVNYPLR	Ratio to Global Standards	0.000438
Pero2B	HDAC1	YYAVNYPLR	Ratio to Global Standards	0.00194
Pero3B	HDAC1	YYAVNYPLR	Ratio to Global Standards	0.00299
Pero4A	HDAC1	YYAVNYPLR	Ratio to Global Standards	0.00262
WT1C	HDAC1	YYAVNYPLR	Ratio to Global Standards	0.000545
WT2A	HDAC1	YYAVNYPLR	Ratio to Global Standards	0.000124
WT3B	HDAC1	YYAVNYPLR	Ratio to Global Standards	6.19e-06
WT4B	HDAC1	YYAVNYPLR	Ratio to Global Standards	0.000317
Pero1C	CARM1	GAAVDEYFR	Ratio to Global Standards	0.000439
Pero2B	CARM1	GAAVDEYFR	Ratio to Global Standards	0.00661
Pero3B	CARM1	GAAVDEYFR	Ratio to Global Standards	0.00707
Pero4A	CARM1	GAAVDEYFR	Ratio to Global Standards	0.00626
WT1C	CARM1	GAAVDEYFR	Ratio to Global Standards	0.00105
WT2A	CARM1	GAAVDEYFR	Ratio to Global Standards	0.0083
WT3B	CARM1	GAAVDEYFR	Ratio to Global Standards	0.0104
WT4B	CARM1	GAAVDEYFR	Ratio to Global Standards	0.00383
Pero1C	CARM1	LLTIGDANGEIQR	Ratio to Global Standards	0.00631
Pero2B	CARM1	LLTIGDANGEIQR	Ratio to Global Standards	0.000742
Pero3B	CARM1	LLTIGDANGEIQR	Ratio to Global Standards	0.00134
Pero4A	CARM1	LLTIGDANGEIQR	Ratio to Global Standards	0.000478
WT1C	CARM1	LLTIGDANGEIQR	Ratio to Global Standards	0.00865
WT2A	CARM1	LLTIGDANGEIQR	Ratio to Global Standards	0.000713
WT3B	CARM1	LLTIGDANGEIQR	Ratio to Global Standards	0.00115
WT4B	CARM1	LLTIGDANGEIQR	Ratio to Global Standards	0.000362
Pero1C	CARM1	SSNLLDLK	Ratio to Global Standards	0.0356
Pero2B	CARM1	SSNLLDLK	Ratio to Global Standards	0.00307
Pero3B	CARM1	SSNLLDLK	Ratio to Global Standards	0.00277
Pero4A	CARM1	SSNLLDLK	Ratio to Global Standards	0.0027
WT1C	CARM1	SSNLLDLK	Ratio to Global Standards	0.0247
WT2A	CARM1	SSNLLDLK	Ratio to Global Standards	1.34e-06
WT3B	CARM1	SSNLLDLK	Ratio to Global Standards	9.15e-07
WT4B	CARM1	SSNLLDLK	Ratio to Global Standards	0.000207
Pero1C	SETD1A	LIVDPALDPALR	Ratio to Global Standards	0
Pero2B	SETD1A	LIVDPALDPALR	Ratio to Global Standards	0
Pero3B	SETD1A	LIVDPALDPALR	Ratio to Global Standards	0
Pero4A	SETD1A	LIVDPALDPALR	Ratio to Global Standards	4.08e-05
WT1C	SETD1A	LIVDPALDPALR	Ratio to Global Standards	0.0001
WT2A	SETD1A	LIVDPALDPALR	Ratio to Global Standards	1.55e-06
WT3B	SETD1A	LIVDPALDPALR	Ratio to Global Standards	1.22e-06
WT4B	SETD1A	LIVDPALDPALR	Ratio to Global Standards	5.78e-06
Pero1C	SETD1A	VLPSAGTVGR	Ratio to Global Standards	0.000425
Pero2B	SETD1A	VLPSAGTVGR	Ratio to Global Standards	2.26e-05
Pero3B	SETD1A	VLPSAGTVGR	Ratio to Global Standards	2.7e-05
Pero4A	SETD1A	VLPSAGTVGR	Ratio to Global Standards	2.74e-05
WT1C	SETD1A	VLPSAGTVGR	Ratio to Global Standards	0.000339
WT2A	SETD1A	VLPSAGTVGR	Ratio to Global Standards	6.17e-06
WT3B	SETD1A	VLPSAGTVGR	Ratio to Global Standards	3.69e-06
WT4B	SETD1A	VLPSAGTVGR	Ratio to Global Standards	4e-06
Pero1C	HSF1	SIDERPLSSSTLVR	Ratio to Global Standards	0
Pero2B	HSF1	SIDERPLSSSTLVR	Ratio to Global Standards	1.27e-05
Pero3B	HSF1	SIDERPLSSSTLVR	Ratio to Global Standards	0.000223
Pero4A	HSF1	SIDERPLSSSTLVR	Ratio to Global Standards	6.11e-07
WT1C	HSF1	SIDERPLSSSTLVR	Ratio to Global Standards	4.49e-05
WT2A	HSF1	SIDERPLSSSTLVR	Ratio to Global Standards	0.000175
WT3B	HSF1	SIDERPLSSSTLVR	Ratio to Global Standards	0
WT4B	HSF1	SIDERPLSSSTLVR	Ratio to Global Standards	0.000128
Pero1C	HSF1	LLTDVQLMK	Ratio to Global Standards	9.45e-06
Pero2B	HSF1	LLTDVQLMK	Ratio to Global Standards	#N/A
Pero3B	HSF1	LLTDVQLMK	Ratio to Global Standards	0.000144
Pero4A	HSF1	LLTDVQLMK	Ratio to Global Standards	9.92e-07
WT1C	HSF1	LLTDVQLMK	Ratio to Global Standards	0.000301
WT2A	HSF1	LLTDVQLMK	Ratio to Global Standards	2.89e-06
WT3B	HSF1	LLTDVQLMK	Ratio to Global Standards	0.00033
WT4B	HSF1	LLTDVQLMK	Ratio to Global Standards	0.000362
Pero1C	PSMD13	VLDLQQIK	Ratio to Global Standards	0.0016
Pero2B	PSMD13	VLDLQQIK	Ratio to Global Standards	0.000725
Pero3B	PSMD13	VLDLQQIK	Ratio to Global Standards	0.000722
Pero4A	PSMD13	VLDLQQIK	Ratio to Global Standards	0.00158
WT1C	PSMD13	VLDLQQIK	Ratio to Global Standards	0.000418
WT2A	PSMD13	VLDLQQIK	Ratio to Global Standards	0.0112
WT3B	PSMD13	VLDLQQIK	Ratio to Global Standards	0.00455
WT4B	PSMD13	VLDLQQIK	Ratio to Global Standards	0.0155
Pero1C	PSMD13	LNIGDLQATK	Ratio to Global Standards	0.00353
Pero2B	PSMD13	LNIGDLQATK	Ratio to Global Standards	0.897
Pero3B	PSMD13	LNIGDLQATK	Ratio to Global Standards	0.894
Pero4A	PSMD13	LNIGDLQATK	Ratio to Global Standards	0.827
WT1C	PSMD13	LNIGDLQATK	Ratio to Global Standards	0.00189
WT2A	PSMD13	LNIGDLQATK	Ratio to Global Standards	0.647
WT3B	PSMD13	LNIGDLQATK	Ratio to Global Standards	0.871
WT4B	PSMD13	LNIGDLQATK	Ratio to Global Standards	1.6
Pero1C	PSMD13	ALSVGLVR	Ratio to Global Standards	0.00165
Pero2B	PSMD13	ALSVGLVR	Ratio to Global Standards	0.000628
Pero3B	PSMD13	ALSVGLVR	Ratio to Global Standards	0.0099
Pero4A	PSMD13	ALSVGLVR	Ratio to Global Standards	0.00198
WT1C	PSMD13	ALSVGLVR	Ratio to Global Standards	0.000176
WT2A	PSMD13	ALSVGLVR	Ratio to Global Standards	0.000906
WT3B	PSMD13	ALSVGLVR	Ratio to Global Standards	0.00251
WT4B	PSMD13	ALSVGLVR	Ratio to Global Standards	0.0228
Pero1C	GAPDH	GAAQNIIPASTGAAK	Ratio to Global Standards	0.353
Pero2B	GAPDH	GAAQNIIPASTGAAK	Ratio to Global Standards	0.282
Pero3B	GAPDH	GAAQNIIPASTGAAK	Ratio to Global Standards	0.22
Pero4A	GAPDH	GAAQNIIPASTGAAK	Ratio to Global Standards	0.204
WT1C	GAPDH	GAAQNIIPASTGAAK	Ratio to Global Standards	0.298
WT2A	GAPDH	GAAQNIIPASTGAAK	Ratio to Global Standards	0.0848
WT3B	GAPDH	GAAQNIIPASTGAAK	Ratio to Global Standards	0.132
WT4B	GAPDH	GAAQNIIPASTGAAK	Ratio to Global Standards	0.188
Pero1C	GAPDH	VIPELNGK	Ratio to Global Standards	0.144
Pero2B	GAPDH	VIPELNGK	Ratio to Global Standards	0.00361
Pero3B	GAPDH	VIPELNGK	Ratio to Global Standards	0.00601
Pero4A	GAPDH	VIPELNGK	Ratio to Global Standards	0.00285
WT1C	GAPDH	VIPELNGK	Ratio to Global Standards	0.128
WT2A	GAPDH	VIPELNGK	Ratio to Global Standards	0.00168
WT3B	GAPDH	VIPELNGK	Ratio to Global Standards	0.00127
WT4B	GAPDH	VIPELNGK	Ratio to Global Standards	0.00295
Pero1C	EIF3B	GHPSAGAEEEGGSDGSAAEAEPR	Ratio to Global Standards	0.00408
Pero2B	EIF3B	GHPSAGAEEEGGSDGSAAEAEPR	Ratio to Global Standards	0.00282
Pero3B	EIF3B	GHPSAGAEEEGGSDGSAAEAEPR	Ratio to Global Standards	0.00283
Pero4A	EIF3B	GHPSAGAEEEGGSDGSAAEAEPR	Ratio to Global Standards	0.00251
WT1C	EIF3B	GHPSAGAEEEGGSDGSAAEAEPR	Ratio to Global Standards	0.00146
WT2A	EIF3B	GHPSAGAEEEGGSDGSAAEAEPR	Ratio to Global Standards	0.00159
WT3B	EIF3B	GHPSAGAEEEGGSDGSAAEAEPR	Ratio to Global Standards	0.00717
WT4B	EIF3B	GHPSAGAEEEGGSDGSAAEAEPR	Ratio to Global Standards	0.00207
Pero1C	EIF3B	GTQGVVTNFEIFR	Ratio to Global Standards	0.00162
Pero2B	EIF3B	GTQGVVTNFEIFR	Ratio to Global Standards	0.000766
Pero3B	EIF3B	GTQGVVTNFEIFR	Ratio to Global Standards	0.00029
Pero4A	EIF3B	GTQGVVTNFEIFR	Ratio to Global Standards	0
WT1C	EIF3B	GTQGVVTNFEIFR	Ratio to Global Standards	0.000513
WT2A	EIF3B	GTQGVVTNFEIFR	Ratio to Global Standards	0.000449
WT3B	EIF3B	GTQGVVTNFEIFR	Ratio to Global Standards	0.000157
WT4B	EIF3B	GTQGVVTNFEIFR	Ratio to Global Standards	0.00227
Pero1C	OGT	AFLDSLPDVK	Ratio to Global Standards	0.539
Pero2B	OGT	AFLDSLPDVK	Ratio to Global Standards	0.821
Pero3B	OGT	AFLDSLPDVK	Ratio to Global Standards	0.803
Pero4A	OGT	AFLDSLPDVK	Ratio to Global Standards	0.801
WT1C	OGT	AFLDSLPDVK	Ratio to Global Standards	0.704
WT2A	OGT	AFLDSLPDVK	Ratio to Global Standards	0.692
WT3B	OGT	AFLDSLPDVK	Ratio to Global Standards	0.743
WT4B	OGT	AFLDSLPDVK	Ratio to Global Standards	0.778
Pero1C	OGT	GSVAEAEDC[+57]YNTALR	Ratio to Global Standards	0.461
Pero2B	OGT	GSVAEAEDC[+57]YNTALR	Ratio to Global Standards	0.179
Pero3B	OGT	GSVAEAEDC[+57]YNTALR	Ratio to Global Standards	0.197
Pero4A	OGT	GSVAEAEDC[+57]YNTALR	Ratio to Global Standards	0.199
WT1C	OGT	GSVAEAEDC[+57]YNTALR	Ratio to Global Standards	0.296
WT2A	OGT	GSVAEAEDC[+57]YNTALR	Ratio to Global Standards	0.308
WT3B	OGT	GSVAEAEDC[+57]YNTALR	Ratio to Global Standards	0.257
WT4B	OGT	GSVAEAEDC[+57]YNTALR	Ratio to Global Standards	0.222
Pero1C	OGT	QNPLLAEAYSNLGNVYK	Ratio to Global Standards	0.228
Pero2B	OGT	QNPLLAEAYSNLGNVYK	Ratio to Global Standards	0.314
Pero3B	OGT	QNPLLAEAYSNLGNVYK	Ratio to Global Standards	0.276
Pero4A	OGT	QNPLLAEAYSNLGNVYK	Ratio to Global Standards	0.343
WT1C	OGT	QNPLLAEAYSNLGNVYK	Ratio to Global Standards	0.245
WT2A	OGT	QNPLLAEAYSNLGNVYK	Ratio to Global Standards	0.26
WT3B	OGT	QNPLLAEAYSNLGNVYK	Ratio to Global Standards	0.121
WT4B	OGT	QNPLLAEAYSNLGNVYK	Ratio to Global Standards	0.67
Pero1C	HCFC1	APVTVTSLPASVR	Ratio to Global Standards	0.00901
Pero2B	HCFC1	APVTVTSLPASVR	Ratio to Global Standards	0.00442
Pero3B	HCFC1	APVTVTSLPASVR	Ratio to Global Standards	0.00442
Pero4A	HCFC1	APVTVTSLPASVR	Ratio to Global Standards	0.00618
WT1C	HCFC1	APVTVTSLPASVR	Ratio to Global Standards	0.0341
WT2A	HCFC1	APVTVTSLPASVR	Ratio to Global Standards	0.00284
WT3B	HCFC1	APVTVTSLPASVR	Ratio to Global Standards	0.00672
WT4B	HCFC1	APVTVTSLPASVR	Ratio to Global Standards	0.0123
Pero1C	HCFC1	GPFSEISAFK	Ratio to Global Standards	0.0271
Pero2B	HCFC1	GPFSEISAFK	Ratio to Global Standards	0.013
Pero3B	HCFC1	GPFSEISAFK	Ratio to Global Standards	0.0188
Pero4A	HCFC1	GPFSEISAFK	Ratio to Global Standards	0.0121
WT1C	HCFC1	GPFSEISAFK	Ratio to Global Standards	0.0487
WT2A	HCFC1	GPFSEISAFK	Ratio to Global Standards	0.01
WT3B	HCFC1	GPFSEISAFK	Ratio to Global Standards	0.0126
WT4B	HCFC1	GPFSEISAFK	Ratio to Global Standards	0.0186

## Sheet: N5-7 Norm Pep Areas
Replicate Name	Protein	Peptide Modified Sequence	Normalization Method	Normalized Area
WT_Control_E	CARM1	LLTIGDANGEIQR	Ratio to Global Standards	0.0055879
WT_Control_E	HSF1	LLTDVQLMK	Ratio to Global Standards	0.00056509
WT_Control_E	SETD1A	LIVDPALDPALR	Ratio to Global Standards	0.0014826
WT_Control_E	PSMD13	QLTFEEIAK	Ratio to Global Standards	0.0021057
WT_Control_E	PSMD13	LELWC[+57]TDVK	Ratio to Global Standards	0.00087842
WT_Control_E	GAPDH	IVSNASC[+57]TTNC[+57]LAPLAK	Ratio to Global Standards	0.051538
WT_Control_E	GAPDH	VPTPNVSVVDLTC[+57]R	Ratio to Global Standards	0.051644
WT_Control_E	EIF3B	GTQGVVTNFEIFR	Ratio to Global Standards	0.0013656
WT_Control_E	OGT	AFLDSLPDVK	Ratio to Global Standards	0.4803
WT_Control_E	OGT	GSVAEAEDC[+57]YNTALR	Ratio to Global Standards	0.5197
WT_Control_E	OGT	QNPLLAEAYSNLGNVYK	Ratio to Global Standards	0.084073
WT_Control_E	HCFC1	YSNDLYELQASR	Ratio to Global Standards	0.066747
WT_Control_E	HCFC1	APVTVTSLPASVR	Ratio to Global Standards	0.052138
WT_Control_E	HCFC1	GPFSEISAFK	Ratio to Global Standards	0.061521
WT_Control_E	HDAC1	YGEYFPGTGDLR	Ratio to Global Standards	0.0038964
WT_Control_F	CARM1	LLTIGDANGEIQR	Ratio to Global Standards	0.0093663
WT_Control_F	HSF1	LLTDVQLMK	Ratio to Global Standards	0.0037351
WT_Control_F	SETD1A	LIVDPALDPALR	Ratio to Global Standards	0.0027614
WT_Control_F	PSMD13	QLTFEEIAK	Ratio to Global Standards	0.0024335
WT_Control_F	PSMD13	LELWC[+57]TDVK	Ratio to Global Standards	0.0017124
WT_Control_F	GAPDH	IVSNASC[+57]TTNC[+57]LAPLAK	Ratio to Global Standards	0.072426
WT_Control_F	GAPDH	VPTPNVSVVDLTC[+57]R	Ratio to Global Standards	0.13658
WT_Control_F	EIF3B	GTQGVVTNFEIFR	Ratio to Global Standards	0.0030969
WT_Control_F	OGT	AFLDSLPDVK	Ratio to Global Standards	0.49309
WT_Control_F	OGT	GSVAEAEDC[+57]YNTALR	Ratio to Global Standards	0.50691
WT_Control_F	OGT	QNPLLAEAYSNLGNVYK	Ratio to Global Standards	0.10887
WT_Control_F	HCFC1	YSNDLYELQASR	Ratio to Global Standards	0.052153
WT_Control_F	HCFC1	APVTVTSLPASVR	Ratio to Global Standards	0.056435
WT_Control_F	HCFC1	GPFSEISAFK	Ratio to Global Standards	0.046819
WT_Control_F	HDAC1	YGEYFPGTGDLR	Ratio to Global Standards	0.0058326
WT_Control_G	CARM1	LLTIGDANGEIQR	Ratio to Global Standards	0.014008
WT_Control_G	HSF1	LLTDVQLMK	Ratio to Global Standards	0.003058
WT_Control_G	SETD1A	LIVDPALDPALR	Ratio to Global Standards	0.0017121
WT_Control_G	PSMD13	QLTFEEIAK	Ratio to Global Standards	0.0071632
WT_Control_G	PSMD13	LELWC[+57]TDVK	Ratio to Global Standards	0.003219
WT_Control_G	GAPDH	IVSNASC[+57]TTNC[+57]LAPLAK	Ratio to Global Standards	0.059545
WT_Control_G	GAPDH	VPTPNVSVVDLTC[+57]R	Ratio to Global Standards	0.11673
WT_Control_G	EIF3B	GTQGVVTNFEIFR	Ratio to Global Standards	0.0020562
WT_Control_G	OGT	AFLDSLPDVK	Ratio to Global Standards	0.58256
WT_Control_G	OGT	GSVAEAEDC[+57]YNTALR	Ratio to Global Standards	0.41744
WT_Control_G	OGT	QNPLLAEAYSNLGNVYK	Ratio to Global Standards	0.12346
WT_Control_G	HCFC1	YSNDLYELQASR	Ratio to Global Standards	0.049606
WT_Control_G	HCFC1	APVTVTSLPASVR	Ratio to Global Standards	0.048485
WT_Control_G	HCFC1	GPFSEISAFK	Ratio to Global Standards	0.055971
WT_Control_G	HDAC1	YGEYFPGTGDLR	Ratio to Global Standards	0.0062245
WT_Stressed_E	CARM1	LLTIGDANGEIQR	Ratio to Global Standards	0.011406
WT_Stressed_E	HSF1	LLTDVQLMK	Ratio to Global Standards	0.0050977
WT_Stressed_E	SETD1A	LIVDPALDPALR	Ratio to Global Standards	0.0015499
WT_Stressed_E	PSMD13	QLTFEEIAK	Ratio to Global Standards	0.0047596
WT_Stressed_E	PSMD13	LELWC[+57]TDVK	Ratio to Global Standards	0.0028903
WT_Stressed_E	GAPDH	IVSNASC[+57]TTNC[+57]LAPLAK	Ratio to Global Standards	0.098392
WT_Stressed_E	GAPDH	VPTPNVSVVDLTC[+57]R	Ratio to Global Standards	0.16389
WT_Stressed_E	EIF3B	GTQGVVTNFEIFR	Ratio to Global Standards	0.0060041
WT_Stressed_E	OGT	AFLDSLPDVK	Ratio to Global Standards	0.53201
WT_Stressed_E	OGT	GSVAEAEDC[+57]YNTALR	Ratio to Global Standards	0.46799
WT_Stressed_E	OGT	QNPLLAEAYSNLGNVYK	Ratio to Global Standards	0.078979
WT_Stressed_E	HCFC1	YSNDLYELQASR	Ratio to Global Standards	0.057444
WT_Stressed_E	HCFC1	APVTVTSLPASVR	Ratio to Global Standards	0.043491
WT_Stressed_E	HCFC1	GPFSEISAFK	Ratio to Global Standards	0.053796
WT_Stressed_E	HDAC1	YGEYFPGTGDLR	Ratio to Global Standards	0.009021
WT_Stressed_F	CARM1	LLTIGDANGEIQR	Ratio to Global Standards	0.010893
WT_Stressed_F	HSF1	LLTDVQLMK	Ratio to Global Standards	0.0034895
WT_Stressed_F	SETD1A	LIVDPALDPALR	Ratio to Global Standards	0.00067985
WT_Stressed_F	PSMD13	QLTFEEIAK	Ratio to Global Standards	0.003295
WT_Stressed_F	PSMD13	LELWC[+57]TDVK	Ratio to Global Standards	0.00275
WT_Stressed_F	GAPDH	IVSNASC[+57]TTNC[+57]LAPLAK	Ratio to Global Standards	0.091876
WT_Stressed_F	GAPDH	VPTPNVSVVDLTC[+57]R	Ratio to Global Standards	0.2539
WT_Stressed_F	EIF3B	GTQGVVTNFEIFR	Ratio to Global Standards	0.0045774
WT_Stressed_F	OGT	AFLDSLPDVK	Ratio to Global Standards	0.46507
WT_Stressed_F	OGT	GSVAEAEDC[+57]YNTALR	Ratio to Global Standards	0.53493
WT_Stressed_F	OGT	QNPLLAEAYSNLGNVYK	Ratio to Global Standards	0.12742
WT_Stressed_F	HCFC1	YSNDLYELQASR	Ratio to Global Standards	0.050164
WT_Stressed_F	HCFC1	APVTVTSLPASVR	Ratio to Global Standards	0.024786
WT_Stressed_F	HCFC1	GPFSEISAFK	Ratio to Global Standards	0.041767
WT_Stressed_F	HDAC1	YGEYFPGTGDLR	Ratio to Global Standards	0.0065452
WT_Stressed_G	CARM1	LLTIGDANGEIQR	Ratio to Global Standards	0.0080414
WT_Stressed_G	HSF1	LLTDVQLMK	Ratio to Global Standards	0.0024898
WT_Stressed_G	SETD1A	LIVDPALDPALR	Ratio to Global Standards	0.0024739
WT_Stressed_G	PSMD13	QLTFEEIAK	Ratio to Global Standards	0.0066118
WT_Stressed_G	PSMD13	LELWC[+57]TDVK	Ratio to Global Standards	0.0015678
WT_Stressed_G	GAPDH	IVSNASC[+57]TTNC[+57]LAPLAK	Ratio to Global Standards	0.075408
WT_Stressed_G	GAPDH	VPTPNVSVVDLTC[+57]R	Ratio to Global Standards	0.21359
WT_Stressed_G	EIF3B	GTQGVVTNFEIFR	Ratio to Global Standards	8.4576e-05
WT_Stressed_G	OGT	AFLDSLPDVK	Ratio to Global Standards	0.57016
WT_Stressed_G	OGT	GSVAEAEDC[+57]YNTALR	Ratio to Global Standards	0.42984
WT_Stressed_G	OGT	QNPLLAEAYSNLGNVYK	Ratio to Global Standards	0.12771
WT_Stressed_G	HCFC1	YSNDLYELQASR	Ratio to Global Standards	0.054732
WT_Stressed_G	HCFC1	APVTVTSLPASVR	Ratio to Global Standards	0.04111
WT_Stressed_G	HCFC1	GPFSEISAFK	Ratio to Global Standards	0.050495
WT_Stressed_G	HDAC1	YGEYFPGTGDLR	Ratio to Global Standards	0.0076815

## Sheet: N1-4 Transition Results
Peptide	Protein	ReplicateNull	Precursor Mz	Precursor Charge	Product Mz	Product Charge	Fragment Ion	Retention Time	Area
GAAVDEYFR	CARM1	Null1A	514.246	2	514.246	2	precursor	37.93	1768782
GAAVDEYFR	CARM1	Null1A	514.246	2	514.747	2	precursor [M+1]	37.9	683396
GAAVDEYFR	CARM1	Null1A	514.246	2	515.249	2	precursor [M+2]	37.9	364763
GAAVDEYFR	CARM1	Null1A	514.246	2	899.426	1	y7	37.95	51509
GAAVDEYFR	CARM1	Null1A	514.246	2	828.389	1	y6	37.95	69805
GAAVDEYFR	CARM1	Null1A	514.246	2	729.32	1	y5	37.97	185820
GAAVDEYFR	CARM1	Null1A	514.246	2	414.198	1	b5	37.78	0
GAAVDEYFR	CARM1	Null1A	514.246	2	543.241	1	b6	37.78	0
GAAVDEYFR	CARM1	Null1A	514.246	2	706.304	1	b7	37.78	0
LLTIGDANGEIQR	CARM1	Null1A	700.381	2	700.381	2	precursor	40.56	3346736
LLTIGDANGEIQR	CARM1	Null1A	700.381	2	700.882	2	precursor [M+1]	40.69	948751
LLTIGDANGEIQR	CARM1	Null1A	700.381	2	701.383	2	precursor [M+2]	40.38	0
LLTIGDANGEIQR	CARM1	Null1A	700.381	2	1072.54	1	y10	40.6	144717
LLTIGDANGEIQR	CARM1	Null1A	700.381	2	959.454	1	y9	40.57	476476
LLTIGDANGEIQR	CARM1	Null1A	700.381	2	902.433	1	y8	40.6	75471
LLTIGDANGEIQR	CARM1	Null1A	700.381	2	613.356	1	b6	40.38	0
LLTIGDANGEIQR	CARM1	Null1A	700.381	2	684.393	1	b7	40.38	0
LLTIGDANGEIQR	CARM1	Null1A	700.381	2	798.436	1	b8	40.38	0
SSNLLDLK	CARM1	Null1A	445.253	2	445.253	2	precursor	31.15	0
SSNLLDLK	CARM1	Null1A	445.253	2	445.755	2	precursor [M+1]	31.15	0
SSNLLDLK	CARM1	Null1A	445.253	2	446.256	2	precursor [M+2]	31.15	0
SSNLLDLK	CARM1	Null1A	445.253	2	715.435	1	y6	31.15	0
SSNLLDLK	CARM1	Null1A	445.253	2	601.392	1	y5	31.15	0
SSNLLDLK	CARM1	Null1A	445.253	2	488.308	1	y4	31.15	0
SSNLLDLK	CARM1	Null1A	445.253	2	515.282	1	b5	31.15	0
SSNLLDLK	CARM1	Null1A	445.253	2	630.309	1	b6	31.15	0
SSNLLDLK	CARM1	Null1A	445.253	2	743.393	1	b7	31.15	0
GAAVDEYFR	CARM1	Null1B	514.246	2	514.246	2	precursor	38.08	978329
GAAVDEYFR	CARM1	Null1B	514.246	2	514.747	2	precursor [M+1]	37.81	0
GAAVDEYFR	CARM1	Null1B	514.246	2	515.249	2	precursor [M+2]	37.81	0
GAAVDEYFR	CARM1	Null1B	514.246	2	899.426	1	y7	38.06	54072
GAAVDEYFR	CARM1	Null1B	514.246	2	828.389	1	y6	38.03	68846
GAAVDEYFR	CARM1	Null1B	514.246	2	729.32	1	y5	38.01	189681
GAAVDEYFR	CARM1	Null1B	514.246	2	414.198	1	b5	37.81	0
GAAVDEYFR	CARM1	Null1B	514.246	2	543.241	1	b6	37.81	0
GAAVDEYFR	CARM1	Null1B	514.246	2	706.304	1	b7	37.81	0
LLTIGDANGEIQR	CARM1	Null1B	700.381	2	700.381	2	precursor	40.8	1632578
LLTIGDANGEIQR	CARM1	Null1B	700.381	2	700.882	2	precursor [M+1]	40.71	1496111
LLTIGDANGEIQR	CARM1	Null1B	700.381	2	701.383	2	precursor [M+2]	40.51	0
LLTIGDANGEIQR	CARM1	Null1B	700.381	2	1072.54	1	y10	40.69	130983
LLTIGDANGEIQR	CARM1	Null1B	700.381	2	959.454	1	y9	40.69	473827
LLTIGDANGEIQR	CARM1	Null1B	700.381	2	902.433	1	y8	40.69	73477
LLTIGDANGEIQR	CARM1	Null1B	700.381	2	613.356	1	b6	40.51	0
LLTIGDANGEIQR	CARM1	Null1B	700.381	2	684.393	1	b7	40.51	0
LLTIGDANGEIQR	CARM1	Null1B	700.381	2	798.436	1	b8	40.51	0
SSNLLDLK	CARM1	Null1B	445.253	2	445.253	2	precursor	31.16	0
SSNLLDLK	CARM1	Null1B	445.253	2	445.755	2	precursor [M+1]	31.16	0
SSNLLDLK	CARM1	Null1B	445.253	2	446.256	2	precursor [M+2]	31.16	0
SSNLLDLK	CARM1	Null1B	445.253	2	715.435	1	y6	31.16	0
SSNLLDLK	CARM1	Null1B	445.253	2	601.392	1	y5	31.16	0
SSNLLDLK	CARM1	Null1B	445.253	2	488.308	1	y4	31.16	0
SSNLLDLK	CARM1	Null1B	445.253	2	515.282	1	b5	31.16	0
SSNLLDLK	CARM1	Null1B	445.253	2	630.309	1	b6	31.16	0
SSNLLDLK	CARM1	Null1B	445.253	2	743.393	1	b7	31.16	0
GAAVDEYFR	CARM1	Null1C	514.246	2	514.246	2	precursor	38.63	1068829
GAAVDEYFR	CARM1	Null1C	514.246	2	514.747	2	precursor [M+1]	38.48	0
GAAVDEYFR	CARM1	Null1C	514.246	2	515.249	2	precursor [M+2]	38.48	565941
GAAVDEYFR	CARM1	Null1C	514.246	2	899.426	1	y7	38.65	46177
GAAVDEYFR	CARM1	Null1C	514.246	2	828.389	1	y6	38.65	66818
GAAVDEYFR	CARM1	Null1C	514.246	2	729.32	1	y5	38.65	167067
GAAVDEYFR	CARM1	Null1C	514.246	2	414.198	1	b5	38.48	0
GAAVDEYFR	CARM1	Null1C	514.246	2	543.241	1	b6	38.48	0
GAAVDEYFR	CARM1	Null1C	514.246	2	706.304	1	b7	38.48	0
LLTIGDANGEIQR	CARM1	Null1C	700.381	2	700.381	2	precursor	41.09	2182506
LLTIGDANGEIQR	CARM1	Null1C	700.381	2	700.882	2	precursor [M+1]	41.06	1538383
LLTIGDANGEIQR	CARM1	Null1C	700.381	2	701.383	2	precursor [M+2]	40.86	0
LLTIGDANGEIQR	CARM1	Null1C	700.381	2	1072.54	1	y10	41.04	120200
LLTIGDANGEIQR	CARM1	Null1C	700.381	2	959.454	1	y9	41.07	399447
LLTIGDANGEIQR	CARM1	Null1C	700.381	2	902.433	1	y8	41.07	63407
LLTIGDANGEIQR	CARM1	Null1C	700.381	2	613.356	1	b6	40.86	0
LLTIGDANGEIQR	CARM1	Null1C	700.381	2	684.393	1	b7	40.86	0
LLTIGDANGEIQR	CARM1	Null1C	700.381	2	798.436	1	b8	40.86	0
SSNLLDLK	CARM1	Null1C	445.253	2	445.253	2	precursor	31.25	0
SSNLLDLK	CARM1	Null1C	445.253	2	445.755	2	precursor [M+1]	31.25	0
SSNLLDLK	CARM1	Null1C	445.253	2	446.256	2	precursor [M+2]	31.25	0
SSNLLDLK	CARM1	Null1C	445.253	2	715.435	1	y6	31.25	0
SSNLLDLK	CARM1	Null1C	445.253	2	601.392	1	y5	31.25	0
SSNLLDLK	CARM1	Null1C	445.253	2	488.308	1	y4	31.25	0
SSNLLDLK	CARM1	Null1C	445.253	2	515.282	1	b5	31.25	0
SSNLLDLK	CARM1	Null1C	445.253	2	630.309	1	b6	31.25	0
SSNLLDLK	CARM1	Null1C	445.253	2	743.393	1	b7	31.25	0
GAAVDEYFR	CARM1	Null2A	514.246	2	514.246	2	precursor	37.15	364266
GAAVDEYFR	CARM1	Null2A	514.246	2	514.747	2	precursor [M+1]	37.22	610491
GAAVDEYFR	CARM1	Null2A	514.246	2	515.249	2	precursor [M+2]	37	0
GAAVDEYFR	CARM1	Null2A	514.246	2	899.426	1	y7	37.15	14835
GAAVDEYFR	CARM1	Null2A	514.246	2	828.389	1	y6	37.17	25209
GAAVDEYFR	CARM1	Null2A	514.246	2	729.32	1	y5	37.2	63118
GAAVDEYFR	CARM1	Null2A	514.246	2	414.198	1	b5	37	0
GAAVDEYFR	CARM1	Null2A	514.246	2	543.241	1	b6	37	0
GAAVDEYFR	CARM1	Null2A	514.246	2	706.304	1	b7	37	0
LLTIGDANGEIQR	CARM1	Null2A	700.381	2	700.381	2	precursor	44.37	33903
LLTIGDANGEIQR	CARM1	Null2A	700.381	2	700.882	2	precursor [M+1]	43.54	0
LLTIGDANGEIQR	CARM1	Null2A	700.381	2	701.383	2	precursor [M+2]	45.03	277453
LLTIGDANGEIQR	CARM1	Null2A	700.381	2	1072.54	1	y10	43.54	0
LLTIGDANGEIQR	CARM1	Null2A	700.381	2	959.454	1	y9	43.54	0
LLTIGDANGEIQR	CARM1	Null2A	700.381	2	902.433	1	y8	43.54	0
LLTIGDANGEIQR	CARM1	Null2A	700.381	2	613.356	1	b6	43.54	0
LLTIGDANGEIQR	CARM1	Null2A	700.381	2	684.393	1	b7	43.54	0
LLTIGDANGEIQR	CARM1	Null2A	700.381	2	798.436	1	b8	43.54	0
SSNLLDLK	CARM1	Null2A	445.253	2	445.253	2	precursor	31.34	268675
SSNLLDLK	CARM1	Null2A	445.253	2	445.755	2	precursor [M+1]	31.19	0
SSNLLDLK	CARM1	Null2A	445.253	2	446.256	2	precursor [M+2]	31.19	0
SSNLLDLK	CARM1	Null2A	445.253	2	715.435	1	y6	31.19	0
SSNLLDLK	CARM1	Null2A	445.253	2	601.392	1	y5	31.19	0
SSNLLDLK	CARM1	Null2A	445.253	2	488.308	1	y4	31.19	0
SSNLLDLK	CARM1	Null2A	445.253	2	515.282	1	b5	31.19	0
SSNLLDLK	CARM1	Null2A	445.253	2	630.309	1	b6	31.19	0
SSNLLDLK	CARM1	Null2A	445.253	2	743.393	1	b7	31.19	0
GAAVDEYFR	CARM1	Null2B	514.246	2	514.246	2	precursor	37.07	0
GAAVDEYFR	CARM1	Null2B	514.246	2	514.747	2	precursor [M+1]	37.07	0
GAAVDEYFR	CARM1	Null2B	514.246	2	515.249	2	precursor [M+2]	37.07	0
GAAVDEYFR	CARM1	Null2B	514.246	2	899.426	1	y7	37.27	16553
GAAVDEYFR	CARM1	Null2B	514.246	2	828.389	1	y6	37.27	24643
GAAVDEYFR	CARM1	Null2B	514.246	2	729.32	1	y5	37.27	52334
GAAVDEYFR	CARM1	Null2B	514.246	2	414.198	1	b5	37.07	0
GAAVDEYFR	CARM1	Null2B	514.246	2	543.241	1	b6	37.07	0
GAAVDEYFR	CARM1	Null2B	514.246	2	706.304	1	b7	37.07	0
LLTIGDANGEIQR	CARM1	Null2B	700.381	2	700.381	2	precursor	40.22	2100518
LLTIGDANGEIQR	CARM1	Null2B	700.381	2	700.882	2	precursor [M+1]	40.19	4235
LLTIGDANGEIQR	CARM1	Null2B	700.381	2	701.383	2	precursor [M+2]	40.19	0
LLTIGDANGEIQR	CARM1	Null2B	700.381	2	1072.54	1	y10	40.19	0
LLTIGDANGEIQR	CARM1	Null2B	700.381	2	959.454	1	y9	40.19	0
LLTIGDANGEIQR	CARM1	Null2B	700.381	2	902.433	1	y8	40.19	0
LLTIGDANGEIQR	CARM1	Null2B	700.381	2	613.356	1	b6	40.19	0
LLTIGDANGEIQR	CARM1	Null2B	700.381	2	684.393	1	b7	40.19	0
LLTIGDANGEIQR	CARM1	Null2B	700.381	2	798.436	1	b8	40.19	0
SSNLLDLK	CARM1	Null2B	445.253	2	445.253	2	precursor	32.46	0
SSNLLDLK	CARM1	Null2B	445.253	2	445.755	2	precursor [M+1]	32.46	0
SSNLLDLK	CARM1	Null2B	445.253	2	446.256	2	precursor [M+2]	32.46	0
SSNLLDLK	CARM1	Null2B	445.253	2	715.435	1	y6	32.46	0
SSNLLDLK	CARM1	Null2B	445.253	2	601.392	1	y5	32.46	0
SSNLLDLK	CARM1	Null2B	445.253	2	488.308	1	y4	32.46	0
SSNLLDLK	CARM1	Null2B	445.253	2	515.282	1	b5	32.46	0
SSNLLDLK	CARM1	Null2B	445.253	2	630.309	1	b6	32.46	0
SSNLLDLK	CARM1	Null2B	445.253	2	743.393	1	b7	32.46	0
GAAVDEYFR	CARM1	Null3A	514.246	2	514.246	2	precursor	37.1	0
GAAVDEYFR	CARM1	Null3A	514.246	2	514.747	2	precursor [M+1]	37.1	0
GAAVDEYFR	CARM1	Null3A	514.246	2	515.249	2	precursor [M+2]	37.1	0
GAAVDEYFR	CARM1	Null3A	514.246	2	899.426	1	y7	37.27	8220
GAAVDEYFR	CARM1	Null3A	514.246	2	828.389	1	y6	37.32	9626
GAAVDEYFR	CARM1	Null3A	514.246	2	729.32	1	y5	37.32	34156
GAAVDEYFR	CARM1	Null3A	514.246	2	414.198	1	b5	37.1	0
GAAVDEYFR	CARM1	Null3A	514.246	2	543.241	1	b6	37.1	0
GAAVDEYFR	CARM1	Null3A	514.246	2	706.304	1	b7	37.1	0
LLTIGDANGEIQR	CARM1	Null3A	700.381	2	700.381	2	precursor	39.54	0
LLTIGDANGEIQR	CARM1	Null3A	700.381	2	700.882	2	precursor [M+1]	39.54	0
LLTIGDANGEIQR	CARM1	Null3A	700.381	2	701.383	2	precursor [M+2]	39.54	0
LLTIGDANGEIQR	CARM1	Null3A	700.381	2	1072.54	1	y10	39.65	652
LLTIGDANGEIQR	CARM1	Null3A	700.381	2	959.454	1	y9	39.65	7302
LLTIGDANGEIQR	CARM1	Null3A	700.381	2	902.433	1	y8	39.54	0
LLTIGDANGEIQR	CARM1	Null3A	700.381	2	613.356	1	b6	39.54	0
LLTIGDANGEIQR	CARM1	Null3A	700.381	2	684.393	1	b7	39.54	0
LLTIGDANGEIQR	CARM1	Null3A	700.381	2	798.436	1	b8	39.54	0
SSNLLDLK	CARM1	Null3A	445.253	2	445.253	2	precursor	36.04	0
SSNLLDLK	CARM1	Null3A	445.253	2	445.755	2	precursor [M+1]	36.1	2045034
SSNLLDLK	CARM1	Null3A	445.253	2	446.256	2	precursor [M+2]	36.13	786913
SSNLLDLK	CARM1	Null3A	445.253	2	715.435	1	y6	36.04	0
SSNLLDLK	CARM1	Null3A	445.253	2	601.392	1	y5	36.04	0
SSNLLDLK	CARM1	Null3A	445.253	2	488.308	1	y4	36.04	0
SSNLLDLK	CARM1	Null3A	445.253	2	515.282	1	b5	36.04	0
SSNLLDLK	CARM1	Null3A	445.253	2	630.309	1	b6	36.04	0
SSNLLDLK	CARM1	Null3A	445.253	2	743.393	1	b7	36.04	0
GAAVDEYFR	CARM1	Null3B	514.246	2	514.246	2	precursor	37.26	0
GAAVDEYFR	CARM1	Null3B	514.246	2	514.747	2	precursor [M+1]	37.26	0
GAAVDEYFR	CARM1	Null3B	514.246	2	515.249	2	precursor [M+2]	37.26	0
GAAVDEYFR	CARM1	Null3B	514.246	2	899.426	1	y7	37.43	7779
GAAVDEYFR	CARM1	Null3B	514.246	2	828.389	1	y6	37.39	9043
GAAVDEYFR	CARM1	Null3B	514.246	2	729.32	1	y5	37.43	26399
GAAVDEYFR	CARM1	Null3B	514.246	2	414.198	1	b5	37.26	0
GAAVDEYFR	CARM1	Null3B	514.246	2	543.241	1	b6	37.26	0
GAAVDEYFR	CARM1	Null3B	514.246	2	706.304	1	b7	37.26	0
LLTIGDANGEIQR	CARM1	Null3B	700.381	2	700.381	2	precursor	39.49	0
LLTIGDANGEIQR	CARM1	Null3B	700.381	2	700.882	2	precursor [M+1]	39.49	0
LLTIGDANGEIQR	CARM1	Null3B	700.381	2	701.383	2	precursor [M+2]	39.49	0
LLTIGDANGEIQR	CARM1	Null3B	700.381	2	1072.54	1	y10	39.57	778
LLTIGDANGEIQR	CARM1	Null3B	700.381	2	959.454	1	y9	39.61	7108
LLTIGDANGEIQR	CARM1	Null3B	700.381	2	902.433	1	y8	39.49	0
LLTIGDANGEIQR	CARM1	Null3B	700.381	2	613.356	1	b6	39.49	0
LLTIGDANGEIQR	CARM1	Null3B	700.381	2	684.393	1	b7	39.49	0
LLTIGDANGEIQR	CARM1	Null3B	700.381	2	798.436	1	b8	39.49	0
SSNLLDLK	CARM1	Null3B	445.253	2	445.253	2	precursor	31.6	239689
SSNLLDLK	CARM1	Null3B	445.253	2	445.755	2	precursor [M+1]	31.54	0
SSNLLDLK	CARM1	Null3B	445.253	2	446.256	2	precursor [M+2]	31.54	0
SSNLLDLK	CARM1	Null3B	445.253	2	715.435	1	y6	31.54	0
SSNLLDLK	CARM1	Null3B	445.253	2	601.392	1	y5	31.54	0
SSNLLDLK	CARM1	Null3B	445.253	2	488.308	1	y4	31.54	0
SSNLLDLK	CARM1	Null3B	445.253	2	515.282	1	b5	31.54	0
SSNLLDLK	CARM1	Null3B	445.253	2	630.309	1	b6	31.54	0
SSNLLDLK	CARM1	Null3B	445.253	2	743.393	1	b7	31.54	0
GAAVDEYFR	CARM1	Null4A	514.246	2	514.246	2	precursor	37	127976
GAAVDEYFR	CARM1	Null4A	514.246	2	514.747	2	precursor [M+1]	37	0
GAAVDEYFR	CARM1	Null4A	514.246	2	515.249	2	precursor [M+2]	37	0
GAAVDEYFR	CARM1	Null4A	514.246	2	899.426	1	y7	37.17	15444
GAAVDEYFR	CARM1	Null4A	514.246	2	828.389	1	y6	37.19	25184
GAAVDEYFR	CARM1	Null4A	514.246	2	729.32	1	y5	37.17	61374
GAAVDEYFR	CARM1	Null4A	514.246	2	414.198	1	b5	37	0
GAAVDEYFR	CARM1	Null4A	514.246	2	543.241	1	b6	37	0
GAAVDEYFR	CARM1	Null4A	514.246	2	706.304	1	b7	37	0
LLTIGDANGEIQR	CARM1	Null4A	700.381	2	700.381	2	precursor	39.32	0
LLTIGDANGEIQR	CARM1	Null4A	700.381	2	700.882	2	precursor [M+1]	39.32	0
LLTIGDANGEIQR	CARM1	Null4A	700.381	2	701.383	2	precursor [M+2]	39.32	0
LLTIGDANGEIQR	CARM1	Null4A	700.381	2	1072.54	1	y10	39.32	0
LLTIGDANGEIQR	CARM1	Null4A	700.381	2	959.454	1	y9	39.47	9813
LLTIGDANGEIQR	CARM1	Null4A	700.381	2	902.433	1	y8	39.32	0
LLTIGDANGEIQR	CARM1	Null4A	700.381	2	613.356	1	b6	39.32	0
LLTIGDANGEIQR	CARM1	Null4A	700.381	2	684.393	1	b7	39.32	0
LLTIGDANGEIQR	CARM1	Null4A	700.381	2	798.436	1	b8	39.32	0
SSNLLDLK	CARM1	Null4A	445.253	2	445.253	2	precursor	31.72	0
SSNLLDLK	CARM1	Null4A	445.253	2	445.755	2	precursor [M+1]	31.72	0
SSNLLDLK	CARM1	Null4A	445.253	2	446.256	2	precursor [M+2]	31.72	0
SSNLLDLK	CARM1	Null4A	445.253	2	715.435	1	y6	31.72	0
SSNLLDLK	CARM1	Null4A	445.253	2	601.392	1	y5	31.72	0
SSNLLDLK	CARM1	Null4A	445.253	2	488.308	1	y4	31.72	0
SSNLLDLK	CARM1	Null4A	445.253	2	515.282	1	b5	31.72	0
SSNLLDLK	CARM1	Null4A	445.253	2	630.309	1	b6	31.72	0
SSNLLDLK	CARM1	Null4A	445.253	2	743.393	1	b7	31.72	0
GAAVDEYFR	CARM1	Null4B	514.246	2	514.246	2	precursor	37.09	0
GAAVDEYFR	CARM1	Null4B	514.246	2	514.747	2	precursor [M+1]	37.16	347259
GAAVDEYFR	CARM1	Null4B	514.246	2	515.249	2	precursor [M+2]	37.09	0
GAAVDEYFR	CARM1	Null4B	514.246	2	899.426	1	y7	37.26	18706
GAAVDEYFR	CARM1	Null4B	514.246	2	828.389	1	y6	37.23	26361
GAAVDEYFR	CARM1	Null4B	514.246	2	729.32	1	y5	37.26	52971
GAAVDEYFR	CARM1	Null4B	514.246	2	414.198	1	b5	37.09	0
GAAVDEYFR	CARM1	Null4B	514.246	2	543.241	1	b6	37.09	0
GAAVDEYFR	CARM1	Null4B	514.246	2	706.304	1	b7	37.09	0
LLTIGDANGEIQR	CARM1	Null4B	700.381	2	700.381	2	precursor	39.35	0
LLTIGDANGEIQR	CARM1	Null4B	700.381	2	700.882	2	precursor [M+1]	39.35	0
LLTIGDANGEIQR	CARM1	Null4B	700.381	2	701.383	2	precursor [M+2]	39.35	0
LLTIGDANGEIQR	CARM1	Null4B	700.381	2	1072.54	1	y10	39.45	1282
LLTIGDANGEIQR	CARM1	Null4B	700.381	2	959.454	1	y9	39.43	11937
LLTIGDANGEIQR	CARM1	Null4B	700.381	2	902.433	1	y8	39.35	0
LLTIGDANGEIQR	CARM1	Null4B	700.381	2	613.356	1	b6	39.35	0
LLTIGDANGEIQR	CARM1	Null4B	700.381	2	684.393	1	b7	39.35	0
LLTIGDANGEIQR	CARM1	Null4B	700.381	2	798.436	1	b8	39.35	0
SSNLLDLK	CARM1	Null4B	445.253	2	445.253	2	precursor	32.48	0
SSNLLDLK	CARM1	Null4B	445.253	2	445.755	2	precursor [M+1]	32.48	0
SSNLLDLK	CARM1	Null4B	445.253	2	446.256	2	precursor [M+2]	32.48	0
SSNLLDLK	CARM1	Null4B	445.253	2	715.435	1	y6	32.48	0
SSNLLDLK	CARM1	Null4B	445.253	2	601.392	1	y5	32.48	0
SSNLLDLK	CARM1	Null4B	445.253	2	488.308	1	y4	32.48	0
SSNLLDLK	CARM1	Null4B	445.253	2	515.282	1	b5	32.48	0
SSNLLDLK	CARM1	Null4B	445.253	2	630.309	1	b6	32.48	0
SSNLLDLK	CARM1	Null4B	445.253	2	743.393	1	b7	32.48	0
GAAVDEYFR	CARM1	Pero1A	514.246	2	514.246	2	precursor	37.68	1203284
GAAVDEYFR	CARM1	Pero1A	514.246	2	514.747	2	precursor [M+1]	37.53	330758
GAAVDEYFR	CARM1	Pero1A	514.246	2	515.249	2	precursor [M+2]	37.44	421026
GAAVDEYFR	CARM1	Pero1A	514.246	2	899.426	1	y7	37.63	50007
GAAVDEYFR	CARM1	Pero1A	514.246	2	828.389	1	y6	37.66	68017
GAAVDEYFR	CARM1	Pero1A	514.246	2	729.32	1	y5	37.63	185814
GAAVDEYFR	CARM1	Pero1A	514.246	2	414.198	1	b5	37.41	0
GAAVDEYFR	CARM1	Pero1A	514.246	2	543.241	1	b6	37.41	0
GAAVDEYFR	CARM1	Pero1A	514.246	2	706.304	1	b7	37.41	0
LLTIGDANGEIQR	CARM1	Pero1A	700.381	2	700.381	2	precursor	40.21	5155132
LLTIGDANGEIQR	CARM1	Pero1A	700.381	2	700.882	2	precursor [M+1]	40.11	6278921
LLTIGDANGEIQR	CARM1	Pero1A	700.381	2	701.383	2	precursor [M+2]	40.18	1013207
LLTIGDANGEIQR	CARM1	Pero1A	700.381	2	1072.54	1	y10	40.19	327620
LLTIGDANGEIQR	CARM1	Pero1A	700.381	2	959.454	1	y9	40.19	1071836
LLTIGDANGEIQR	CARM1	Pero1A	700.381	2	902.433	1	y8	40.19	172239
LLTIGDANGEIQR	CARM1	Pero1A	700.381	2	613.356	1	b6	39.98	0
LLTIGDANGEIQR	CARM1	Pero1A	700.381	2	684.393	1	b7	39.98	0
LLTIGDANGEIQR	CARM1	Pero1A	700.381	2	798.436	1	b8	39.98	0
SSNLLDLK	CARM1	Pero1A	445.253	2	445.253	2	precursor	32.67	0
SSNLLDLK	CARM1	Pero1A	445.253	2	445.755	2	precursor [M+1]	32.67	0
SSNLLDLK	CARM1	Pero1A	445.253	2	446.256	2	precursor [M+2]	32.82	1424407
SSNLLDLK	CARM1	Pero1A	445.253	2	715.435	1	y6	32.67	0
SSNLLDLK	CARM1	Pero1A	445.253	2	601.392	1	y5	32.67	0
SSNLLDLK	CARM1	Pero1A	445.253	2	488.308	1	y4	32.67	0
SSNLLDLK	CARM1	Pero1A	445.253	2	515.282	1	b5	32.67	0
SSNLLDLK	CARM1	Pero1A	445.253	2	630.309	1	b6	32.67	0
SSNLLDLK	CARM1	Pero1A	445.253	2	743.393	1	b7	32.67	0
GAAVDEYFR	CARM1	Pero1B	514.246	2	514.246	2	precursor	37.65	366131
GAAVDEYFR	CARM1	Pero1B	514.246	2	514.747	2	precursor [M+1]	37.84	742156
GAAVDEYFR	CARM1	Pero1B	514.246	2	515.249	2	precursor [M+2]	37.7	409291
GAAVDEYFR	CARM1	Pero1B	514.246	2	899.426	1	y7	37.84	46549
GAAVDEYFR	CARM1	Pero1B	514.246	2	828.389	1	y6	37.84	70677
GAAVDEYFR	CARM1	Pero1B	514.246	2	729.32	1	y5	37.82	177712
GAAVDEYFR	CARM1	Pero1B	514.246	2	414.198	1	b5	37.62	0
GAAVDEYFR	CARM1	Pero1B	514.246	2	543.241	1	b6	37.62	0
GAAVDEYFR	CARM1	Pero1B	514.246	2	706.304	1	b7	37.62	0
LLTIGDANGEIQR	CARM1	Pero1B	700.381	2	700.381	2	precursor	40.48	4078221
LLTIGDANGEIQR	CARM1	Pero1B	700.381	2	700.882	2	precursor [M+1]	40.41	3254275
LLTIGDANGEIQR	CARM1	Pero1B	700.381	2	701.383	2	precursor [M+2]	40.22	0
LLTIGDANGEIQR	CARM1	Pero1B	700.381	2	1072.54	1	y10	40.42	305439
LLTIGDANGEIQR	CARM1	Pero1B	700.381	2	959.454	1	y9	40.42	990553
LLTIGDANGEIQR	CARM1	Pero1B	700.381	2	902.433	1	y8	40.4	162558
LLTIGDANGEIQR	CARM1	Pero1B	700.381	2	613.356	1	b6	40.22	0
LLTIGDANGEIQR	CARM1	Pero1B	700.381	2	684.393	1	b7	40.22	0
LLTIGDANGEIQR	CARM1	Pero1B	700.381	2	798.436	1	b8	40.22	0
SSNLLDLK	CARM1	Pero1B	445.253	2	445.253	2	precursor	32.63	951222
SSNLLDLK	CARM1	Pero1B	445.253	2	445.755	2	precursor [M+1]	32.54	0
SSNLLDLK	CARM1	Pero1B	445.253	2	446.256	2	precursor [M+2]	32.54	0
SSNLLDLK	CARM1	Pero1B	445.253	2	715.435	1	y6	32.54	0
SSNLLDLK	CARM1	Pero1B	445.253	2	601.392	1	y5	32.54	0
SSNLLDLK	CARM1	Pero1B	445.253	2	488.308	1	y4	32.54	0
SSNLLDLK	CARM1	Pero1B	445.253	2	515.282	1	b5	32.54	0
SSNLLDLK	CARM1	Pero1B	445.253	2	630.309	1	b6	32.54	0
SSNLLDLK	CARM1	Pero1B	445.253	2	743.393	1	b7	32.54	0
GAAVDEYFR	CARM1	Pero1C	514.246	2	514.246	2	precursor	37.57	0
GAAVDEYFR	CARM1	Pero1C	514.246	2	514.747	2	precursor [M+1]	37.77	374507
GAAVDEYFR	CARM1	Pero1C	514.246	2	515.249	2	precursor [M+2]	37.7	671625
GAAVDEYFR	CARM1	Pero1C	514.246	2	899.426	1	y7	37.79	52549
GAAVDEYFR	CARM1	Pero1C	514.246	2	828.389	1	y6	37.79	74791
GAAVDEYFR	CARM1	Pero1C	514.246	2	729.32	1	y5	37.79	187120
GAAVDEYFR	CARM1	Pero1C	514.246	2	414.198	1	b5	37.57	0
GAAVDEYFR	CARM1	Pero1C	514.246	2	543.241	1	b6	37.57	0
GAAVDEYFR	CARM1	Pero1C	514.246	2	706.304	1	b7	37.57	0
LLTIGDANGEIQR	CARM1	Pero1C	700.381	2	700.381	2	precursor	40.29	10420410
LLTIGDANGEIQR	CARM1	Pero1C	700.381	2	700.882	2	precursor [M+1]	40.27	6372859
LLTIGDANGEIQR	CARM1	Pero1C	700.381	2	701.383	2	precursor [M+2]	40.33	1179341
LLTIGDANGEIQR	CARM1	Pero1C	700.381	2	1072.54	1	y10	40.28	322352
LLTIGDANGEIQR	CARM1	Pero1C	700.381	2	959.454	1	y9	40.31	1062289
LLTIGDANGEIQR	CARM1	Pero1C	700.381	2	902.433	1	y8	40.31	174404
LLTIGDANGEIQR	CARM1	Pero1C	700.381	2	613.356	1	b6	40.1	0
LLTIGDANGEIQR	CARM1	Pero1C	700.381	2	684.393	1	b7	40.1	0
LLTIGDANGEIQR	CARM1	Pero1C	700.381	2	798.436	1	b8	40.1	0
SSNLLDLK	CARM1	Pero1C	445.253	2	445.253	2	precursor	33.61	0
SSNLLDLK	CARM1	Pero1C	445.253	2	445.755	2	precursor [M+1]	33.61	0
SSNLLDLK	CARM1	Pero1C	445.253	2	446.256	2	precursor [M+2]	33.61	0
SSNLLDLK	CARM1	Pero1C	445.253	2	715.435	1	y6	33.61	0
SSNLLDLK	CARM1	Pero1C	445.253	2	601.392	1	y5	33.61	0
SSNLLDLK	CARM1	Pero1C	445.253	2	488.308	1	y4	33.61	0
SSNLLDLK	CARM1	Pero1C	445.253	2	515.282	1	b5	33.61	0
SSNLLDLK	CARM1	Pero1C	445.253	2	630.309	1	b6	33.61	0
SSNLLDLK	CARM1	Pero1C	445.253	2	743.393	1	b7	33.61	0
GAAVDEYFR	CARM1	Pero2A	514.246	2	514.246	2	precursor	37.07	2432632
GAAVDEYFR	CARM1	Pero2A	514.246	2	514.747	2	precursor [M+1]	37.12	1573197
GAAVDEYFR	CARM1	Pero2A	514.246	2	515.249	2	precursor [M+2]	36.85	7444
GAAVDEYFR	CARM1	Pero2A	514.246	2	899.426	1	y7	37.07	74657
GAAVDEYFR	CARM1	Pero2A	514.246	2	828.389	1	y6	37.07	113042
GAAVDEYFR	CARM1	Pero2A	514.246	2	729.32	1	y5	37.07	272134
GAAVDEYFR	CARM1	Pero2A	514.246	2	414.198	1	b5	36.85	0
GAAVDEYFR	CARM1	Pero2A	514.246	2	543.241	1	b6	36.85	0
GAAVDEYFR	CARM1	Pero2A	514.246	2	706.304	1	b7	36.85	0
LLTIGDANGEIQR	CARM1	Pero2A	700.381	2	700.381	2	precursor	39.29	0
LLTIGDANGEIQR	CARM1	Pero2A	700.381	2	700.882	2	precursor [M+1]	39.54	184241
LLTIGDANGEIQR	CARM1	Pero2A	700.381	2	701.383	2	precursor [M+2]	39.54	148378
LLTIGDANGEIQR	CARM1	Pero2A	700.381	2	1072.54	1	y10	39.4	17903
LLTIGDANGEIQR	CARM1	Pero2A	700.381	2	959.454	1	y9	39.4	66072
LLTIGDANGEIQR	CARM1	Pero2A	700.381	2	902.433	1	y8	39.4	3845
LLTIGDANGEIQR	CARM1	Pero2A	700.381	2	613.356	1	b6	39.29	0
LLTIGDANGEIQR	CARM1	Pero2A	700.381	2	684.393	1	b7	39.29	0
LLTIGDANGEIQR	CARM1	Pero2A	700.381	2	798.436	1	b8	39.29	0
SSNLLDLK	CARM1	Pero2A	445.253	2	445.253	2	precursor	34.06	547841
SSNLLDLK	CARM1	Pero2A	445.253	2	445.755	2	precursor [M+1]	33.94	1767978
SSNLLDLK	CARM1	Pero2A	445.253	2	446.256	2	precursor [M+2]	33.91	982359
SSNLLDLK	CARM1	Pero2A	445.253	2	715.435	1	y6	33.8	0
SSNLLDLK	CARM1	Pero2A	445.253	2	601.392	1	y5	33.8	0
SSNLLDLK	CARM1	Pero2A	445.253	2	488.308	1	y4	33.8	0
SSNLLDLK	CARM1	Pero2A	445.253	2	515.282	1	b5	33.8	0
SSNLLDLK	CARM1	Pero2A	445.253	2	630.309	1	b6	33.8	0
SSNLLDLK	CARM1	Pero2A	445.253	2	743.393	1	b7	33.8	0
GAAVDEYFR	CARM1	Pero2B	514.246	2	514.246	2	precursor	36.9	3894855
GAAVDEYFR	CARM1	Pero2B	514.246	2	514.747	2	precursor [M+1]	36.88	976603
GAAVDEYFR	CARM1	Pero2B	514.246	2	515.249	2	precursor [M+2]	36.73	0
GAAVDEYFR	CARM1	Pero2B	514.246	2	899.426	1	y7	36.93	78548
GAAVDEYFR	CARM1	Pero2B	514.246	2	828.389	1	y6	36.93	105807
GAAVDEYFR	CARM1	Pero2B	514.246	2	729.32	1	y5	36.93	275412
GAAVDEYFR	CARM1	Pero2B	514.246	2	414.198	1	b5	36.73	0
GAAVDEYFR	CARM1	Pero2B	514.246	2	543.241	1	b6	36.73	0
GAAVDEYFR	CARM1	Pero2B	514.246	2	706.304	1	b7	36.73	0
LLTIGDANGEIQR	CARM1	Pero2B	700.381	2	700.381	2	precursor	39.09	0
LLTIGDANGEIQR	CARM1	Pero2B	700.381	2	700.882	2	precursor [M+1]	39.33	120011
LLTIGDANGEIQR	CARM1	Pero2B	700.381	2	701.383	2	precursor [M+2]	39.33	212623
LLTIGDANGEIQR	CARM1	Pero2B	700.381	2	1072.54	1	y10	39.23	17570
LLTIGDANGEIQR	CARM1	Pero2B	700.381	2	959.454	1	y9	39.25	67605
LLTIGDANGEIQR	CARM1	Pero2B	700.381	2	902.433	1	y8	39.27	7011
LLTIGDANGEIQR	CARM1	Pero2B	700.381	2	613.356	1	b6	39.09	0
LLTIGDANGEIQR	CARM1	Pero2B	700.381	2	684.393	1	b7	39.09	0
LLTIGDANGEIQR	CARM1	Pero2B	700.381	2	798.436	1	b8	39.09	0
SSNLLDLK	CARM1	Pero2B	445.253	2	445.253	2	precursor	33.97	69065
SSNLLDLK	CARM1	Pero2B	445.253	2	445.755	2	precursor [M+1]	34.12	1438380
SSNLLDLK	CARM1	Pero2B	445.253	2	446.256	2	precursor [M+2]	34.12	966507
SSNLLDLK	CARM1	Pero2B	445.253	2	715.435	1	y6	33.97	0
SSNLLDLK	CARM1	Pero2B	445.253	2	601.392	1	y5	33.97	0
SSNLLDLK	CARM1	Pero2B	445.253	2	488.308	1	y4	33.97	0
SSNLLDLK	CARM1	Pero2B	445.253	2	515.282	1	b5	33.97	0
SSNLLDLK	CARM1	Pero2B	445.253	2	630.309	1	b6	33.97	0
SSNLLDLK	CARM1	Pero2B	445.253	2	743.393	1	b7	33.97	0
GAAVDEYFR	CARM1	Pero3A	514.246	2	514.246	2	precursor	37.2	8598418
GAAVDEYFR	CARM1	Pero3A	514.246	2	514.747	2	precursor [M+1]	37.18	3401618
GAAVDEYFR	CARM1	Pero3A	514.246	2	515.249	2	precursor [M+2]	37.13	566137
GAAVDEYFR	CARM1	Pero3A	514.246	2	899.426	1	y7	37.18	186679
GAAVDEYFR	CARM1	Pero3A	514.246	2	828.389	1	y6	37.16	256525
GAAVDEYFR	CARM1	Pero3A	514.246	2	729.32	1	y5	37.16	619203
GAAVDEYFR	CARM1	Pero3A	514.246	2	414.198	1	b5	36.94	0
GAAVDEYFR	CARM1	Pero3A	514.246	2	543.241	1	b6	36.94	0
GAAVDEYFR	CARM1	Pero3A	514.246	2	706.304	1	b7	36.94	0
LLTIGDANGEIQR	CARM1	Pero3A	700.381	2	700.381	2	precursor	39.49	516697
LLTIGDANGEIQR	CARM1	Pero3A	700.381	2	700.882	2	precursor [M+1]	39.58	553986
LLTIGDANGEIQR	CARM1	Pero3A	700.381	2	701.383	2	precursor [M+2]	39.6	359496
LLTIGDANGEIQR	CARM1	Pero3A	700.381	2	1072.54	1	y10	39.45	49811
LLTIGDANGEIQR	CARM1	Pero3A	700.381	2	959.454	1	y9	39.44	170035
LLTIGDANGEIQR	CARM1	Pero3A	700.381	2	902.433	1	y8	39.44	25382
LLTIGDANGEIQR	CARM1	Pero3A	700.381	2	613.356	1	b6	39.29	0
LLTIGDANGEIQR	CARM1	Pero3A	700.381	2	684.393	1	b7	39.29	0
LLTIGDANGEIQR	CARM1	Pero3A	700.381	2	798.436	1	b8	39.29	0
SSNLLDLK	CARM1	Pero3A	445.253	2	445.253	2	precursor	33.19	0
SSNLLDLK	CARM1	Pero3A	445.253	2	445.755	2	precursor [M+1]	33.19	0
SSNLLDLK	CARM1	Pero3A	445.253	2	446.256	2	precursor [M+2]	33.19	0
SSNLLDLK	CARM1	Pero3A	445.253	2	715.435	1	y6	33.19	0
SSNLLDLK	CARM1	Pero3A	445.253	2	601.392	1	y5	33.19	0
SSNLLDLK	CARM1	Pero3A	445.253	2	488.308	1	y4	33.19	0
SSNLLDLK	CARM1	Pero3A	445.253	2	515.282	1	b5	33.19	0
SSNLLDLK	CARM1	Pero3A	445.253	2	630.309	1	b6	33.19	0
SSNLLDLK	CARM1	Pero3A	445.253	2	743.393	1	b7	33.19	0
GAAVDEYFR	CARM1	Pero3B	514.246	2	514.246	2	precursor	37.02	6388373
GAAVDEYFR	CARM1	Pero3B	514.246	2	514.747	2	precursor [M+1]	36.94	3536871
GAAVDEYFR	CARM1	Pero3B	514.246	2	515.249	2	precursor [M+2]	36.8	267723
GAAVDEYFR	CARM1	Pero3B	514.246	2	899.426	1	y7	36.97	173599
GAAVDEYFR	CARM1	Pero3B	514.246	2	828.389	1	y6	36.97	251860
GAAVDEYFR	CARM1	Pero3B	514.246	2	729.32	1	y5	36.97	589191
GAAVDEYFR	CARM1	Pero3B	514.246	2	414.198	1	b5	36.77	0
GAAVDEYFR	CARM1	Pero3B	514.246	2	543.241	1	b6	36.77	0
GAAVDEYFR	CARM1	Pero3B	514.246	2	706.304	1	b7	36.77	0
LLTIGDANGEIQR	CARM1	Pero3B	700.381	2	700.381	2	precursor	39.19	0
LLTIGDANGEIQR	CARM1	Pero3B	700.381	2	700.882	2	precursor [M+1]	39.44	923614
LLTIGDANGEIQR	CARM1	Pero3B	700.381	2	701.383	2	precursor [M+2]	39.49	347415
LLTIGDANGEIQR	CARM1	Pero3B	700.381	2	1072.54	1	y10	39.34	50524
LLTIGDANGEIQR	CARM1	Pero3B	700.381	2	959.454	1	y9	39.34	178733
LLTIGDANGEIQR	CARM1	Pero3B	700.381	2	902.433	1	y8	39.36	26400
LLTIGDANGEIQR	CARM1	Pero3B	700.381	2	613.356	1	b6	39.19	0
LLTIGDANGEIQR	CARM1	Pero3B	700.381	2	684.393	1	b7	39.19	0
LLTIGDANGEIQR	CARM1	Pero3B	700.381	2	798.436	1	b8	39.19	0
SSNLLDLK	CARM1	Pero3B	445.253	2	445.253	2	precursor	34.23	611115
SSNLLDLK	CARM1	Pero3B	445.253	2	445.755	2	precursor [M+1]	34.11	2676145
SSNLLDLK	CARM1	Pero3B	445.253	2	446.256	2	precursor [M+2]	34.11	1107785
SSNLLDLK	CARM1	Pero3B	445.253	2	715.435	1	y6	33.99	0
SSNLLDLK	CARM1	Pero3B	445.253	2	601.392	1	y5	33.99	0
SSNLLDLK	CARM1	Pero3B	445.253	2	488.308	1	y4	33.99	0
SSNLLDLK	CARM1	Pero3B	445.253	2	515.282	1	b5	33.99	0
SSNLLDLK	CARM1	Pero3B	445.253	2	630.309	1	b6	33.99	0
SSNLLDLK	CARM1	Pero3B	445.253	2	743.393	1	b7	33.99	0
GAAVDEYFR	CARM1	Pero4A	514.246	2	514.246	2	precursor	37.3	3519768
GAAVDEYFR	CARM1	Pero4A	514.246	2	514.747	2	precursor [M+1]	37.2	1382814
GAAVDEYFR	CARM1	Pero4A	514.246	2	515.249	2	precursor [M+2]	37.03	7665
GAAVDEYFR	CARM1	Pero4A	514.246	2	899.426	1	y7	37.23	82551
GAAVDEYFR	CARM1	Pero4A	514.246	2	828.389	1	y6	37.23	112550
GAAVDEYFR	CARM1	Pero4A	514.246	2	729.32	1	y5	37.27	281832
GAAVDEYFR	CARM1	Pero4A	514.246	2	414.198	1	b5	37.03	0
GAAVDEYFR	CARM1	Pero4A	514.246	2	543.241	1	b6	37.03	0
GAAVDEYFR	CARM1	Pero4A	514.246	2	706.304	1	b7	37.03	0
LLTIGDANGEIQR	CARM1	Pero4A	700.381	2	700.381	2	precursor	39.41	0
LLTIGDANGEIQR	CARM1	Pero4A	700.381	2	700.882	2	precursor [M+1]	39.67	108382
LLTIGDANGEIQR	CARM1	Pero4A	700.381	2	701.383	2	precursor [M+2]	39.67	143851
LLTIGDANGEIQR	CARM1	Pero4A	700.381	2	1072.54	1	y10	39.52	14688
LLTIGDANGEIQR	CARM1	Pero4A	700.381	2	959.454	1	y9	39.57	61435
LLTIGDANGEIQR	CARM1	Pero4A	700.381	2	902.433	1	y8	39.54	7014
LLTIGDANGEIQR	CARM1	Pero4A	700.381	2	613.356	1	b6	39.41	0
LLTIGDANGEIQR	CARM1	Pero4A	700.381	2	684.393	1	b7	39.41	0
LLTIGDANGEIQR	CARM1	Pero4A	700.381	2	798.436	1	b8	39.41	0
SSNLLDLK	CARM1	Pero4A	445.253	2	445.253	2	precursor	34.4	266313
SSNLLDLK	CARM1	Pero4A	445.253	2	445.755	2	precursor [M+1]	34.28	1524246
SSNLLDLK	CARM1	Pero4A	445.253	2	446.256	2	precursor [M+2]	34.25	536235
SSNLLDLK	CARM1	Pero4A	445.253	2	715.435	1	y6	34.1	0
SSNLLDLK	CARM1	Pero4A	445.253	2	601.392	1	y5	34.1	0
SSNLLDLK	CARM1	Pero4A	445.253	2	488.308	1	y4	34.1	0
SSNLLDLK	CARM1	Pero4A	445.253	2	515.282	1	b5	34.1	0
SSNLLDLK	CARM1	Pero4A	445.253	2	630.309	1	b6	34.1	0
SSNLLDLK	CARM1	Pero4A	445.253	2	743.393	1	b7	34.1	0
GAAVDEYFR	CARM1	Pero4B	514.246	2	514.246	2	precursor	37.3	2530918
GAAVDEYFR	CARM1	Pero4B	514.246	2	514.747	2	precursor [M+1]	37.06	0
GAAVDEYFR	CARM1	Pero4B	514.246	2	515.249	2	precursor [M+2]	37.37	405303
GAAVDEYFR	CARM1	Pero4B	514.246	2	899.426	1	y7	37.27	87416
GAAVDEYFR	CARM1	Pero4B	514.246	2	828.389	1	y6	37.27	131444
GAAVDEYFR	CARM1	Pero4B	514.246	2	729.32	1	y5	37.27	316830
GAAVDEYFR	CARM1	Pero4B	514.246	2	414.198	1	b5	37.06	0
GAAVDEYFR	CARM1	Pero4B	514.246	2	543.241	1	b6	37.06	0
GAAVDEYFR	CARM1	Pero4B	514.246	2	706.304	1	b7	37.06	0
LLTIGDANGEIQR	CARM1	Pero4B	700.381	2	700.381	2	precursor	39.63	388032
LLTIGDANGEIQR	CARM1	Pero4B	700.381	2	700.882	2	precursor [M+1]	39.73	219863
LLTIGDANGEIQR	CARM1	Pero4B	700.381	2	701.383	2	precursor [M+2]	39.68	158360
LLTIGDANGEIQR	CARM1	Pero4B	700.381	2	1072.54	1	y10	39.56	17567
LLTIGDANGEIQR	CARM1	Pero4B	700.381	2	959.454	1	y9	39.6	61248
LLTIGDANGEIQR	CARM1	Pero4B	700.381	2	902.433	1	y8	39.62	7015
LLTIGDANGEIQR	CARM1	Pero4B	700.381	2	613.356	1	b6	39.46	0
LLTIGDANGEIQR	CARM1	Pero4B	700.381	2	684.393	1	b7	39.46	0
LLTIGDANGEIQR	CARM1	Pero4B	700.381	2	798.436	1	b8	39.46	0
SSNLLDLK	CARM1	Pero4B	445.253	2	445.253	2	precursor	34.56	277950
SSNLLDLK	CARM1	Pero4B	445.253	2	445.755	2	precursor [M+1]	34.44	1326210
SSNLLDLK	CARM1	Pero4B	445.253	2	446.256	2	precursor [M+2]	34.44	613206
SSNLLDLK	CARM1	Pero4B	445.253	2	715.435	1	y6	34.27	0
SSNLLDLK	CARM1	Pero4B	445.253	2	601.392	1	y5	34.27	0
SSNLLDLK	CARM1	Pero4B	445.253	2	488.308	1	y4	34.27	0
SSNLLDLK	CARM1	Pero4B	445.253	2	515.282	1	b5	34.27	0
SSNLLDLK	CARM1	Pero4B	445.253	2	630.309	1	b6	34.27	0
SSNLLDLK	CARM1	Pero4B	445.253	2	743.393	1	b7	34.27	0
GAAVDEYFR	CARM1	WT1B	514.246	2	514.246	2	precursor	36.89	2469150
GAAVDEYFR	CARM1	WT1B	514.246	2	514.747	2	precursor [M+1]	36.74	0
GAAVDEYFR	CARM1	WT1B	514.246	2	515.249	2	precursor [M+2]	36.74	0
GAAVDEYFR	CARM1	WT1B	514.246	2	899.426	1	y7	36.94	68909
GAAVDEYFR	CARM1	WT1B	514.246	2	828.389	1	y6	36.94	101077
GAAVDEYFR	CARM1	WT1B	514.246	2	729.32	1	y5	36.94	248110
GAAVDEYFR	CARM1	WT1B	514.246	2	414.198	1	b5	36.74	0
GAAVDEYFR	CARM1	WT1B	514.246	2	543.241	1	b6	36.74	0
GAAVDEYFR	CARM1	WT1B	514.246	2	706.304	1	b7	36.74	0
LLTIGDANGEIQR	CARM1	WT1B	700.381	2	700.381	2	precursor	39.57	9737139
LLTIGDANGEIQR	CARM1	WT1B	700.381	2	700.882	2	precursor [M+1]	39.52	4975785
LLTIGDANGEIQR	CARM1	WT1B	700.381	2	701.383	2	precursor [M+2]	39.46	1689287
LLTIGDANGEIQR	CARM1	WT1B	700.381	2	1072.54	1	y10	39.5	346680
LLTIGDANGEIQR	CARM1	WT1B	700.381	2	959.454	1	y9	39.5	1151480
LLTIGDANGEIQR	CARM1	WT1B	700.381	2	902.433	1	y8	39.52	190641
LLTIGDANGEIQR	CARM1	WT1B	700.381	2	613.356	1	b6	39.31	0
LLTIGDANGEIQR	CARM1	WT1B	700.381	2	684.393	1	b7	39.31	0
LLTIGDANGEIQR	CARM1	WT1B	700.381	2	798.436	1	b8	39.31	0
SSNLLDLK	CARM1	WT1B	445.253	2	445.253	2	precursor	32.2	114899
SSNLLDLK	CARM1	WT1B	445.253	2	445.755	2	precursor [M+1]	32.14	0
SSNLLDLK	CARM1	WT1B	445.253	2	446.256	2	precursor [M+2]	32.14	34593
SSNLLDLK	CARM1	WT1B	445.253	2	715.435	1	y6	32.14	0
SSNLLDLK	CARM1	WT1B	445.253	2	601.392	1	y5	32.14	0
SSNLLDLK	CARM1	WT1B	445.253	2	488.308	1	y4	32.14	0
SSNLLDLK	CARM1	WT1B	445.253	2	515.282	1	b5	32.14	0
SSNLLDLK	CARM1	WT1B	445.253	2	630.309	1	b6	32.14	0
SSNLLDLK	CARM1	WT1B	445.253	2	743.393	1	b7	32.14	0
GAAVDEYFR	CARM1	WT1C	514.246	2	514.246	2	precursor	37.23	1987540
GAAVDEYFR	CARM1	WT1C	514.246	2	514.747	2	precursor [M+1]	37.01	0
GAAVDEYFR	CARM1	WT1C	514.246	2	515.249	2	precursor [M+2]	37.01	0
GAAVDEYFR	CARM1	WT1C	514.246	2	899.426	1	y7	37.25	77475
GAAVDEYFR	CARM1	WT1C	514.246	2	828.389	1	y6	37.23	106810
GAAVDEYFR	CARM1	WT1C	514.246	2	729.32	1	y5	37.23	272005
GAAVDEYFR	CARM1	WT1C	514.246	2	414.198	1	b5	37.01	0
GAAVDEYFR	CARM1	WT1C	514.246	2	543.241	1	b6	37.01	0
GAAVDEYFR	CARM1	WT1C	514.246	2	706.304	1	b7	37.01	0
LLTIGDANGEIQR	CARM1	WT1C	700.381	2	700.381	2	precursor	39.79	13350074
LLTIGDANGEIQR	CARM1	WT1C	700.381	2	700.882	2	precursor [M+1]	39.81	3688397
LLTIGDANGEIQR	CARM1	WT1C	700.381	2	701.383	2	precursor [M+2]	39.79	1291487
LLTIGDANGEIQR	CARM1	WT1C	700.381	2	1072.54	1	y10	39.83	385710
LLTIGDANGEIQR	CARM1	WT1C	700.381	2	959.454	1	y9	39.8	1289311
LLTIGDANGEIQR	CARM1	WT1C	700.381	2	902.433	1	y8	39.85	200539
LLTIGDANGEIQR	CARM1	WT1C	700.381	2	613.356	1	b6	39.6	0
LLTIGDANGEIQR	CARM1	WT1C	700.381	2	684.393	1	b7	39.6	0
LLTIGDANGEIQR	CARM1	WT1C	700.381	2	798.436	1	b8	39.6	0
SSNLLDLK	CARM1	WT1C	445.253	2	445.253	2	precursor	32.7	0
SSNLLDLK	CARM1	WT1C	445.253	2	445.755	2	precursor [M+1]	32.9	234734
SSNLLDLK	CARM1	WT1C	445.253	2	446.256	2	precursor [M+2]	32.7	0
SSNLLDLK	CARM1	WT1C	445.253	2	715.435	1	y6	32.7	0
SSNLLDLK	CARM1	WT1C	445.253	2	601.392	1	y5	32.7	0
SSNLLDLK	CARM1	WT1C	445.253	2	488.308	1	y4	32.7	0
SSNLLDLK	CARM1	WT1C	445.253	2	515.282	1	b5	32.7	0
SSNLLDLK	CARM1	WT1C	445.253	2	630.309	1	b6	32.7	0
SSNLLDLK	CARM1	WT1C	445.253	2	743.393	1	b7	32.7	0
GAAVDEYFR	CARM1	WT2A	514.246	2	514.246	2	precursor	39.24	4555596
GAAVDEYFR	CARM1	WT2A	514.246	2	514.747	2	precursor [M+1]	39.27	2196409
GAAVDEYFR	CARM1	WT2A	514.246	2	515.249	2	precursor [M+2]	39.29	97649
GAAVDEYFR	CARM1	WT2A	514.246	2	899.426	1	y7	39.19	106864
GAAVDEYFR	CARM1	WT2A	514.246	2	828.389	1	y6	39.24	146781
GAAVDEYFR	CARM1	WT2A	514.246	2	729.32	1	y5	39.22	376801
GAAVDEYFR	CARM1	WT2A	514.246	2	414.198	1	b5	39.27	733
GAAVDEYFR	CARM1	WT2A	514.246	2	543.241	1	b6	39	0
GAAVDEYFR	CARM1	WT2A	514.246	2	706.304	1	b7	39	0
LLTIGDANGEIQR	CARM1	WT2A	700.381	2	700.381	2	precursor	41.68	329242
LLTIGDANGEIQR	CARM1	WT2A	700.381	2	700.882	2	precursor [M+1]	41.72	115073
LLTIGDANGEIQR	CARM1	WT2A	700.381	2	701.383	2	precursor [M+2]	41.72	106130
LLTIGDANGEIQR	CARM1	WT2A	700.381	2	1072.54	1	y10	41.62	17509
LLTIGDANGEIQR	CARM1	WT2A	700.381	2	959.454	1	y9	41.59	64631
LLTIGDANGEIQR	CARM1	WT2A	700.381	2	902.433	1	y8	41.62	10359
LLTIGDANGEIQR	CARM1	WT2A	700.381	2	613.356	1	b6	41.46	0
LLTIGDANGEIQR	CARM1	WT2A	700.381	2	684.393	1	b7	41.46	0
LLTIGDANGEIQR	CARM1	WT2A	700.381	2	798.436	1	b8	41.46	0
SSNLLDLK	CARM1	WT2A	445.253	2	445.253	2	precursor	32.94	0
SSNLLDLK	CARM1	WT2A	445.253	2	445.755	2	precursor [M+1]	32.94	0
SSNLLDLK	CARM1	WT2A	445.253	2	446.256	2	precursor [M+2]	32.94	0
SSNLLDLK	CARM1	WT2A	445.253	2	715.435	1	y6	32.94	0
SSNLLDLK	CARM1	WT2A	445.253	2	601.392	1	y5	32.94	0
SSNLLDLK	CARM1	WT2A	445.253	2	488.308	1	y4	32.94	0
SSNLLDLK	CARM1	WT2A	445.253	2	515.282	1	b5	32.94	0
SSNLLDLK	CARM1	WT2A	445.253	2	630.309	1	b6	32.94	0
SSNLLDLK	CARM1	WT2A	445.253	2	743.393	1	b7	32.94	0
GAAVDEYFR	CARM1	WT2B	514.246	2	514.246	2	precursor	39.24	5369426
GAAVDEYFR	CARM1	WT2B	514.246	2	514.747	2	precursor [M+1]	39.12	1596489
GAAVDEYFR	CARM1	WT2B	514.246	2	515.249	2	precursor [M+2]	39	0
GAAVDEYFR	CARM1	WT2B	514.246	2	899.426	1	y7	39.2	121553
GAAVDEYFR	CARM1	WT2B	514.246	2	828.389	1	y6	39.24	165696
GAAVDEYFR	CARM1	WT2B	514.246	2	729.32	1	y5	39.24	441719
GAAVDEYFR	CARM1	WT2B	514.246	2	414.198	1	b5	39	0
GAAVDEYFR	CARM1	WT2B	514.246	2	543.241	1	b6	39	0
GAAVDEYFR	CARM1	WT2B	514.246	2	706.304	1	b7	39	0
LLTIGDANGEIQR	CARM1	WT2B	700.381	2	700.381	2	precursor	41.44	0
LLTIGDANGEIQR	CARM1	WT2B	700.381	2	700.882	2	precursor [M+1]	41.7	132256
LLTIGDANGEIQR	CARM1	WT2B	700.381	2	701.383	2	precursor [M+2]	41.44	0
LLTIGDANGEIQR	CARM1	WT2B	700.381	2	1072.54	1	y10	41.57	24788
LLTIGDANGEIQR	CARM1	WT2B	700.381	2	959.454	1	y9	41.56	79135
LLTIGDANGEIQR	CARM1	WT2B	700.381	2	902.433	1	y8	41.56	10749
LLTIGDANGEIQR	CARM1	WT2B	700.381	2	613.356	1	b6	41.44	0
LLTIGDANGEIQR	CARM1	WT2B	700.381	2	684.393	1	b7	41.44	0
LLTIGDANGEIQR	CARM1	WT2B	700.381	2	798.436	1	b8	41.44	0
SSNLLDLK	CARM1	WT2B	445.253	2	445.253	2	precursor	33.47	0
SSNLLDLK	CARM1	WT2B	445.253	2	445.755	2	precursor [M+1]	33.47	0
SSNLLDLK	CARM1	WT2B	445.253	2	446.256	2	precursor [M+2]	33.56	335172
SSNLLDLK	CARM1	WT2B	445.253	2	715.435	1	y6	33.47	0
SSNLLDLK	CARM1	WT2B	445.253	2	601.392	1	y5	33.47	0
SSNLLDLK	CARM1	WT2B	445.253	2	488.308	1	y4	33.47	0
SSNLLDLK	CARM1	WT2B	445.253	2	515.282	1	b5	33.47	0
SSNLLDLK	CARM1	WT2B	445.253	2	630.309	1	b6	33.47	0
SSNLLDLK	CARM1	WT2B	445.253	2	743.393	1	b7	33.47	0
GAAVDEYFR	CARM1	WT3A	514.246	2	514.246	2	precursor	39.38	5686875
GAAVDEYFR	CARM1	WT3A	514.246	2	514.747	2	precursor [M+1]	39.48	2900835
GAAVDEYFR	CARM1	WT3A	514.246	2	515.249	2	precursor [M+2]	39.45	1188992
GAAVDEYFR	CARM1	WT3A	514.246	2	899.426	1	y7	39.43	171661
GAAVDEYFR	CARM1	WT3A	514.246	2	828.389	1	y6	39.43	261111
GAAVDEYFR	CARM1	WT3A	514.246	2	729.32	1	y5	39.45	663912
GAAVDEYFR	CARM1	WT3A	514.246	2	414.198	1	b5	39.21	0
GAAVDEYFR	CARM1	WT3A	514.246	2	543.241	1	b6	39.21	0
GAAVDEYFR	CARM1	WT3A	514.246	2	706.304	1	b7	39.21	0
LLTIGDANGEIQR	CARM1	WT3A	700.381	2	700.381	2	precursor	41.59	0
LLTIGDANGEIQR	CARM1	WT3A	700.381	2	700.882	2	precursor [M+1]	41.91	576912
LLTIGDANGEIQR	CARM1	WT3A	700.381	2	701.383	2	precursor [M+2]	41.92	352095
LLTIGDANGEIQR	CARM1	WT3A	700.381	2	1072.54	1	y10	41.75	22994
LLTIGDANGEIQR	CARM1	WT3A	700.381	2	959.454	1	y9	41.78	91578
LLTIGDANGEIQR	CARM1	WT3A	700.381	2	902.433	1	y8	41.69	14646
LLTIGDANGEIQR	CARM1	WT3A	700.381	2	613.356	1	b6	41.59	0
LLTIGDANGEIQR	CARM1	WT3A	700.381	2	684.393	1	b7	41.59	0
LLTIGDANGEIQR	CARM1	WT3A	700.381	2	798.436	1	b8	41.59	0
SSNLLDLK	CARM1	WT3A	445.253	2	445.253	2	precursor	32.39	0
SSNLLDLK	CARM1	WT3A	445.253	2	445.755	2	precursor [M+1]	32.39	0
SSNLLDLK	CARM1	WT3A	445.253	2	446.256	2	precursor [M+2]	32.62	1270986
SSNLLDLK	CARM1	WT3A	445.253	2	715.435	1	y6	32.39	0
SSNLLDLK	CARM1	WT3A	445.253	2	601.392	1	y5	32.39	0
SSNLLDLK	CARM1	WT3A	445.253	2	488.308	1	y4	32.39	0
SSNLLDLK	CARM1	WT3A	445.253	2	515.282	1	b5	32.39	0
SSNLLDLK	CARM1	WT3A	445.253	2	630.309	1	b6	32.39	0
SSNLLDLK	CARM1	WT3A	445.253	2	743.393	1	b7	32.39	0
GAAVDEYFR	CARM1	WT3B	514.246	2	514.246	2	precursor	39.25	7495381
GAAVDEYFR	CARM1	WT3B	514.246	2	514.747	2	precursor [M+1]	39.37	2353100
GAAVDEYFR	CARM1	WT3B	514.246	2	515.249	2	precursor [M+2]	39.27	1107903
GAAVDEYFR	CARM1	WT3B	514.246	2	899.426	1	y7	39.27	198061
GAAVDEYFR	CARM1	WT3B	514.246	2	828.389	1	y6	39.27	279104
GAAVDEYFR	CARM1	WT3B	514.246	2	729.32	1	y5	39.25	694480
GAAVDEYFR	CARM1	WT3B	514.246	2	414.198	1	b5	39.03	0
GAAVDEYFR	CARM1	WT3B	514.246	2	543.241	1	b6	39.03	0
GAAVDEYFR	CARM1	WT3B	514.246	2	706.304	1	b7	39.03	0
LLTIGDANGEIQR	CARM1	WT3B	700.381	2	700.381	2	precursor	41.85	12585
LLTIGDANGEIQR	CARM1	WT3B	700.381	2	700.882	2	precursor [M+1]	41.81	726926
LLTIGDANGEIQR	CARM1	WT3B	700.381	2	701.383	2	precursor [M+2]	41.81	456894
LLTIGDANGEIQR	CARM1	WT3B	700.381	2	1072.54	1	y10	41.69	33376
LLTIGDANGEIQR	CARM1	WT3B	700.381	2	959.454	1	y9	41.69	103343
LLTIGDANGEIQR	CARM1	WT3B	700.381	2	902.433	1	y8	41.72	18034
LLTIGDANGEIQR	CARM1	WT3B	700.381	2	613.356	1	b6	41.53	0
LLTIGDANGEIQR	CARM1	WT3B	700.381	2	684.393	1	b7	41.53	0
LLTIGDANGEIQR	CARM1	WT3B	700.381	2	798.436	1	b8	41.53	0
SSNLLDLK	CARM1	WT3B	445.253	2	445.253	2	precursor	32.62	0
SSNLLDLK	CARM1	WT3B	445.253	2	445.755	2	precursor [M+1]	32.62	0
SSNLLDLK	CARM1	WT3B	445.253	2	446.256	2	precursor [M+2]	32.62	0
SSNLLDLK	CARM1	WT3B	445.253	2	715.435	1	y6	32.62	0
SSNLLDLK	CARM1	WT3B	445.253	2	601.392	1	y5	32.62	0
SSNLLDLK	CARM1	WT3B	445.253	2	488.308	1	y4	32.62	0
SSNLLDLK	CARM1	WT3B	445.253	2	515.282	1	b5	32.62	0
SSNLLDLK	CARM1	WT3B	445.253	2	630.309	1	b6	32.62	0
SSNLLDLK	CARM1	WT3B	445.253	2	743.393	1	b7	32.62	0
GAAVDEYFR	CARM1	WT4A	514.246	2	514.246	2	precursor	37.86	476246
GAAVDEYFR	CARM1	WT4A	514.246	2	514.747	2	precursor [M+1]	37.86	353018
GAAVDEYFR	CARM1	WT4A	514.246	2	515.249	2	precursor [M+2]	37.66	0
GAAVDEYFR	CARM1	WT4A	514.246	2	899.426	1	y7	37.83	21775
GAAVDEYFR	CARM1	WT4A	514.246	2	828.389	1	y6	37.86	24661
GAAVDEYFR	CARM1	WT4A	514.246	2	729.32	1	y5	37.86	73675
GAAVDEYFR	CARM1	WT4A	514.246	2	414.198	1	b5	37.66	0
GAAVDEYFR	CARM1	WT4A	514.246	2	543.241	1	b6	37.66	0
GAAVDEYFR	CARM1	WT4A	514.246	2	706.304	1	b7	37.66	0
LLTIGDANGEIQR	CARM1	WT4A	700.381	2	700.381	2	precursor	40.23	0
LLTIGDANGEIQR	CARM1	WT4A	700.381	2	700.882	2	precursor [M+1]	40.44	16134
LLTIGDANGEIQR	CARM1	WT4A	700.381	2	701.383	2	precursor [M+2]	40.44	1944
LLTIGDANGEIQR	CARM1	WT4A	700.381	2	1072.54	1	y10	40.38	7186
LLTIGDANGEIQR	CARM1	WT4A	700.381	2	959.454	1	y9	40.31	14388
LLTIGDANGEIQR	CARM1	WT4A	700.381	2	902.433	1	y8	40.23	0
LLTIGDANGEIQR	CARM1	WT4A	700.381	2	613.356	1	b6	40.23	0
LLTIGDANGEIQR	CARM1	WT4A	700.381	2	684.393	1	b7	40.23	0
LLTIGDANGEIQR	CARM1	WT4A	700.381	2	798.436	1	b8	40.23	0
SSNLLDLK	CARM1	WT4A	445.253	2	445.253	2	precursor	34.93	0
SSNLLDLK	CARM1	WT4A	445.253	2	445.755	2	precursor [M+1]	35.08	340031
SSNLLDLK	CARM1	WT4A	445.253	2	446.256	2	precursor [M+2]	35.05	117893
SSNLLDLK	CARM1	WT4A	445.253	2	715.435	1	y6	34.93	0
SSNLLDLK	CARM1	WT4A	445.253	2	601.392	1	y5	34.93	0
SSNLLDLK	CARM1	WT4A	445.253	2	488.308	1	y4	34.93	0
SSNLLDLK	CARM1	WT4A	445.253	2	515.282	1	b5	34.93	0
SSNLLDLK	CARM1	WT4A	445.253	2	630.309	1	b6	34.93	0
SSNLLDLK	CARM1	WT4A	445.253	2	743.393	1	b7	34.93	0
GAAVDEYFR	CARM1	WT4B	514.246	2	514.246	2	precursor	37.94	522444
GAAVDEYFR	CARM1	WT4B	514.246	2	514.747	2	precursor [M+1]	37.79	0
GAAVDEYFR	CARM1	WT4B	514.246	2	515.249	2	precursor [M+2]	37.79	0
GAAVDEYFR	CARM1	WT4B	514.246	2	899.426	1	y7	37.96	21013
GAAVDEYFR	CARM1	WT4B	514.246	2	828.389	1	y6	37.96	28692
GAAVDEYFR	CARM1	WT4B	514.246	2	729.32	1	y5	37.99	81933
GAAVDEYFR	CARM1	WT4B	514.246	2	414.198	1	b5	37.79	0
GAAVDEYFR	CARM1	WT4B	514.246	2	543.241	1	b6	37.79	0
GAAVDEYFR	CARM1	WT4B	514.246	2	706.304	1	b7	37.79	0
LLTIGDANGEIQR	CARM1	WT4B	700.381	2	700.381	2	precursor	40.1	0
LLTIGDANGEIQR	CARM1	WT4B	700.381	2	700.882	2	precursor [M+1]	40.3	665
LLTIGDANGEIQR	CARM1	WT4B	700.381	2	701.383	2	precursor [M+2]	40.25	24271
LLTIGDANGEIQR	CARM1	WT4B	700.381	2	1072.54	1	y10	40.14	3466
LLTIGDANGEIQR	CARM1	WT4B	700.381	2	959.454	1	y9	40.17	17828
LLTIGDANGEIQR	CARM1	WT4B	700.381	2	902.433	1	y8	40.2	1023
LLTIGDANGEIQR	CARM1	WT4B	700.381	2	613.356	1	b6	40.1	0
LLTIGDANGEIQR	CARM1	WT4B	700.381	2	684.393	1	b7	40.1	0
LLTIGDANGEIQR	CARM1	WT4B	700.381	2	798.436	1	b8	40.1	0
SSNLLDLK	CARM1	WT4B	445.253	2	445.253	2	precursor	32.19	0
SSNLLDLK	CARM1	WT4B	445.253	2	445.755	2	precursor [M+1]	32.19	0
SSNLLDLK	CARM1	WT4B	445.253	2	446.256	2	precursor [M+2]	32.19	0
SSNLLDLK	CARM1	WT4B	445.253	2	715.435	1	y6	32.19	0
SSNLLDLK	CARM1	WT4B	445.253	2	601.392	1	y5	32.19	0
SSNLLDLK	CARM1	WT4B	445.253	2	488.308	1	y4	32.19	0
SSNLLDLK	CARM1	WT4B	445.253	2	515.282	1	b5	32.19	0
SSNLLDLK	CARM1	WT4B	445.253	2	630.309	1	b6	32.19	0
SSNLLDLK	CARM1	WT4B	445.253	2	743.393	1	b7	32.19	0
GHPSAGAEEEGGSDGSAAEAEPR	EIF3B	Null1A	723.309	3	723.309	3	precursor	16.42	1803030
GHPSAGAEEEGGSDGSAAEAEPR	EIF3B	Null1A	723.309	3	723.643	3	precursor [M+1]	16.38	2216907
GHPSAGAEEEGGSDGSAAEAEPR	EIF3B	Null1A	723.309	3	723.977	3	precursor [M+2]	16.39	879243
GHPSAGAEEEGGSDGSAAEAEPR	EIF3B	Null1A	723.309	3	1002.45	1	y10	16.43	25391
GHPSAGAEEEGGSDGSAAEAEPR	EIF3B	Null1A	723.309	3	887.422	1	y9	16.44	38372
GHPSAGAEEEGGSDGSAAEAEPR	EIF3B	Null1A	723.309	3	830.4	1	y8	16.44	15584
GHPSAGAEEEGGSDGSAAEAEPR	EIF3B	Null1A	723.309	3	578.268	1	b7	16.42	10275
GHPSAGAEEEGGSDGSAAEAEPR	EIF3B	Null1A	723.309	3	707.311	1	b8	16.39	19695
GHPSAGAEEEGGSDGSAAEAEPR	EIF3B	Null1A	723.309	3	836.353	1	b9	16.4	22321
GTQGVVTNFEIFR	EIF3B	Null1A	734.383	2	734.383	2	precursor	55.24	2372401
GTQGVVTNFEIFR	EIF3B	Null1A	734.383	2	734.885	2	precursor [M+1]	55.17	0
GTQGVVTNFEIFR	EIF3B	Null1A	734.383	2	735.386	2	precursor [M+2]	55.23	4718112
GTQGVVTNFEIFR	EIF3B	Null1A	734.383	2	1124.61	1	y9	55.32	37099
GTQGVVTNFEIFR	EIF3B	Null1A	734.383	2	1025.54	1	y8	55.3	222394
GTQGVVTNFEIFR	EIF3B	Null1A	734.383	2	926.473	1	y7	55.3	127491
GTQGVVTNFEIFR	EIF3B	Null1A	734.383	2	643.341	1	b7	55.17	0
GTQGVVTNFEIFR	EIF3B	Null1A	734.383	2	757.384	1	b8	55.32	503
GTQGVVTNFEIFR	EIF3B	Null1A	734.383	2	904.452	1	b9	55.17	0
GHPSAGAEEEGGSDGSAAEAEPR	EIF3B	Null1B	723.309	3	723.309	3	precursor	16.37	2544359
GHPSAGAEEEGGSDGSAAEAEPR	EIF3B	Null1B	723.309	3	723.643	3	precursor [M+1]	16.38	2866940
GHPSAGAEEEGGSDGSAAEAEPR	EIF3B	Null1B	723.309	3	723.977	3	precursor [M+2]	16.38	1527985
GHPSAGAEEEGGSDGSAAEAEPR	EIF3B	Null1B	723.309	3	1002.45	1	y10	16.37	34427
GHPSAGAEEEGGSDGSAAEAEPR	EIF3B	Null1B	723.309	3	887.422	1	y9	16.38	52358
GHPSAGAEEEGGSDGSAAEAEPR	EIF3B	Null1B	723.309	3	830.4	1	y8	16.38	23794
GHPSAGAEEEGGSDGSAAEAEPR	EIF3B	Null1B	723.309	3	578.268	1	b7	16.38	14745
GHPSAGAEEEGGSDGSAAEAEPR	EIF3B	Null1B	723.309	3	707.311	1	b8	16.4	25796
GHPSAGAEEEGGSDGSAAEAEPR	EIF3B	Null1B	723.309	3	836.353	1	b9	16.38	30021
GTQGVVTNFEIFR	EIF3B	Null1B	734.383	2	734.383	2	precursor	55.2	0
GTQGVVTNFEIFR	EIF3B	Null1B	734.383	2	734.885	2	precursor [M+1]	55.34	3499831
GTQGVVTNFEIFR	EIF3B	Null1B	734.383	2	735.386	2	precursor [M+2]	55.24	18898986
GTQGVVTNFEIFR	EIF3B	Null1B	734.383	2	1124.61	1	y9	55.4	38204
GTQGVVTNFEIFR	EIF3B	Null1B	734.383	2	1025.54	1	y8	55.39	239803
GTQGVVTNFEIFR	EIF3B	Null1B	734.383	2	926.473	1	y7	55.37	140071
GTQGVVTNFEIFR	EIF3B	Null1B	734.383	2	643.341	1	b7	55.2	0
GTQGVVTNFEIFR	EIF3B	Null1B	734.383	2	757.384	1	b8	55.2	0
GTQGVVTNFEIFR	EIF3B	Null1B	734.383	2	904.452	1	b9	55.2	0
GHPSAGAEEEGGSDGSAAEAEPR	EIF3B	Null1C	723.309	3	723.309	3	precursor	17.24	1791112
GHPSAGAEEEGGSDGSAAEAEPR	EIF3B	Null1C	723.309	3	723.643	3	precursor [M+1]	17.23	1662025
GHPSAGAEEEGGSDGSAAEAEPR	EIF3B	Null1C	723.309	3	723.977	3	precursor [M+2]	17.25	779916
GHPSAGAEEEGGSDGSAAEAEPR	EIF3B	Null1C	723.309	3	1002.45	1	y10	17.2	22386
GHPSAGAEEEGGSDGSAAEAEPR	EIF3B	Null1C	723.309	3	887.422	1	y9	17.25	37641
GHPSAGAEEEGGSDGSAAEAEPR	EIF3B	Null1C	723.309	3	830.4	1	y8	17.2	13656
GHPSAGAEEEGGSDGSAAEAEPR	EIF3B	Null1C	723.309	3	578.268	1	b7	17.25	9074
GHPSAGAEEEGGSDGSAAEAEPR	EIF3B	Null1C	723.309	3	707.311	1	b8	17.23	15138
GHPSAGAEEEGGSDGSAAEAEPR	EIF3B	Null1C	723.309	3	836.353	1	b9	17.23	16365
GTQGVVTNFEIFR	EIF3B	Null1C	734.383	2	734.383	2	precursor	55.6	1899142
GTQGVVTNFEIFR	EIF3B	Null1C	734.383	2	734.885	2	precursor [M+1]	55.51	0
GTQGVVTNFEIFR	EIF3B	Null1C	734.383	2	735.386	2	precursor [M+2]	55.76	15588348
GTQGVVTNFEIFR	EIF3B	Null1C	734.383	2	1124.61	1	y9	55.67	41224
GTQGVVTNFEIFR	EIF3B	Null1C	734.383	2	1025.54	1	y8	55.65	227449
GTQGVVTNFEIFR	EIF3B	Null1C	734.383	2	926.473	1	y7	55.67	128481
GTQGVVTNFEIFR	EIF3B	Null1C	734.383	2	643.341	1	b7	55.51	0
GTQGVVTNFEIFR	EIF3B	Null1C	734.383	2	757.384	1	b8	55.51	0
GTQGVVTNFEIFR	EIF3B	Null1C	734.383	2	904.452	1	b9	55.51	0
GHPSAGAEEEGGSDGSAAEAEPR	EIF3B	Null2A	723.309	3	723.309	3	precursor	15.26	271699
GHPSAGAEEEGGSDGSAAEAEPR	EIF3B	Null2A	723.309	3	723.643	3	precursor [M+1]	15.26	285397
GHPSAGAEEEGGSDGSAAEAEPR	EIF3B	Null2A	723.309	3	723.977	3	precursor [M+2]	15.27	122186
GHPSAGAEEEGGSDGSAAEAEPR	EIF3B	Null2A	723.309	3	1002.45	1	y10	15.24	6293
GHPSAGAEEEGGSDGSAAEAEPR	EIF3B	Null2A	723.309	3	887.422	1	y9	15.25	9014
GHPSAGAEEEGGSDGSAAEAEPR	EIF3B	Null2A	723.309	3	830.4	1	y8	15.24	2332
GHPSAGAEEEGGSDGSAAEAEPR	EIF3B	Null2A	723.309	3	578.268	1	b7	15.23	1920
GHPSAGAEEEGGSDGSAAEAEPR	EIF3B	Null2A	723.309	3	707.311	1	b8	15.25	3985
GHPSAGAEEEGGSDGSAAEAEPR	EIF3B	Null2A	723.309	3	836.353	1	b9	15.25	5448
GTQGVVTNFEIFR	EIF3B	Null2A	734.383	2	734.383	2	precursor	54.68	0
GTQGVVTNFEIFR	EIF3B	Null2A	734.383	2	734.885	2	precursor [M+1]	54.9	573534
GTQGVVTNFEIFR	EIF3B	Null2A	734.383	2	735.386	2	precursor [M+2]	54.68	536145
GTQGVVTNFEIFR	EIF3B	Null2A	734.383	2	1124.61	1	y9	54.83	13759
GTQGVVTNFEIFR	EIF3B	Null2A	734.383	2	1025.54	1	y8	54.8	90175
GTQGVVTNFEIFR	EIF3B	Null2A	734.383	2	926.473	1	y7	54.8	56692
GTQGVVTNFEIFR	EIF3B	Null2A	734.383	2	643.341	1	b7	54.68	0
GTQGVVTNFEIFR	EIF3B	Null2A	734.383	2	757.384	1	b8	54.68	0
GTQGVVTNFEIFR	EIF3B	Null2A	734.383	2	904.452	1	b9	54.68	0
GHPSAGAEEEGGSDGSAAEAEPR	EIF3B	Null2B	723.309	3	723.309	3	precursor	15.17	346591
GHPSAGAEEEGGSDGSAAEAEPR	EIF3B	Null2B	723.309	3	723.643	3	precursor [M+1]	15.17	265403
GHPSAGAEEEGGSDGSAAEAEPR	EIF3B	Null2B	723.309	3	723.977	3	precursor [M+2]	15.18	126072
GHPSAGAEEEGGSDGSAAEAEPR	EIF3B	Null2B	723.309	3	1002.45	1	y10	15.17	6152
GHPSAGAEEEGGSDGSAAEAEPR	EIF3B	Null2B	723.309	3	887.422	1	y9	15.19	8011
GHPSAGAEEEGGSDGSAAEAEPR	EIF3B	Null2B	723.309	3	830.4	1	y8	15.18	3638
GHPSAGAEEEGGSDGSAAEAEPR	EIF3B	Null2B	723.309	3	578.268	1	b7	15.19	1192
GHPSAGAEEEGGSDGSAAEAEPR	EIF3B	Null2B	723.309	3	707.311	1	b8	15.19	2956
GHPSAGAEEEGGSDGSAAEAEPR	EIF3B	Null2B	723.309	3	836.353	1	b9	15.18	4370
GTQGVVTNFEIFR	EIF3B	Null2B	734.383	2	734.383	2	precursor	54.82	322226
GTQGVVTNFEIFR	EIF3B	Null2B	734.383	2	734.885	2	precursor [M+1]	54.99	363445
GTQGVVTNFEIFR	EIF3B	Null2B	734.383	2	735.386	2	precursor [M+2]	54.99	405295
GTQGVVTNFEIFR	EIF3B	Null2B	734.383	2	1124.61	1	y9	54.89	10451
GTQGVVTNFEIFR	EIF3B	Null2B	734.383	2	1025.54	1	y8	54.89	77187
GTQGVVTNFEIFR	EIF3B	Null2B	734.383	2	926.473	1	y7	54.89	51378
GTQGVVTNFEIFR	EIF3B	Null2B	734.383	2	643.341	1	b7	54.78	0
GTQGVVTNFEIFR	EIF3B	Null2B	734.383	2	757.384	1	b8	54.78	0
GTQGVVTNFEIFR	EIF3B	Null2B	734.383	2	904.452	1	b9	54.78	0
GHPSAGAEEEGGSDGSAAEAEPR	EIF3B	Null3A	723.309	3	723.309	3	precursor	14.97	47264
GHPSAGAEEEGGSDGSAAEAEPR	EIF3B	Null3A	723.309	3	723.643	3	precursor [M+1]	14.97	148580
GHPSAGAEEEGGSDGSAAEAEPR	EIF3B	Null3A	723.309	3	723.977	3	precursor [M+2]	15.02	18321
GHPSAGAEEEGGSDGSAAEAEPR	EIF3B	Null3A	723.309	3	1002.45	1	y10	15.11	575
GHPSAGAEEEGGSDGSAAEAEPR	EIF3B	Null3A	723.309	3	887.422	1	y9	15	2085
GHPSAGAEEEGGSDGSAAEAEPR	EIF3B	Null3A	723.309	3	830.4	1	y8	15	293
GHPSAGAEEEGGSDGSAAEAEPR	EIF3B	Null3A	723.309	3	578.268	1	b7	14.93	0
GHPSAGAEEEGGSDGSAAEAEPR	EIF3B	Null3A	723.309	3	707.311	1	b8	14.93	0
GHPSAGAEEEGGSDGSAAEAEPR	EIF3B	Null3A	723.309	3	836.353	1	b9	15.07	740
GTQGVVTNFEIFR	EIF3B	Null3A	734.383	2	734.383	2	precursor	54.66	0
GTQGVVTNFEIFR	EIF3B	Null3A	734.383	2	734.885	2	precursor [M+1]	54.84	195535
GTQGVVTNFEIFR	EIF3B	Null3A	734.383	2	735.386	2	precursor [M+2]	54.66	0
GTQGVVTNFEIFR	EIF3B	Null3A	734.383	2	1124.61	1	y9	54.8	4326
GTQGVVTNFEIFR	EIF3B	Null3A	734.383	2	1025.54	1	y8	54.79	36267
GTQGVVTNFEIFR	EIF3B	Null3A	734.383	2	926.473	1	y7	54.79	18674
GTQGVVTNFEIFR	EIF3B	Null3A	734.383	2	643.341	1	b7	54.66	0
GTQGVVTNFEIFR	EIF3B	Null3A	734.383	2	757.384	1	b8	54.66	0
GTQGVVTNFEIFR	EIF3B	Null3A	734.383	2	904.452	1	b9	54.66	0
GHPSAGAEEEGGSDGSAAEAEPR	EIF3B	Null3B	723.309	3	723.309	3	precursor	14.92	93740
GHPSAGAEEEGGSDGSAAEAEPR	EIF3B	Null3B	723.309	3	723.643	3	precursor [M+1]	14.9	82204
GHPSAGAEEEGGSDGSAAEAEPR	EIF3B	Null3B	723.309	3	723.977	3	precursor [M+2]	14.92	62627
GHPSAGAEEEGGSDGSAAEAEPR	EIF3B	Null3B	723.309	3	1002.45	1	y10	14.92	889
GHPSAGAEEEGGSDGSAAEAEPR	EIF3B	Null3B	723.309	3	887.422	1	y9	14.9	2711
GHPSAGAEEEGGSDGSAAEAEPR	EIF3B	Null3B	723.309	3	830.4	1	y8	14.87	0
GHPSAGAEEEGGSDGSAAEAEPR	EIF3B	Null3B	723.309	3	578.268	1	b7	14.87	0
GHPSAGAEEEGGSDGSAAEAEPR	EIF3B	Null3B	723.309	3	707.311	1	b8	14.95	491
GHPSAGAEEEGGSDGSAAEAEPR	EIF3B	Null3B	723.309	3	836.353	1	b9	14.95	278
GTQGVVTNFEIFR	EIF3B	Null3B	734.383	2	734.383	2	precursor	54.79	572364
GTQGVVTNFEIFR	EIF3B	Null3B	734.383	2	734.885	2	precursor [M+1]	54.88	243393
GTQGVVTNFEIFR	EIF3B	Null3B	734.383	2	735.386	2	precursor [M+2]	54.85	237478
GTQGVVTNFEIFR	EIF3B	Null3B	734.383	2	1124.61	1	y9	54.8	3894
GTQGVVTNFEIFR	EIF3B	Null3B	734.383	2	1025.54	1	y8	54.8	36023
GTQGVVTNFEIFR	EIF3B	Null3B	734.383	2	926.473	1	y7	54.8	20692
GTQGVVTNFEIFR	EIF3B	Null3B	734.383	2	643.341	1	b7	54.68	0
GTQGVVTNFEIFR	EIF3B	Null3B	734.383	2	757.384	1	b8	54.68	0
GTQGVVTNFEIFR	EIF3B	Null3B	734.383	2	904.452	1	b9	54.68	0
GHPSAGAEEEGGSDGSAAEAEPR	EIF3B	Null4A	723.309	3	723.309	3	precursor	14.98	313483
GHPSAGAEEEGGSDGSAAEAEPR	EIF3B	Null4A	723.309	3	723.643	3	precursor [M+1]	14.97	364418
GHPSAGAEEEGGSDGSAAEAEPR	EIF3B	Null4A	723.309	3	723.977	3	precursor [M+2]	14.98	87477
GHPSAGAEEEGGSDGSAAEAEPR	EIF3B	Null4A	723.309	3	1002.45	1	y10	14.97	5876
GHPSAGAEEEGGSDGSAAEAEPR	EIF3B	Null4A	723.309	3	887.422	1	y9	14.97	8656
GHPSAGAEEEGGSDGSAAEAEPR	EIF3B	Null4A	723.309	3	830.4	1	y8	14.98	2451
GHPSAGAEEEGGSDGSAAEAEPR	EIF3B	Null4A	723.309	3	578.268	1	b7	14.92	849
GHPSAGAEEEGGSDGSAAEAEPR	EIF3B	Null4A	723.309	3	707.311	1	b8	14.93	2392
GHPSAGAEEEGGSDGSAAEAEPR	EIF3B	Null4A	723.309	3	836.353	1	b9	14.92	3013
GTQGVVTNFEIFR	EIF3B	Null4A	734.383	2	734.383	2	precursor	54.67	771407
GTQGVVTNFEIFR	EIF3B	Null4A	734.383	2	734.885	2	precursor [M+1]	54.7	1018978
GTQGVVTNFEIFR	EIF3B	Null4A	734.383	2	735.386	2	precursor [M+2]	54.64	558574
GTQGVVTNFEIFR	EIF3B	Null4A	734.383	2	1124.61	1	y9	54.68	18332
GTQGVVTNFEIFR	EIF3B	Null4A	734.383	2	1025.54	1	y8	54.65	106298
GTQGVVTNFEIFR	EIF3B	Null4A	734.383	2	926.473	1	y7	54.68	61256
GTQGVVTNFEIFR	EIF3B	Null4A	734.383	2	643.341	1	b7	54.5	0
GTQGVVTNFEIFR	EIF3B	Null4A	734.383	2	757.384	1	b8	54.5	0
GTQGVVTNFEIFR	EIF3B	Null4A	734.383	2	904.452	1	b9	54.5	0
GHPSAGAEEEGGSDGSAAEAEPR	EIF3B	Null4B	723.309	3	723.309	3	precursor	14.77	430070
GHPSAGAEEEGGSDGSAAEAEPR	EIF3B	Null4B	723.309	3	723.643	3	precursor [M+1]	14.77	439028
GHPSAGAEEEGGSDGSAAEAEPR	EIF3B	Null4B	723.309	3	723.977	3	precursor [M+2]	14.8	233285
GHPSAGAEEEGGSDGSAAEAEPR	EIF3B	Null4B	723.309	3	1002.45	1	y10	14.75	5634
GHPSAGAEEEGGSDGSAAEAEPR	EIF3B	Null4B	723.309	3	887.422	1	y9	14.77	10585
GHPSAGAEEEGGSDGSAAEAEPR	EIF3B	Null4B	723.309	3	830.4	1	y8	14.75	4148
GHPSAGAEEEGGSDGSAAEAEPR	EIF3B	Null4B	723.309	3	578.268	1	b7	14.78	1797
GHPSAGAEEEGGSDGSAAEAEPR	EIF3B	Null4B	723.309	3	707.311	1	b8	14.75	3996
GHPSAGAEEEGGSDGSAAEAEPR	EIF3B	Null4B	723.309	3	836.353	1	b9	14.77	5662
GTQGVVTNFEIFR	EIF3B	Null4B	734.383	2	734.383	2	precursor	54.79	339346
GTQGVVTNFEIFR	EIF3B	Null4B	734.383	2	734.885	2	precursor [M+1]	54.73	199560
GTQGVVTNFEIFR	EIF3B	Null4B	734.383	2	735.386	2	precursor [M+2]	54.73	2117088
GTQGVVTNFEIFR	EIF3B	Null4B	734.383	2	1124.61	1	y9	54.8	14215
GTQGVVTNFEIFR	EIF3B	Null4B	734.383	2	1025.54	1	y8	54.78	109788
GTQGVVTNFEIFR	EIF3B	Null4B	734.383	2	926.473	1	y7	54.8	61346
GTQGVVTNFEIFR	EIF3B	Null4B	734.383	2	643.341	1	b7	54.59	0
GTQGVVTNFEIFR	EIF3B	Null4B	734.383	2	757.384	1	b8	54.59	0
GTQGVVTNFEIFR	EIF3B	Null4B	734.383	2	904.452	1	b9	54.59	0
GHPSAGAEEEGGSDGSAAEAEPR	EIF3B	Pero1A	723.309	3	723.309	3	precursor	15.96	4366019
GHPSAGAEEEGGSDGSAAEAEPR	EIF3B	Pero1A	723.309	3	723.643	3	precursor [M+1]	16	4319325
GHPSAGAEEEGGSDGSAAEAEPR	EIF3B	Pero1A	723.309	3	723.977	3	precursor [M+2]	15.98	2557625
GHPSAGAEEEGGSDGSAAEAEPR	EIF3B	Pero1A	723.309	3	1002.45	1	y10	15.99	55573
GHPSAGAEEEGGSDGSAAEAEPR	EIF3B	Pero1A	723.309	3	887.422	1	y9	16.02	76571
GHPSAGAEEEGGSDGSAAEAEPR	EIF3B	Pero1A	723.309	3	830.4	1	y8	16	36837
GHPSAGAEEEGGSDGSAAEAEPR	EIF3B	Pero1A	723.309	3	578.268	1	b7	16	24019
GHPSAGAEEEGGSDGSAAEAEPR	EIF3B	Pero1A	723.309	3	707.311	1	b8	16.01	39898
GHPSAGAEEEGGSDGSAAEAEPR	EIF3B	Pero1A	723.309	3	836.353	1	b9	16	43805
GTQGVVTNFEIFR	EIF3B	Pero1A	734.383	2	734.383	2	precursor	55.11	3282933
GTQGVVTNFEIFR	EIF3B	Pero1A	734.383	2	734.885	2	precursor [M+1]	55.21	2484005
GTQGVVTNFEIFR	EIF3B	Pero1A	734.383	2	735.386	2	precursor [M+2]	55.17	2039469
GTQGVVTNFEIFR	EIF3B	Pero1A	734.383	2	1124.61	1	y9	55.16	80798
GTQGVVTNFEIFR	EIF3B	Pero1A	734.383	2	1025.54	1	y8	55.16	444914
GTQGVVTNFEIFR	EIF3B	Pero1A	734.383	2	926.473	1	y7	55.16	257423
GTQGVVTNFEIFR	EIF3B	Pero1A	734.383	2	643.341	1	b7	54.98	0
GTQGVVTNFEIFR	EIF3B	Pero1A	734.383	2	757.384	1	b8	54.98	0
GTQGVVTNFEIFR	EIF3B	Pero1A	734.383	2	904.452	1	b9	54.98	0
GHPSAGAEEEGGSDGSAAEAEPR	EIF3B	Pero1B	723.309	3	723.309	3	precursor	16.24	4009709
GHPSAGAEEEGGSDGSAAEAEPR	EIF3B	Pero1B	723.309	3	723.643	3	precursor [M+1]	16.25	4524393
GHPSAGAEEEGGSDGSAAEAEPR	EIF3B	Pero1B	723.309	3	723.977	3	precursor [M+2]	16.27	2639316
GHPSAGAEEEGGSDGSAAEAEPR	EIF3B	Pero1B	723.309	3	1002.45	1	y10	16.24	53541
GHPSAGAEEEGGSDGSAAEAEPR	EIF3B	Pero1B	723.309	3	887.422	1	y9	16.26	78454
GHPSAGAEEEGGSDGSAAEAEPR	EIF3B	Pero1B	723.309	3	830.4	1	y8	16.25	34300
GHPSAGAEEEGGSDGSAAEAEPR	EIF3B	Pero1B	723.309	3	578.268	1	b7	16.27	22904
GHPSAGAEEEGGSDGSAAEAEPR	EIF3B	Pero1B	723.309	3	707.311	1	b8	16.22	36456
GHPSAGAEEEGGSDGSAAEAEPR	EIF3B	Pero1B	723.309	3	836.353	1	b9	16.27	42104
GTQGVVTNFEIFR	EIF3B	Pero1B	734.383	2	734.383	2	precursor	55.27	3671995
GTQGVVTNFEIFR	EIF3B	Pero1B	734.383	2	734.885	2	precursor [M+1]	55.19	393188
GTQGVVTNFEIFR	EIF3B	Pero1B	734.383	2	735.386	2	precursor [M+2]	55.23	3240525
GTQGVVTNFEIFR	EIF3B	Pero1B	734.383	2	1124.61	1	y9	55.26	85537
GTQGVVTNFEIFR	EIF3B	Pero1B	734.383	2	1025.54	1	y8	55.26	497375
GTQGVVTNFEIFR	EIF3B	Pero1B	734.383	2	926.473	1	y7	55.26	283687
GTQGVVTNFEIFR	EIF3B	Pero1B	734.383	2	643.341	1	b7	55.07	0
GTQGVVTNFEIFR	EIF3B	Pero1B	734.383	2	757.384	1	b8	55.22	930
GTQGVVTNFEIFR	EIF3B	Pero1B	734.383	2	904.452	1	b9	55.07	0
GHPSAGAEEEGGSDGSAAEAEPR	EIF3B	Pero1C	723.309	3	723.309	3	precursor	16	4307820
GHPSAGAEEEGGSDGSAAEAEPR	EIF3B	Pero1C	723.309	3	723.643	3	precursor [M+1]	16.01	5456260
GHPSAGAEEEGGSDGSAAEAEPR	EIF3B	Pero1C	723.309	3	723.977	3	precursor [M+2]	16.01	2747416
GHPSAGAEEEGGSDGSAAEAEPR	EIF3B	Pero1C	723.309	3	1002.45	1	y10	15.99	57051
GHPSAGAEEEGGSDGSAAEAEPR	EIF3B	Pero1C	723.309	3	887.422	1	y9	16	82563
GHPSAGAEEEGGSDGSAAEAEPR	EIF3B	Pero1C	723.309	3	830.4	1	y8	16	39002
GHPSAGAEEEGGSDGSAAEAEPR	EIF3B	Pero1C	723.309	3	578.268	1	b7	16	26157
GHPSAGAEEEGGSDGSAAEAEPR	EIF3B	Pero1C	723.309	3	707.311	1	b8	16	38687
GHPSAGAEEEGGSDGSAAEAEPR	EIF3B	Pero1C	723.309	3	836.353	1	b9	16.01	47368
GTQGVVTNFEIFR	EIF3B	Pero1C	734.383	2	734.383	2	precursor	55.29	587186
GTQGVVTNFEIFR	EIF3B	Pero1C	734.383	2	734.885	2	precursor [M+1]	55.35	3818773
GTQGVVTNFEIFR	EIF3B	Pero1C	734.383	2	735.386	2	precursor [M+2]	55.29	413520
GTQGVVTNFEIFR	EIF3B	Pero1C	734.383	2	1124.61	1	y9	55.32	81466
GTQGVVTNFEIFR	EIF3B	Pero1C	734.383	2	1025.54	1	y8	55.33	435355
GTQGVVTNFEIFR	EIF3B	Pero1C	734.383	2	926.473	1	y7	55.33	252680
GTQGVVTNFEIFR	EIF3B	Pero1C	734.383	2	643.341	1	b7	55.16	0
GTQGVVTNFEIFR	EIF3B	Pero1C	734.383	2	757.384	1	b8	55.16	0
GTQGVVTNFEIFR	EIF3B	Pero1C	734.383	2	904.452	1	b9	55.16	0
GHPSAGAEEEGGSDGSAAEAEPR	EIF3B	Pero2A	723.309	3	723.309	3	precursor	14.86	757745
GHPSAGAEEEGGSDGSAAEAEPR	EIF3B	Pero2A	723.309	3	723.643	3	precursor [M+1]	14.95	844978
GHPSAGAEEEGGSDGSAAEAEPR	EIF3B	Pero2A	723.309	3	723.977	3	precursor [M+2]	14.89	290783
GHPSAGAEEEGGSDGSAAEAEPR	EIF3B	Pero2A	723.309	3	1002.45	1	y10	14.89	11903
GHPSAGAEEEGGSDGSAAEAEPR	EIF3B	Pero2A	723.309	3	887.422	1	y9	14.94	17593
GHPSAGAEEEGGSDGSAAEAEPR	EIF3B	Pero2A	723.309	3	830.4	1	y8	14.9	5720
GHPSAGAEEEGGSDGSAAEAEPR	EIF3B	Pero2A	723.309	3	578.268	1	b7	14.93	3265
GHPSAGAEEEGGSDGSAAEAEPR	EIF3B	Pero2A	723.309	3	707.311	1	b8	14.89	6978
GHPSAGAEEEGGSDGSAAEAEPR	EIF3B	Pero2A	723.309	3	836.353	1	b9	14.91	7349
GTQGVVTNFEIFR	EIF3B	Pero2A	734.383	2	734.383	2	precursor	54.69	1114732
GTQGVVTNFEIFR	EIF3B	Pero2A	734.383	2	734.885	2	precursor [M+1]	54.69	1998507
GTQGVVTNFEIFR	EIF3B	Pero2A	734.383	2	735.386	2	precursor [M+2]	54.66	542566
GTQGVVTNFEIFR	EIF3B	Pero2A	734.383	2	1124.61	1	y9	54.67	28674
GTQGVVTNFEIFR	EIF3B	Pero2A	734.383	2	1025.54	1	y8	54.64	152001
GTQGVVTNFEIFR	EIF3B	Pero2A	734.383	2	926.473	1	y7	54.64	89860
GTQGVVTNFEIFR	EIF3B	Pero2A	734.383	2	643.341	1	b7	54.49	0
GTQGVVTNFEIFR	EIF3B	Pero2A	734.383	2	757.384	1	b8	54.49	0
GTQGVVTNFEIFR	EIF3B	Pero2A	734.383	2	904.452	1	b9	54.49	0
GHPSAGAEEEGGSDGSAAEAEPR	EIF3B	Pero2B	723.309	3	723.309	3	precursor	14.93	854075
GHPSAGAEEEGGSDGSAAEAEPR	EIF3B	Pero2B	723.309	3	723.643	3	precursor [M+1]	14.96	834473
GHPSAGAEEEGGSDGSAAEAEPR	EIF3B	Pero2B	723.309	3	723.977	3	precursor [M+2]	14.94	528585
GHPSAGAEEEGGSDGSAAEAEPR	EIF3B	Pero2B	723.309	3	1002.45	1	y10	14.95	12056
GHPSAGAEEEGGSDGSAAEAEPR	EIF3B	Pero2B	723.309	3	887.422	1	y9	14.95	17407
GHPSAGAEEEGGSDGSAAEAEPR	EIF3B	Pero2B	723.309	3	830.4	1	y8	14.99	7423
GHPSAGAEEEGGSDGSAAEAEPR	EIF3B	Pero2B	723.309	3	578.268	1	b7	14.98	4187
GHPSAGAEEEGGSDGSAAEAEPR	EIF3B	Pero2B	723.309	3	707.311	1	b8	14.96	8351
GHPSAGAEEEGGSDGSAAEAEPR	EIF3B	Pero2B	723.309	3	836.353	1	b9	14.94	9241
GTQGVVTNFEIFR	EIF3B	Pero2B	734.383	2	734.383	2	precursor	54.66	976560
GTQGVVTNFEIFR	EIF3B	Pero2B	734.383	2	734.885	2	precursor [M+1]	54.66	1002722
GTQGVVTNFEIFR	EIF3B	Pero2B	734.383	2	735.386	2	precursor [M+2]	54.69	1587605
GTQGVVTNFEIFR	EIF3B	Pero2B	734.383	2	1124.61	1	y9	54.65	25869
GTQGVVTNFEIFR	EIF3B	Pero2B	734.383	2	1025.54	1	y8	54.67	152366
GTQGVVTNFEIFR	EIF3B	Pero2B	734.383	2	926.473	1	y7	54.64	91505
GTQGVVTNFEIFR	EIF3B	Pero2B	734.383	2	643.341	1	b7	54.51	0
GTQGVVTNFEIFR	EIF3B	Pero2B	734.383	2	757.384	1	b8	54.51	0
GTQGVVTNFEIFR	EIF3B	Pero2B	734.383	2	904.452	1	b9	54.51	0
GHPSAGAEEEGGSDGSAAEAEPR	EIF3B	Pero3A	723.309	3	723.309	3	precursor	14.99	1627988
GHPSAGAEEEGGSDGSAAEAEPR	EIF3B	Pero3A	723.309	3	723.643	3	precursor [M+1]	14.99	1977052
GHPSAGAEEEGGSDGSAAEAEPR	EIF3B	Pero3A	723.309	3	723.977	3	precursor [M+2]	15.01	1061782
GHPSAGAEEEGGSDGSAAEAEPR	EIF3B	Pero3A	723.309	3	1002.45	1	y10	14.99	23769
GHPSAGAEEEGGSDGSAAEAEPR	EIF3B	Pero3A	723.309	3	887.422	1	y9	15	32519
GHPSAGAEEEGGSDGSAAEAEPR	EIF3B	Pero3A	723.309	3	830.4	1	y8	14.99	15584
GHPSAGAEEEGGSDGSAAEAEPR	EIF3B	Pero3A	723.309	3	578.268	1	b7	14.97	10586
GHPSAGAEEEGGSDGSAAEAEPR	EIF3B	Pero3A	723.309	3	707.311	1	b8	14.99	15619
GHPSAGAEEEGGSDGSAAEAEPR	EIF3B	Pero3A	723.309	3	836.353	1	b9	14.99	17426
GTQGVVTNFEIFR	EIF3B	Pero3A	734.383	2	734.383	2	precursor	54.77	3013752
GTQGVVTNFEIFR	EIF3B	Pero3A	734.383	2	734.885	2	precursor [M+1]	54.78	2220746
GTQGVVTNFEIFR	EIF3B	Pero3A	734.383	2	735.386	2	precursor [M+2]	54.63	4283924
GTQGVVTNFEIFR	EIF3B	Pero3A	734.383	2	1124.61	1	y9	54.76	52161
GTQGVVTNFEIFR	EIF3B	Pero3A	734.383	2	1025.54	1	y8	54.76	307619
GTQGVVTNFEIFR	EIF3B	Pero3A	734.383	2	926.473	1	y7	54.76	169356
GTQGVVTNFEIFR	EIF3B	Pero3A	734.383	2	643.341	1	b7	54.58	0
GTQGVVTNFEIFR	EIF3B	Pero3A	734.383	2	757.384	1	b8	54.58	0
GTQGVVTNFEIFR	EIF3B	Pero3A	734.383	2	904.452	1	b9	54.58	0
GHPSAGAEEEGGSDGSAAEAEPR	EIF3B	Pero3B	723.309	3	723.309	3	precursor	15.3	1436872
GHPSAGAEEEGGSDGSAAEAEPR	EIF3B	Pero3B	723.309	3	723.643	3	precursor [M+1]	15.29	1874596
GHPSAGAEEEGGSDGSAAEAEPR	EIF3B	Pero3B	723.309	3	723.977	3	precursor [M+2]	15.31	1082601
GHPSAGAEEEGGSDGSAAEAEPR	EIF3B	Pero3B	723.309	3	1002.45	1	y10	15.3	24134
GHPSAGAEEEGGSDGSAAEAEPR	EIF3B	Pero3B	723.309	3	887.422	1	y9	15.3	32458
GHPSAGAEEEGGSDGSAAEAEPR	EIF3B	Pero3B	723.309	3	830.4	1	y8	15.31	15751
GHPSAGAEEEGGSDGSAAEAEPR	EIF3B	Pero3B	723.309	3	578.268	1	b7	15.29	11623
GHPSAGAEEEGGSDGSAAEAEPR	EIF3B	Pero3B	723.309	3	707.311	1	b8	15.31	15760
GHPSAGAEEEGGSDGSAAEAEPR	EIF3B	Pero3B	723.309	3	836.353	1	b9	15.28	19066
GTQGVVTNFEIFR	EIF3B	Pero3B	734.383	2	734.383	2	precursor	54.63	2234292
GTQGVVTNFEIFR	EIF3B	Pero3B	734.383	2	734.885	2	precursor [M+1]	54.63	2773915
GTQGVVTNFEIFR	EIF3B	Pero3B	734.383	2	735.386	2	precursor [M+2]	54.54	2865162
GTQGVVTNFEIFR	EIF3B	Pero3B	734.383	2	1124.61	1	y9	54.64	51534
GTQGVVTNFEIFR	EIF3B	Pero3B	734.383	2	1025.54	1	y8	54.64	296759
GTQGVVTNFEIFR	EIF3B	Pero3B	734.383	2	926.473	1	y7	54.64	162846
GTQGVVTNFEIFR	EIF3B	Pero3B	734.383	2	643.341	1	b7	54.45	0
GTQGVVTNFEIFR	EIF3B	Pero3B	734.383	2	757.384	1	b8	54.45	0
GTQGVVTNFEIFR	EIF3B	Pero3B	734.383	2	904.452	1	b9	54.45	0
GHPSAGAEEEGGSDGSAAEAEPR	EIF3B	Pero4A	723.309	3	723.309	3	precursor	15.28	749306
GHPSAGAEEEGGSDGSAAEAEPR	EIF3B	Pero4A	723.309	3	723.643	3	precursor [M+1]	15.24	920117
GHPSAGAEEEGGSDGSAAEAEPR	EIF3B	Pero4A	723.309	3	723.977	3	precursor [M+2]	15.24	437655
GHPSAGAEEEGGSDGSAAEAEPR	EIF3B	Pero4A	723.309	3	1002.45	1	y10	15.23	12267
GHPSAGAEEEGGSDGSAAEAEPR	EIF3B	Pero4A	723.309	3	887.422	1	y9	15.29	17051
GHPSAGAEEEGGSDGSAAEAEPR	EIF3B	Pero4A	723.309	3	830.4	1	y8	15.27	7417
GHPSAGAEEEGGSDGSAAEAEPR	EIF3B	Pero4A	723.309	3	578.268	1	b7	15.23	2690
GHPSAGAEEEGGSDGSAAEAEPR	EIF3B	Pero4A	723.309	3	707.311	1	b8	15.27	7068
GHPSAGAEEEGGSDGSAAEAEPR	EIF3B	Pero4A	723.309	3	836.353	1	b9	15.28	9055
GTQGVVTNFEIFR	EIF3B	Pero4A	734.383	2	734.383	2	precursor	54.82	413744
GTQGVVTNFEIFR	EIF3B	Pero4A	734.383	2	734.885	2	precursor [M+1]	54.82	1807525
GTQGVVTNFEIFR	EIF3B	Pero4A	734.383	2	735.386	2	precursor [M+2]	54.76	1823602
GTQGVVTNFEIFR	EIF3B	Pero4A	734.383	2	1124.61	1	y9	54.86	25967
GTQGVVTNFEIFR	EIF3B	Pero4A	734.383	2	1025.54	1	y8	54.86	149448
GTQGVVTNFEIFR	EIF3B	Pero4A	734.383	2	926.473	1	y7	54.83	83802
GTQGVVTNFEIFR	EIF3B	Pero4A	734.383	2	643.341	1	b7	54.68	0
GTQGVVTNFEIFR	EIF3B	Pero4A	734.383	2	757.384	1	b8	54.68	0
GTQGVVTNFEIFR	EIF3B	Pero4A	734.383	2	904.452	1	b9	54.68	0
GHPSAGAEEEGGSDGSAAEAEPR	EIF3B	Pero4B	723.309	3	723.309	3	precursor	15.43	987460
GHPSAGAEEEGGSDGSAAEAEPR	EIF3B	Pero4B	723.309	3	723.643	3	precursor [M+1]	15.39	825709
GHPSAGAEEEGGSDGSAAEAEPR	EIF3B	Pero4B	723.309	3	723.977	3	precursor [M+2]	15.44	456758
GHPSAGAEEEGGSDGSAAEAEPR	EIF3B	Pero4B	723.309	3	1002.45	1	y10	15.44	12542
GHPSAGAEEEGGSDGSAAEAEPR	EIF3B	Pero4B	723.309	3	887.422	1	y9	15.46	18439
GHPSAGAEEEGGSDGSAAEAEPR	EIF3B	Pero4B	723.309	3	830.4	1	y8	15.4	8753
GHPSAGAEEEGGSDGSAAEAEPR	EIF3B	Pero4B	723.309	3	578.268	1	b7	15.45	4719
GHPSAGAEEEGGSDGSAAEAEPR	EIF3B	Pero4B	723.309	3	707.311	1	b8	15.42	10168
GHPSAGAEEEGGSDGSAAEAEPR	EIF3B	Pero4B	723.309	3	836.353	1	b9	15.48	13239
GTQGVVTNFEIFR	EIF3B	Pero4B	734.383	2	734.383	2	precursor	54.89	2208981
GTQGVVTNFEIFR	EIF3B	Pero4B	734.383	2	734.885	2	precursor [M+1]	54.89	1383741
GTQGVVTNFEIFR	EIF3B	Pero4B	734.383	2	735.386	2	precursor [M+2]	54.86	546579
GTQGVVTNFEIFR	EIF3B	Pero4B	734.383	2	1124.61	1	y9	54.87	22843
GTQGVVTNFEIFR	EIF3B	Pero4B	734.383	2	1025.54	1	y8	54.9	136795
GTQGVVTNFEIFR	EIF3B	Pero4B	734.383	2	926.473	1	y7	54.88	85261
GTQGVVTNFEIFR	EIF3B	Pero4B	734.383	2	643.341	1	b7	54.77	0
GTQGVVTNFEIFR	EIF3B	Pero4B	734.383	2	757.384	1	b8	54.77	0
GTQGVVTNFEIFR	EIF3B	Pero4B	734.383	2	904.452	1	b9	54.77	0
GHPSAGAEEEGGSDGSAAEAEPR	EIF3B	WT1B	723.309	3	723.309	3	precursor	14.64	1239018
GHPSAGAEEEGGSDGSAAEAEPR	EIF3B	WT1B	723.309	3	723.643	3	precursor [M+1]	14.63	1042617
GHPSAGAEEEGGSDGSAAEAEPR	EIF3B	WT1B	723.309	3	723.977	3	precursor [M+2]	14.66	738067
GHPSAGAEEEGGSDGSAAEAEPR	EIF3B	WT1B	723.309	3	1002.45	1	y10	14.64	15248
GHPSAGAEEEGGSDGSAAEAEPR	EIF3B	WT1B	723.309	3	887.422	1	y9	14.64	24471
GHPSAGAEEEGGSDGSAAEAEPR	EIF3B	WT1B	723.309	3	830.4	1	y8	14.67	8804
GHPSAGAEEEGGSDGSAAEAEPR	EIF3B	WT1B	723.309	3	578.268	1	b7	14.64	7165
GHPSAGAEEEGGSDGSAAEAEPR	EIF3B	WT1B	723.309	3	707.311	1	b8	14.64	10056
GHPSAGAEEEGGSDGSAAEAEPR	EIF3B	WT1B	723.309	3	836.353	1	b9	14.65	11827
GTQGVVTNFEIFR	EIF3B	WT1B	734.383	2	734.383	2	precursor	54.58	847547
GTQGVVTNFEIFR	EIF3B	WT1B	734.383	2	734.885	2	precursor [M+1]	54.55	0
GTQGVVTNFEIFR	EIF3B	WT1B	734.383	2	735.386	2	precursor [M+2]	54.55	0
GTQGVVTNFEIFR	EIF3B	WT1B	734.383	2	1124.61	1	y9	54.73	19391
GTQGVVTNFEIFR	EIF3B	WT1B	734.383	2	1025.54	1	y8	54.73	114496
GTQGVVTNFEIFR	EIF3B	WT1B	734.383	2	926.473	1	y7	54.73	64295
GTQGVVTNFEIFR	EIF3B	WT1B	734.383	2	643.341	1	b7	54.55	0
GTQGVVTNFEIFR	EIF3B	WT1B	734.383	2	757.384	1	b8	54.55	0
GTQGVVTNFEIFR	EIF3B	WT1B	734.383	2	904.452	1	b9	54.55	0
GHPSAGAEEEGGSDGSAAEAEPR	EIF3B	WT1C	723.309	3	723.309	3	precursor	15.3	1152367
GHPSAGAEEEGGSDGSAAEAEPR	EIF3B	WT1C	723.309	3	723.643	3	precursor [M+1]	15.33	1513434
GHPSAGAEEEGGSDGSAAEAEPR	EIF3B	WT1C	723.309	3	723.977	3	precursor [M+2]	15.3	716846
GHPSAGAEEEGGSDGSAAEAEPR	EIF3B	WT1C	723.309	3	1002.45	1	y10	15.29	19502
GHPSAGAEEEGGSDGSAAEAEPR	EIF3B	WT1C	723.309	3	887.422	1	y9	15.3	25518
GHPSAGAEEEGGSDGSAAEAEPR	EIF3B	WT1C	723.309	3	830.4	1	y8	15.29	12832
GHPSAGAEEEGGSDGSAAEAEPR	EIF3B	WT1C	723.309	3	578.268	1	b7	15.31	7812
GHPSAGAEEEGGSDGSAAEAEPR	EIF3B	WT1C	723.309	3	707.311	1	b8	15.28	13221
GHPSAGAEEEGGSDGSAAEAEPR	EIF3B	WT1C	723.309	3	836.353	1	b9	15.3	14915
GTQGVVTNFEIFR	EIF3B	WT1C	734.383	2	734.383	2	precursor	55.1	986380
GTQGVVTNFEIFR	EIF3B	WT1C	734.383	2	734.885	2	precursor [M+1]	54.89	0
GTQGVVTNFEIFR	EIF3B	WT1C	734.383	2	735.386	2	precursor [M+2]	54.89	0
GTQGVVTNFEIFR	EIF3B	WT1C	734.383	2	1124.61	1	y9	55.02	21194
GTQGVVTNFEIFR	EIF3B	WT1C	734.383	2	1025.54	1	y8	55	122040
GTQGVVTNFEIFR	EIF3B	WT1C	734.383	2	926.473	1	y7	55.02	68986
GTQGVVTNFEIFR	EIF3B	WT1C	734.383	2	643.341	1	b7	54.89	0
GTQGVVTNFEIFR	EIF3B	WT1C	734.383	2	757.384	1	b8	54.89	0
GTQGVVTNFEIFR	EIF3B	WT1C	734.383	2	904.452	1	b9	54.89	0
GHPSAGAEEEGGSDGSAAEAEPR	EIF3B	WT2A	723.309	3	723.309	3	precursor	17.1	507300
GHPSAGAEEEGGSDGSAAEAEPR	EIF3B	WT2A	723.309	3	723.643	3	precursor [M+1]	17.04	589678
GHPSAGAEEEGGSDGSAAEAEPR	EIF3B	WT2A	723.309	3	723.977	3	precursor [M+2]	17.09	318212
GHPSAGAEEEGGSDGSAAEAEPR	EIF3B	WT2A	723.309	3	1002.45	1	y10	17.04	3420
GHPSAGAEEEGGSDGSAAEAEPR	EIF3B	WT2A	723.309	3	887.422	1	y9	17.1	6372
GHPSAGAEEEGGSDGSAAEAEPR	EIF3B	WT2A	723.309	3	830.4	1	y8	17.1	1251
GHPSAGAEEEGGSDGSAAEAEPR	EIF3B	WT2A	723.309	3	578.268	1	b7	17.08	419
GHPSAGAEEEGGSDGSAAEAEPR	EIF3B	WT2A	723.309	3	707.311	1	b8	17.09	3081
GHPSAGAEEEGGSDGSAAEAEPR	EIF3B	WT2A	723.309	3	836.353	1	b9	17.11	3887
GTQGVVTNFEIFR	EIF3B	WT2A	734.383	2	734.383	2	precursor	55.88	0
GTQGVVTNFEIFR	EIF3B	WT2A	734.383	2	734.885	2	precursor [M+1]	55.88	0
GTQGVVTNFEIFR	EIF3B	WT2A	734.383	2	735.386	2	precursor [M+2]	56.06	266684
GTQGVVTNFEIFR	EIF3B	WT2A	734.383	2	1124.61	1	y9	55.98	9164
GTQGVVTNFEIFR	EIF3B	WT2A	734.383	2	1025.54	1	y8	56.01	61434
GTQGVVTNFEIFR	EIF3B	WT2A	734.383	2	926.473	1	y7	55.98	38515
GTQGVVTNFEIFR	EIF3B	WT2A	734.383	2	643.341	1	b7	55.88	0
GTQGVVTNFEIFR	EIF3B	WT2A	734.383	2	757.384	1	b8	55.88	0
GTQGVVTNFEIFR	EIF3B	WT2A	734.383	2	904.452	1	b9	55.88	0
GHPSAGAEEEGGSDGSAAEAEPR	EIF3B	WT2B	723.309	3	723.309	3	precursor	16.96	382548
GHPSAGAEEEGGSDGSAAEAEPR	EIF3B	WT2B	723.309	3	723.643	3	precursor [M+1]	16.95	513776
GHPSAGAEEEGGSDGSAAEAEPR	EIF3B	WT2B	723.309	3	723.977	3	precursor [M+2]	16.95	286807
GHPSAGAEEEGGSDGSAAEAEPR	EIF3B	WT2B	723.309	3	1002.45	1	y10	16.98	4007
GHPSAGAEEEGGSDGSAAEAEPR	EIF3B	WT2B	723.309	3	887.422	1	y9	16.96	7473
GHPSAGAEEEGGSDGSAAEAEPR	EIF3B	WT2B	723.309	3	830.4	1	y8	16.95	1556
GHPSAGAEEEGGSDGSAAEAEPR	EIF3B	WT2B	723.309	3	578.268	1	b7	16.91	560
GHPSAGAEEEGGSDGSAAEAEPR	EIF3B	WT2B	723.309	3	707.311	1	b8	17.02	1786
GHPSAGAEEEGGSDGSAAEAEPR	EIF3B	WT2B	723.309	3	836.353	1	b9	16.99	3812
GTQGVVTNFEIFR	EIF3B	WT2B	734.383	2	734.383	2	precursor	55.88	0
GTQGVVTNFEIFR	EIF3B	WT2B	734.383	2	734.885	2	precursor [M+1]	55.88	0
GTQGVVTNFEIFR	EIF3B	WT2B	734.383	2	735.386	2	precursor [M+2]	55.88	0
GTQGVVTNFEIFR	EIF3B	WT2B	734.383	2	1124.61	1	y9	56	13153
GTQGVVTNFEIFR	EIF3B	WT2B	734.383	2	1025.54	1	y8	55.97	67831
GTQGVVTNFEIFR	EIF3B	WT2B	734.383	2	926.473	1	y7	55.97	36835
GTQGVVTNFEIFR	EIF3B	WT2B	734.383	2	643.341	1	b7	55.88	0
GTQGVVTNFEIFR	EIF3B	WT2B	734.383	2	757.384	1	b8	55.88	0
GTQGVVTNFEIFR	EIF3B	WT2B	734.383	2	904.452	1	b9	55.88	0
GHPSAGAEEEGGSDGSAAEAEPR	EIF3B	WT3A	723.309	3	723.309	3	precursor	17.4	1115760
GHPSAGAEEEGGSDGSAAEAEPR	EIF3B	WT3A	723.309	3	723.643	3	precursor [M+1]	17.39	946933
GHPSAGAEEEGGSDGSAAEAEPR	EIF3B	WT3A	723.309	3	723.977	3	precursor [M+2]	17.39	637160
GHPSAGAEEEGGSDGSAAEAEPR	EIF3B	WT3A	723.309	3	1002.45	1	y10	17.4	7823
GHPSAGAEEEGGSDGSAAEAEPR	EIF3B	WT3A	723.309	3	887.422	1	y9	17.35	13515
GHPSAGAEEEGGSDGSAAEAEPR	EIF3B	WT3A	723.309	3	830.4	1	y8	17.39	3862
GHPSAGAEEEGGSDGSAAEAEPR	EIF3B	WT3A	723.309	3	578.268	1	b7	17.4	2779
GHPSAGAEEEGGSDGSAAEAEPR	EIF3B	WT3A	723.309	3	707.311	1	b8	17.45	5398
GHPSAGAEEEGGSDGSAAEAEPR	EIF3B	WT3A	723.309	3	836.353	1	b9	17.41	3579
GTQGVVTNFEIFR	EIF3B	WT3A	734.383	2	734.383	2	precursor	56.02	0
GTQGVVTNFEIFR	EIF3B	WT3A	734.383	2	734.885	2	precursor [M+1]	56.22	258188
GTQGVVTNFEIFR	EIF3B	WT3A	734.383	2	735.386	2	precursor [M+2]	56.22	333877
GTQGVVTNFEIFR	EIF3B	WT3A	734.383	2	1124.61	1	y9	56.12	14645
GTQGVVTNFEIFR	EIF3B	WT3A	734.383	2	1025.54	1	y8	56.14	84082
GTQGVVTNFEIFR	EIF3B	WT3A	734.383	2	926.473	1	y7	56.13	48011
GTQGVVTNFEIFR	EIF3B	WT3A	734.383	2	643.341	1	b7	56.02	0
GTQGVVTNFEIFR	EIF3B	WT3A	734.383	2	757.384	1	b8	56.02	0
GTQGVVTNFEIFR	EIF3B	WT3A	734.383	2	904.452	1	b9	56.02	0
GHPSAGAEEEGGSDGSAAEAEPR	EIF3B	WT3B	723.309	3	723.309	3	precursor	17.18	889467
GHPSAGAEEEGGSDGSAAEAEPR	EIF3B	WT3B	723.309	3	723.643	3	precursor [M+1]	17.2	1297653
GHPSAGAEEEGGSDGSAAEAEPR	EIF3B	WT3B	723.309	3	723.977	3	precursor [M+2]	17.1	649406
GHPSAGAEEEGGSDGSAAEAEPR	EIF3B	WT3B	723.309	3	1002.45	1	y10	17.2	8560
GHPSAGAEEEGGSDGSAAEAEPR	EIF3B	WT3B	723.309	3	887.422	1	y9	17.22	14853
GHPSAGAEEEGGSDGSAAEAEPR	EIF3B	WT3B	723.309	3	830.4	1	y8	17.14	5858
GHPSAGAEEEGGSDGSAAEAEPR	EIF3B	WT3B	723.309	3	578.268	1	b7	17.23	1581
GHPSAGAEEEGGSDGSAAEAEPR	EIF3B	WT3B	723.309	3	707.311	1	b8	17.15	5308
GHPSAGAEEEGGSDGSAAEAEPR	EIF3B	WT3B	723.309	3	836.353	1	b9	17.19	6288
GTQGVVTNFEIFR	EIF3B	WT3B	734.383	2	734.383	2	precursor	56.14	209666
GTQGVVTNFEIFR	EIF3B	WT3B	734.383	2	734.885	2	precursor [M+1]	56.1	472157
GTQGVVTNFEIFR	EIF3B	WT3B	734.383	2	735.386	2	precursor [M+2]	56.14	305360
GTQGVVTNFEIFR	EIF3B	WT3B	734.383	2	1124.61	1	y9	56.11	16392
GTQGVVTNFEIFR	EIF3B	WT3B	734.383	2	1025.54	1	y8	56.12	107684
GTQGVVTNFEIFR	EIF3B	WT3B	734.383	2	926.473	1	y7	56.12	63267
GTQGVVTNFEIFR	EIF3B	WT3B	734.383	2	643.341	1	b7	56.01	0
GTQGVVTNFEIFR	EIF3B	WT3B	734.383	2	757.384	1	b8	56.01	0
GTQGVVTNFEIFR	EIF3B	WT3B	734.383	2	904.452	1	b9	56.01	0
GHPSAGAEEEGGSDGSAAEAEPR	EIF3B	WT4A	723.309	3	723.309	3	precursor	15.99	125128
GHPSAGAEEEGGSDGSAAEAEPR	EIF3B	WT4A	723.309	3	723.643	3	precursor [M+1]	16.06	143080
GHPSAGAEEEGGSDGSAAEAEPR	EIF3B	WT4A	723.309	3	723.977	3	precursor [M+2]	15.98	46208
GHPSAGAEEEGGSDGSAAEAEPR	EIF3B	WT4A	723.309	3	1002.45	1	y10	16.09	273
GHPSAGAEEEGGSDGSAAEAEPR	EIF3B	WT4A	723.309	3	887.422	1	y9	16.05	2062
GHPSAGAEEEGGSDGSAAEAEPR	EIF3B	WT4A	723.309	3	830.4	1	y8	15.92	0
GHPSAGAEEEGGSDGSAAEAEPR	EIF3B	WT4A	723.309	3	578.268	1	b7	15.92	0
GHPSAGAEEEGGSDGSAAEAEPR	EIF3B	WT4A	723.309	3	707.311	1	b8	15.92	0
GHPSAGAEEEGGSDGSAAEAEPR	EIF3B	WT4A	723.309	3	836.353	1	b9	16.05	346
GTQGVVTNFEIFR	EIF3B	WT4A	734.383	2	734.383	2	precursor	55.41	180884
GTQGVVTNFEIFR	EIF3B	WT4A	734.383	2	734.885	2	precursor [M+1]	55.28	0
GTQGVVTNFEIFR	EIF3B	WT4A	734.383	2	735.386	2	precursor [M+2]	55.28	0
GTQGVVTNFEIFR	EIF3B	WT4A	734.383	2	1124.61	1	y9	55.41	4224
GTQGVVTNFEIFR	EIF3B	WT4A	734.383	2	1025.54	1	y8	55.41	30554
GTQGVVTNFEIFR	EIF3B	WT4A	734.383	2	926.473	1	y7	55.39	17708
GTQGVVTNFEIFR	EIF3B	WT4A	734.383	2	643.341	1	b7	55.28	0
GTQGVVTNFEIFR	EIF3B	WT4A	734.383	2	757.384	1	b8	55.28	0
GTQGVVTNFEIFR	EIF3B	WT4A	734.383	2	904.452	1	b9	55.28	0
GHPSAGAEEEGGSDGSAAEAEPR	EIF3B	WT4B	723.309	3	723.309	3	precursor	15.87	144039
GHPSAGAEEEGGSDGSAAEAEPR	EIF3B	WT4B	723.309	3	723.643	3	precursor [M+1]	15.86	162409
GHPSAGAEEEGGSDGSAAEAEPR	EIF3B	WT4B	723.309	3	723.977	3	precursor [M+2]	15.85	28855
GHPSAGAEEEGGSDGSAAEAEPR	EIF3B	WT4B	723.309	3	1002.45	1	y10	15.93	1143
GHPSAGAEEEGGSDGSAAEAEPR	EIF3B	WT4B	723.309	3	887.422	1	y9	15.86	2077
GHPSAGAEEEGGSDGSAAEAEPR	EIF3B	WT4B	723.309	3	830.4	1	y8	15.86	737
GHPSAGAEEEGGSDGSAAEAEPR	EIF3B	WT4B	723.309	3	578.268	1	b7	15.9	274
GHPSAGAEEEGGSDGSAAEAEPR	EIF3B	WT4B	723.309	3	707.311	1	b8	15.9	264
GHPSAGAEEEGGSDGSAAEAEPR	EIF3B	WT4B	723.309	3	836.353	1	b9	15.87	1655
GTQGVVTNFEIFR	EIF3B	WT4B	734.383	2	734.383	2	precursor	38.48	57998
GTQGVVTNFEIFR	EIF3B	WT4B	734.383	2	734.885	2	precursor [M+1]	38.53	173955
GTQGVVTNFEIFR	EIF3B	WT4B	734.383	2	735.386	2	precursor [M+2]	38.58	154532
GTQGVVTNFEIFR	EIF3B	WT4B	734.383	2	1124.61	1	y9	38.36	0
GTQGVVTNFEIFR	EIF3B	WT4B	734.383	2	1025.54	1	y8	38.36	0
GTQGVVTNFEIFR	EIF3B	WT4B	734.383	2	926.473	1	y7	38.36	0
GTQGVVTNFEIFR	EIF3B	WT4B	734.383	2	643.341	1	b7	38.36	0
GTQGVVTNFEIFR	EIF3B	WT4B	734.383	2	757.384	1	b8	38.36	0
GTQGVVTNFEIFR	EIF3B	WT4B	734.383	2	904.452	1	b9	38.36	0
GAAQNIIPASTGAAK	GAPDH	Null1A	685.375	2	685.375	2	precursor	29.6	458139456
GAAQNIIPASTGAAK	GAPDH	Null1A	685.375	2	685.877	2	precursor [M+1]	29.6	309175872
GAAQNIIPASTGAAK	GAPDH	Null1A	685.375	2	686.378	2	precursor [M+2]	29.54	126859552
GAAQNIIPASTGAAK	GAPDH	Null1A	685.375	2	928.546	1	y10	29.51	5428147
GAAQNIIPASTGAAK	GAPDH	Null1A	685.375	2	815.462	1	y9	29.55	18719048
GAAQNIIPASTGAAK	GAPDH	Null1A	685.375	2	702.378	1	y8	29.55	29890028
GAAQNIIPASTGAAK	GAPDH	Null1A	685.375	2	668.373	1	b7	29.55	955910
GAAQNIIPASTGAAK	GAPDH	Null1A	685.375	2	765.425	1	b8	29.48	6784
GAAQNIIPASTGAAK	GAPDH	Null1A	685.375	2	836.462	1	b9	29.12	0
GAAQNIIPASTGAAK	GAPDH	Null1A	685.375	2	923.495	1	b10	29.12	0
VIPELNGK	GAPDH	Null1A	435.258	2	435.258	2	precursor	29.17	262208208
VIPELNGK	GAPDH	Null1A	435.258	2	435.76	2	precursor [M+1]	29.25	122449784
VIPELNGK	GAPDH	Null1A	435.258	2	436.261	2	precursor [M+2]	29.25	28705138
VIPELNGK	GAPDH	Null1A	435.258	2	770.441	1	y7	29.19	67092
VIPELNGK	GAPDH	Null1A	435.258	2	657.357	1	y6	29.23	8605561
VIPELNGK	GAPDH	Null1A	435.258	2	560.304	1	y5	29.21	2917820
VIPELNGK	GAPDH	Null1A	435.258	2	439.255	1	b4	28.96	0
VIPELNGK	GAPDH	Null1A	435.258	2	552.339	1	b5	28.96	0
VIPELNGK	GAPDH	Null1A	435.258	2	666.382	1	b6	28.96	0
GAAQNIIPASTGAAK	GAPDH	Null1B	685.375	2	685.375	2	precursor	29.33	484454080
GAAQNIIPASTGAAK	GAPDH	Null1B	685.375	2	685.877	2	precursor [M+1]	29.34	340757632
GAAQNIIPASTGAAK	GAPDH	Null1B	685.375	2	686.378	2	precursor [M+2]	29.36	139046016
GAAQNIIPASTGAAK	GAPDH	Null1B	685.375	2	928.546	1	y10	29.36	5948919
GAAQNIIPASTGAAK	GAPDH	Null1B	685.375	2	815.462	1	y9	29.35	20567200
GAAQNIIPASTGAAK	GAPDH	Null1B	685.375	2	702.378	1	y8	29.36	32986782
GAAQNIIPASTGAAK	GAPDH	Null1B	685.375	2	668.373	1	b7	29.36	1112908
GAAQNIIPASTGAAK	GAPDH	Null1B	685.375	2	765.425	1	b8	29.24	2098
GAAQNIIPASTGAAK	GAPDH	Null1B	685.375	2	836.462	1	b9	29.33	6306
GAAQNIIPASTGAAK	GAPDH	Null1B	685.375	2	923.495	1	b10	29.16	1106
VIPELNGK	GAPDH	Null1B	435.258	2	435.258	2	precursor	29.03	315391648
VIPELNGK	GAPDH	Null1B	435.258	2	435.76	2	precursor [M+1]	29.02	135536032
VIPELNGK	GAPDH	Null1B	435.258	2	436.261	2	precursor [M+2]	29.05	35956016
VIPELNGK	GAPDH	Null1B	435.258	2	770.441	1	y7	29.09	78372
VIPELNGK	GAPDH	Null1B	435.258	2	657.357	1	y6	29.05	9626122
VIPELNGK	GAPDH	Null1B	435.258	2	560.304	1	y5	29.05	3230268
VIPELNGK	GAPDH	Null1B	435.258	2	439.255	1	b4	28.79	0
VIPELNGK	GAPDH	Null1B	435.258	2	552.339	1	b5	28.79	0
VIPELNGK	GAPDH	Null1B	435.258	2	666.382	1	b6	28.79	0
GAAQNIIPASTGAAK	GAPDH	Null1C	685.375	2	685.375	2	precursor	30.34	367083104
GAAQNIIPASTGAAK	GAPDH	Null1C	685.375	2	685.877	2	precursor [M+1]	30.32	261476656
GAAQNIIPASTGAAK	GAPDH	Null1C	685.375	2	686.378	2	precursor [M+2]	30.34	107687184
GAAQNIIPASTGAAK	GAPDH	Null1C	685.375	2	928.546	1	y10	30.34	4281527
GAAQNIIPASTGAAK	GAPDH	Null1C	685.375	2	815.462	1	y9	30.35	15001255
GAAQNIIPASTGAAK	GAPDH	Null1C	685.375	2	702.378	1	y8	30.34	24022836
GAAQNIIPASTGAAK	GAPDH	Null1C	685.375	2	668.373	1	b7	30.4	805311
GAAQNIIPASTGAAK	GAPDH	Null1C	685.375	2	765.425	1	b8	30.44	4640
GAAQNIIPASTGAAK	GAPDH	Null1C	685.375	2	836.462	1	b9	30	0
GAAQNIIPASTGAAK	GAPDH	Null1C	685.375	2	923.495	1	b10	30.13	723
VIPELNGK	GAPDH	Null1C	435.258	2	435.258	2	precursor	30.37	186016528
VIPELNGK	GAPDH	Null1C	435.258	2	435.76	2	precursor [M+1]	30.37	72486744
VIPELNGK	GAPDH	Null1C	435.258	2	436.261	2	precursor [M+2]	30.41	17112992
VIPELNGK	GAPDH	Null1C	435.258	2	770.441	1	y7	30.39	50385
VIPELNGK	GAPDH	Null1C	435.258	2	657.357	1	y6	30.37	6558816
VIPELNGK	GAPDH	Null1C	435.258	2	560.304	1	y5	30.37	2169870
VIPELNGK	GAPDH	Null1C	435.258	2	439.255	1	b4	30.22	0
VIPELNGK	GAPDH	Null1C	435.258	2	552.339	1	b5	30.22	0
VIPELNGK	GAPDH	Null1C	435.258	2	666.382	1	b6	30.22	0
GAAQNIIPASTGAAK	GAPDH	Null2A	685.375	2	685.375	2	precursor	28.65	50158996
GAAQNIIPASTGAAK	GAPDH	Null2A	685.375	2	685.877	2	precursor [M+1]	28.67	36301548
GAAQNIIPASTGAAK	GAPDH	Null2A	685.375	2	686.378	2	precursor [M+2]	28.62	13411767
GAAQNIIPASTGAAK	GAPDH	Null2A	685.375	2	928.546	1	y10	28.61	821416
GAAQNIIPASTGAAK	GAPDH	Null2A	685.375	2	815.462	1	y9	28.61	2744860
GAAQNIIPASTGAAK	GAPDH	Null2A	685.375	2	702.378	1	y8	28.63	4174781
GAAQNIIPASTGAAK	GAPDH	Null2A	685.375	2	668.373	1	b7	28.61	168073
GAAQNIIPASTGAAK	GAPDH	Null2A	685.375	2	765.425	1	b8	28.66	1441
GAAQNIIPASTGAAK	GAPDH	Null2A	685.375	2	836.462	1	b9	28.66	1729
GAAQNIIPASTGAAK	GAPDH	Null2A	685.375	2	923.495	1	b10	28.57	721
VIPELNGK	GAPDH	Null2A	435.258	2	435.258	2	precursor	28.51	1121853
VIPELNGK	GAPDH	Null2A	435.258	2	435.76	2	precursor [M+1]	28.53	225163
VIPELNGK	GAPDH	Null2A	435.258	2	436.261	2	precursor [M+2]	28.39	0
VIPELNGK	GAPDH	Null2A	435.258	2	770.441	1	y7	28.39	0
VIPELNGK	GAPDH	Null2A	435.258	2	657.357	1	y6	28.54	42425
VIPELNGK	GAPDH	Null2A	435.258	2	560.304	1	y5	28.54	15973
VIPELNGK	GAPDH	Null2A	435.258	2	439.255	1	b4	28.39	0
VIPELNGK	GAPDH	Null2A	435.258	2	552.339	1	b5	28.39	0
VIPELNGK	GAPDH	Null2A	435.258	2	666.382	1	b6	28.39	0
GAAQNIIPASTGAAK	GAPDH	Null2B	685.375	2	685.375	2	precursor	28.68	46308536
GAAQNIIPASTGAAK	GAPDH	Null2B	685.375	2	685.877	2	precursor [M+1]	28.65	33028996
GAAQNIIPASTGAAK	GAPDH	Null2B	685.375	2	686.378	2	precursor [M+2]	28.68	12093147
GAAQNIIPASTGAAK	GAPDH	Null2B	685.375	2	928.546	1	y10	28.7	781829
GAAQNIIPASTGAAK	GAPDH	Null2B	685.375	2	815.462	1	y9	28.7	2563982
GAAQNIIPASTGAAK	GAPDH	Null2B	685.375	2	702.378	1	y8	28.73	3949464
GAAQNIIPASTGAAK	GAPDH	Null2B	685.375	2	668.373	1	b7	28.7	157431
GAAQNIIPASTGAAK	GAPDH	Null2B	685.375	2	765.425	1	b8	28.37	0
GAAQNIIPASTGAAK	GAPDH	Null2B	685.375	2	836.462	1	b9	28.37	0
GAAQNIIPASTGAAK	GAPDH	Null2B	685.375	2	923.495	1	b10	28.37	0
VIPELNGK	GAPDH	Null2B	435.258	2	435.258	2	precursor	28.58	581174
VIPELNGK	GAPDH	Null2B	435.258	2	435.76	2	precursor [M+1]	28.62	376742
VIPELNGK	GAPDH	Null2B	435.258	2	436.261	2	precursor [M+2]	28.39	0
VIPELNGK	GAPDH	Null2B	435.258	2	770.441	1	y7	28.39	0
VIPELNGK	GAPDH	Null2B	435.258	2	657.357	1	y6	28.58	32937
VIPELNGK	GAPDH	Null2B	435.258	2	560.304	1	y5	28.57	16568
VIPELNGK	GAPDH	Null2B	435.258	2	439.255	1	b4	28.39	0
VIPELNGK	GAPDH	Null2B	435.258	2	552.339	1	b5	28.39	0
VIPELNGK	GAPDH	Null2B	435.258	2	666.382	1	b6	28.39	0
GAAQNIIPASTGAAK	GAPDH	Null3A	685.375	2	685.375	2	precursor	28.65	24076940
GAAQNIIPASTGAAK	GAPDH	Null3A	685.375	2	685.877	2	precursor [M+1]	28.62	16460339
GAAQNIIPASTGAAK	GAPDH	Null3A	685.375	2	686.378	2	precursor [M+2]	28.67	5976088
GAAQNIIPASTGAAK	GAPDH	Null3A	685.375	2	928.546	1	y10	28.63	407422
GAAQNIIPASTGAAK	GAPDH	Null3A	685.375	2	815.462	1	y9	28.65	1338501
GAAQNIIPASTGAAK	GAPDH	Null3A	685.375	2	702.378	1	y8	28.65	2041948
GAAQNIIPASTGAAK	GAPDH	Null3A	685.375	2	668.373	1	b7	28.65	79461
GAAQNIIPASTGAAK	GAPDH	Null3A	685.375	2	765.425	1	b8	28.23	0
GAAQNIIPASTGAAK	GAPDH	Null3A	685.375	2	836.462	1	b9	28.23	0
GAAQNIIPASTGAAK	GAPDH	Null3A	685.375	2	923.495	1	b10	28.23	0
VIPELNGK	GAPDH	Null3A	435.258	2	435.258	2	precursor	28.48	557875
VIPELNGK	GAPDH	Null3A	435.258	2	435.76	2	precursor [M+1]	28.39	0
VIPELNGK	GAPDH	Null3A	435.258	2	436.261	2	precursor [M+2]	28.39	0
VIPELNGK	GAPDH	Null3A	435.258	2	770.441	1	y7	28.39	0
VIPELNGK	GAPDH	Null3A	435.258	2	657.357	1	y6	28.56	25216
VIPELNGK	GAPDH	Null3A	435.258	2	560.304	1	y5	28.58	10913
VIPELNGK	GAPDH	Null3A	435.258	2	439.255	1	b4	28.39	0
VIPELNGK	GAPDH	Null3A	435.258	2	552.339	1	b5	28.39	0
VIPELNGK	GAPDH	Null3A	435.258	2	666.382	1	b6	28.39	0
GAAQNIIPASTGAAK	GAPDH	Null3B	685.375	2	685.375	2	precursor	28.76	18740622
GAAQNIIPASTGAAK	GAPDH	Null3B	685.375	2	685.877	2	precursor [M+1]	28.72	13515859
GAAQNIIPASTGAAK	GAPDH	Null3B	685.375	2	686.378	2	precursor [M+2]	28.77	4121112
GAAQNIIPASTGAAK	GAPDH	Null3B	685.375	2	928.546	1	y10	28.78	320860
GAAQNIIPASTGAAK	GAPDH	Null3B	685.375	2	815.462	1	y9	28.76	1040516
GAAQNIIPASTGAAK	GAPDH	Null3B	685.375	2	702.378	1	y8	28.75	1599093
GAAQNIIPASTGAAK	GAPDH	Null3B	685.375	2	668.373	1	b7	28.76	62628
GAAQNIIPASTGAAK	GAPDH	Null3B	685.375	2	765.425	1	b8	28.37	0
GAAQNIIPASTGAAK	GAPDH	Null3B	685.375	2	836.462	1	b9	28.37	0
GAAQNIIPASTGAAK	GAPDH	Null3B	685.375	2	923.495	1	b10	28.37	0
VIPELNGK	GAPDH	Null3B	435.258	2	435.258	2	precursor	28.65	308932
VIPELNGK	GAPDH	Null3B	435.258	2	435.76	2	precursor [M+1]	28.64	164552
VIPELNGK	GAPDH	Null3B	435.258	2	436.261	2	precursor [M+2]	28.6	0
VIPELNGK	GAPDH	Null3B	435.258	2	770.441	1	y7	28.6	0
VIPELNGK	GAPDH	Null3B	435.258	2	657.357	1	y6	28.67	17044
VIPELNGK	GAPDH	Null3B	435.258	2	560.304	1	y5	28.7	6632
VIPELNGK	GAPDH	Null3B	435.258	2	439.255	1	b4	28.6	0
VIPELNGK	GAPDH	Null3B	435.258	2	552.339	1	b5	28.6	0
VIPELNGK	GAPDH	Null3B	435.258	2	666.382	1	b6	28.6	0
GAAQNIIPASTGAAK	GAPDH	Null4A	685.375	2	685.375	2	precursor	28.43	42917884
GAAQNIIPASTGAAK	GAPDH	Null4A	685.375	2	685.877	2	precursor [M+1]	28.41	28662504
GAAQNIIPASTGAAK	GAPDH	Null4A	685.375	2	686.378	2	precursor [M+2]	28.35	12330954
GAAQNIIPASTGAAK	GAPDH	Null4A	685.375	2	928.546	1	y10	28.38	690481
GAAQNIIPASTGAAK	GAPDH	Null4A	685.375	2	815.462	1	y9	28.46	2317877
GAAQNIIPASTGAAK	GAPDH	Null4A	685.375	2	702.378	1	y8	28.45	3467361
GAAQNIIPASTGAAK	GAPDH	Null4A	685.375	2	668.373	1	b7	28.39	146646
GAAQNIIPASTGAAK	GAPDH	Null4A	685.375	2	765.425	1	b8	28.08	0
GAAQNIIPASTGAAK	GAPDH	Null4A	685.375	2	836.462	1	b9	28.08	0
GAAQNIIPASTGAAK	GAPDH	Null4A	685.375	2	923.495	1	b10	28.08	0
VIPELNGK	GAPDH	Null4A	435.258	2	435.258	2	precursor	28.29	560069
VIPELNGK	GAPDH	Null4A	435.258	2	435.76	2	precursor [M+1]	28.35	154962
VIPELNGK	GAPDH	Null4A	435.258	2	436.261	2	precursor [M+2]	28.25	0
VIPELNGK	GAPDH	Null4A	435.258	2	770.441	1	y7	28.25	0
VIPELNGK	GAPDH	Null4A	435.258	2	657.357	1	y6	28.37	4040
VIPELNGK	GAPDH	Null4A	435.258	2	560.304	1	y5	28.37	9153
VIPELNGK	GAPDH	Null4A	435.258	2	439.255	1	b4	28.25	0
VIPELNGK	GAPDH	Null4A	435.258	2	552.339	1	b5	28.25	0
VIPELNGK	GAPDH	Null4A	435.258	2	666.382	1	b6	28.25	0
GAAQNIIPASTGAAK	GAPDH	Null4B	685.375	2	685.375	2	precursor	28.41	46091904
GAAQNIIPASTGAAK	GAPDH	Null4B	685.375	2	685.877	2	precursor [M+1]	28.45	33034552
GAAQNIIPASTGAAK	GAPDH	Null4B	685.375	2	686.378	2	precursor [M+2]	28.37	11703188
GAAQNIIPASTGAAK	GAPDH	Null4B	685.375	2	928.546	1	y10	28.42	734410
GAAQNIIPASTGAAK	GAPDH	Null4B	685.375	2	815.462	1	y9	28.41	2483670
GAAQNIIPASTGAAK	GAPDH	Null4B	685.375	2	702.378	1	y8	28.42	3811611
GAAQNIIPASTGAAK	GAPDH	Null4B	685.375	2	668.373	1	b7	28.38	149125
GAAQNIIPASTGAAK	GAPDH	Null4B	685.375	2	765.425	1	b8	28.02	0
GAAQNIIPASTGAAK	GAPDH	Null4B	685.375	2	836.462	1	b9	28.35	529
GAAQNIIPASTGAAK	GAPDH	Null4B	685.375	2	923.495	1	b10	28.02	0
VIPELNGK	GAPDH	Null4B	435.258	2	435.258	2	precursor	28.31	846327
VIPELNGK	GAPDH	Null4B	435.258	2	435.76	2	precursor [M+1]	28.24	0
VIPELNGK	GAPDH	Null4B	435.258	2	436.261	2	precursor [M+2]	28.24	0
VIPELNGK	GAPDH	Null4B	435.258	2	770.441	1	y7	28.24	0
VIPELNGK	GAPDH	Null4B	435.258	2	657.357	1	y6	28.37	11108
VIPELNGK	GAPDH	Null4B	435.258	2	560.304	1	y5	28.43	9868
VIPELNGK	GAPDH	Null4B	435.258	2	439.255	1	b4	28.24	0
VIPELNGK	GAPDH	Null4B	435.258	2	552.339	1	b5	28.24	0
VIPELNGK	GAPDH	Null4B	435.258	2	666.382	1	b6	28.24	0
GAAQNIIPASTGAAK	GAPDH	Pero1A	685.375	2	685.375	2	precursor	29.14	531645568
GAAQNIIPASTGAAK	GAPDH	Pero1A	685.375	2	685.877	2	precursor [M+1]	29.16	355884192
GAAQNIIPASTGAAK	GAPDH	Pero1A	685.375	2	686.378	2	precursor [M+2]	29.15	145358784
GAAQNIIPASTGAAK	GAPDH	Pero1A	685.375	2	928.546	1	y10	29.16	6272292
GAAQNIIPASTGAAK	GAPDH	Pero1A	685.375	2	815.462	1	y9	29.16	21603482
GAAQNIIPASTGAAK	GAPDH	Pero1A	685.375	2	702.378	1	y8	29.16	34508192
GAAQNIIPASTGAAK	GAPDH	Pero1A	685.375	2	668.373	1	b7	29.17	1145090
GAAQNIIPASTGAAK	GAPDH	Pero1A	685.375	2	765.425	1	b8	28.94	522
GAAQNIIPASTGAAK	GAPDH	Pero1A	685.375	2	836.462	1	b9	28.92	645
GAAQNIIPASTGAAK	GAPDH	Pero1A	685.375	2	923.495	1	b10	28.78	0
VIPELNGK	GAPDH	Pero1A	435.258	2	435.258	2	precursor	28.93	284165824
VIPELNGK	GAPDH	Pero1A	435.258	2	435.76	2	precursor [M+1]	28.95	127139416
VIPELNGK	GAPDH	Pero1A	435.258	2	436.261	2	precursor [M+2]	28.93	25232248
VIPELNGK	GAPDH	Pero1A	435.258	2	770.441	1	y7	28.95	81001
VIPELNGK	GAPDH	Pero1A	435.258	2	657.357	1	y6	28.93	9522124
VIPELNGK	GAPDH	Pero1A	435.258	2	560.304	1	y5	28.93	3160333
VIPELNGK	GAPDH	Pero1A	435.258	2	439.255	1	b4	28.72	0
VIPELNGK	GAPDH	Pero1A	435.258	2	552.339	1	b5	28.72	0
VIPELNGK	GAPDH	Pero1A	435.258	2	666.382	1	b6	28.72	0
GAAQNIIPASTGAAK	GAPDH	Pero1B	685.375	2	685.375	2	precursor	29.35	483869632
GAAQNIIPASTGAAK	GAPDH	Pero1B	685.375	2	685.877	2	precursor [M+1]	29.38	344752896
GAAQNIIPASTGAAK	GAPDH	Pero1B	685.375	2	686.378	2	precursor [M+2]	29.37	131532824
GAAQNIIPASTGAAK	GAPDH	Pero1B	685.375	2	928.546	1	y10	29.36	5806105
GAAQNIIPASTGAAK	GAPDH	Pero1B	685.375	2	815.462	1	y9	29.33	20155432
GAAQNIIPASTGAAK	GAPDH	Pero1B	685.375	2	702.378	1	y8	29.36	31805022
GAAQNIIPASTGAAK	GAPDH	Pero1B	685.375	2	668.373	1	b7	29.39	1073424
GAAQNIIPASTGAAK	GAPDH	Pero1B	685.375	2	765.425	1	b8	29.3	4733
GAAQNIIPASTGAAK	GAPDH	Pero1B	685.375	2	836.462	1	b9	29.29	14143
GAAQNIIPASTGAAK	GAPDH	Pero1B	685.375	2	923.495	1	b10	29	0
VIPELNGK	GAPDH	Pero1B	435.258	2	435.258	2	precursor	29.14	264055248
VIPELNGK	GAPDH	Pero1B	435.258	2	435.76	2	precursor [M+1]	29.14	122255856
VIPELNGK	GAPDH	Pero1B	435.258	2	436.261	2	precursor [M+2]	29.12	30244854
VIPELNGK	GAPDH	Pero1B	435.258	2	770.441	1	y7	29.16	73246
VIPELNGK	GAPDH	Pero1B	435.258	2	657.357	1	y6	29.16	8994527
VIPELNGK	GAPDH	Pero1B	435.258	2	560.304	1	y5	29.16	2944222
VIPELNGK	GAPDH	Pero1B	435.258	2	439.255	1	b4	28.91	0
VIPELNGK	GAPDH	Pero1B	435.258	2	552.339	1	b5	28.91	0
VIPELNGK	GAPDH	Pero1B	435.258	2	666.382	1	b6	28.91	0
GAAQNIIPASTGAAK	GAPDH	Pero1C	685.375	2	685.375	2	precursor	29.18	521184832
GAAQNIIPASTGAAK	GAPDH	Pero1C	685.375	2	685.877	2	precursor [M+1]	29.18	368188640
GAAQNIIPASTGAAK	GAPDH	Pero1C	685.375	2	686.378	2	precursor [M+2]	29.21	137474064
GAAQNIIPASTGAAK	GAPDH	Pero1C	685.375	2	928.546	1	y10	29.23	6151549
GAAQNIIPASTGAAK	GAPDH	Pero1C	685.375	2	815.462	1	y9	29.2	21275392
GAAQNIIPASTGAAK	GAPDH	Pero1C	685.375	2	702.378	1	y8	29.2	34318256
GAAQNIIPASTGAAK	GAPDH	Pero1C	685.375	2	668.373	1	b7	29.2	1176345
GAAQNIIPASTGAAK	GAPDH	Pero1C	685.375	2	765.425	1	b8	28.86	0
GAAQNIIPASTGAAK	GAPDH	Pero1C	685.375	2	836.462	1	b9	29.21	13189
GAAQNIIPASTGAAK	GAPDH	Pero1C	685.375	2	923.495	1	b10	28.86	0
VIPELNGK	GAPDH	Pero1C	435.258	2	435.258	2	precursor	29.02	277646592
VIPELNGK	GAPDH	Pero1C	435.258	2	435.76	2	precursor [M+1]	29.02	122080824
VIPELNGK	GAPDH	Pero1C	435.258	2	436.261	2	precursor [M+2]	29.06	32874364
VIPELNGK	GAPDH	Pero1C	435.258	2	770.441	1	y7	29.04	77402
VIPELNGK	GAPDH	Pero1C	435.258	2	657.357	1	y6	29.02	10000809
VIPELNGK	GAPDH	Pero1C	435.258	2	560.304	1	y5	29.02	3310402
VIPELNGK	GAPDH	Pero1C	435.258	2	439.255	1	b4	28.79	0
VIPELNGK	GAPDH	Pero1C	435.258	2	552.339	1	b5	28.79	0
VIPELNGK	GAPDH	Pero1C	435.258	2	666.382	1	b6	28.79	0
GAAQNIIPASTGAAK	GAPDH	Pero2A	685.375	2	685.375	2	precursor	28.47	110674640
GAAQNIIPASTGAAK	GAPDH	Pero2A	685.375	2	685.877	2	precursor [M+1]	28.47	72881960
GAAQNIIPASTGAAK	GAPDH	Pero2A	685.375	2	686.378	2	precursor [M+2]	28.43	29868396
GAAQNIIPASTGAAK	GAPDH	Pero2A	685.375	2	928.546	1	y10	28.46	1540703
GAAQNIIPASTGAAK	GAPDH	Pero2A	685.375	2	815.462	1	y9	28.46	5051622
GAAQNIIPASTGAAK	GAPDH	Pero2A	685.375	2	702.378	1	y8	28.44	7712211
GAAQNIIPASTGAAK	GAPDH	Pero2A	685.375	2	668.373	1	b7	28.45	314833
GAAQNIIPASTGAAK	GAPDH	Pero2A	685.375	2	765.425	1	b8	28.09	0
GAAQNIIPASTGAAK	GAPDH	Pero2A	685.375	2	836.462	1	b9	28.49	2440
GAAQNIIPASTGAAK	GAPDH	Pero2A	685.375	2	923.495	1	b10	28.09	0
VIPELNGK	GAPDH	Pero2A	435.258	2	435.258	2	precursor	28.29	2652696
VIPELNGK	GAPDH	Pero2A	435.258	2	435.76	2	precursor [M+1]	28.31	651555
VIPELNGK	GAPDH	Pero2A	435.258	2	436.261	2	precursor [M+2]	28.16	0
VIPELNGK	GAPDH	Pero2A	435.258	2	770.441	1	y7	28.16	0
VIPELNGK	GAPDH	Pero2A	435.258	2	657.357	1	y6	28.33	95969
VIPELNGK	GAPDH	Pero2A	435.258	2	560.304	1	y5	28.31	31390
VIPELNGK	GAPDH	Pero2A	435.258	2	439.255	1	b4	28.16	0
VIPELNGK	GAPDH	Pero2A	435.258	2	552.339	1	b5	28.16	0
VIPELNGK	GAPDH	Pero2A	435.258	2	666.382	1	b6	28.16	0
GAAQNIIPASTGAAK	GAPDH	Pero2B	685.375	2	685.375	2	precursor	28.39	106861760
GAAQNIIPASTGAAK	GAPDH	Pero2B	685.375	2	685.877	2	precursor [M+1]	28.42	74170216
GAAQNIIPASTGAAK	GAPDH	Pero2B	685.375	2	686.378	2	precursor [M+2]	28.38	30033652
GAAQNIIPASTGAAK	GAPDH	Pero2B	685.375	2	928.546	1	y10	28.41	1549655
GAAQNIIPASTGAAK	GAPDH	Pero2B	685.375	2	815.462	1	y9	28.41	5189858
GAAQNIIPASTGAAK	GAPDH	Pero2B	685.375	2	702.378	1	y8	28.41	7854901
GAAQNIIPASTGAAK	GAPDH	Pero2B	685.375	2	668.373	1	b7	28.41	331675
GAAQNIIPASTGAAK	GAPDH	Pero2B	685.375	2	765.425	1	b8	28.33	1262
GAAQNIIPASTGAAK	GAPDH	Pero2B	685.375	2	836.462	1	b9	28.28	576
GAAQNIIPASTGAAK	GAPDH	Pero2B	685.375	2	923.495	1	b10	28.44	2145
VIPELNGK	GAPDH	Pero2B	435.258	2	435.258	2	precursor	28.32	1869690
VIPELNGK	GAPDH	Pero2B	435.258	2	435.76	2	precursor [M+1]	28.27	811872
VIPELNGK	GAPDH	Pero2B	435.258	2	436.261	2	precursor [M+2]	28.31	100087
VIPELNGK	GAPDH	Pero2B	435.258	2	770.441	1	y7	28.17	0
VIPELNGK	GAPDH	Pero2B	435.258	2	657.357	1	y6	28.31	95670
VIPELNGK	GAPDH	Pero2B	435.258	2	560.304	1	y5	28.32	33784
VIPELNGK	GAPDH	Pero2B	435.258	2	439.255	1	b4	28.17	0
VIPELNGK	GAPDH	Pero2B	435.258	2	552.339	1	b5	28.17	0
VIPELNGK	GAPDH	Pero2B	435.258	2	666.382	1	b6	28.17	0
GAAQNIIPASTGAAK	GAPDH	Pero3A	685.375	2	685.375	2	precursor	28.59	224106224
GAAQNIIPASTGAAK	GAPDH	Pero3A	685.375	2	685.877	2	precursor [M+1]	28.53	165210720
GAAQNIIPASTGAAK	GAPDH	Pero3A	685.375	2	686.378	2	precursor [M+2]	28.59	64390496
GAAQNIIPASTGAAK	GAPDH	Pero3A	685.375	2	928.546	1	y10	28.59	3301360
GAAQNIIPASTGAAK	GAPDH	Pero3A	685.375	2	815.462	1	y9	28.57	10930126
GAAQNIIPASTGAAK	GAPDH	Pero3A	685.375	2	702.378	1	y8	28.57	16658638
GAAQNIIPASTGAAK	GAPDH	Pero3A	685.375	2	668.373	1	b7	28.59	680753
GAAQNIIPASTGAAK	GAPDH	Pero3A	685.375	2	765.425	1	b8	28.39	444
GAAQNIIPASTGAAK	GAPDH	Pero3A	685.375	2	836.462	1	b9	28.62	4313
GAAQNIIPASTGAAK	GAPDH	Pero3A	685.375	2	923.495	1	b10	28.24	0
VIPELNGK	GAPDH	Pero3A	435.258	2	435.258	2	precursor	28.43	5251088
VIPELNGK	GAPDH	Pero3A	435.258	2	435.76	2	precursor [M+1]	28.47	1423798
VIPELNGK	GAPDH	Pero3A	435.258	2	436.261	2	precursor [M+2]	28.3	0
VIPELNGK	GAPDH	Pero3A	435.258	2	770.441	1	y7	28.3	0
VIPELNGK	GAPDH	Pero3A	435.258	2	657.357	1	y6	28.45	207681
VIPELNGK	GAPDH	Pero3A	435.258	2	560.304	1	y5	28.49	70758
VIPELNGK	GAPDH	Pero3A	435.258	2	439.255	1	b4	28.3	0
VIPELNGK	GAPDH	Pero3A	435.258	2	552.339	1	b5	28.3	0
VIPELNGK	GAPDH	Pero3A	435.258	2	666.382	1	b6	28.3	0
GAAQNIIPASTGAAK	GAPDH	Pero3B	685.375	2	685.375	2	precursor	28.37	218749936
GAAQNIIPASTGAAK	GAPDH	Pero3B	685.375	2	685.877	2	precursor [M+1]	28.38	156875104
GAAQNIIPASTGAAK	GAPDH	Pero3B	685.375	2	686.378	2	precursor [M+2]	28.38	63483404
GAAQNIIPASTGAAK	GAPDH	Pero3B	685.375	2	928.546	1	y10	28.39	3319385
GAAQNIIPASTGAAK	GAPDH	Pero3B	685.375	2	815.462	1	y9	28.36	11131631
GAAQNIIPASTGAAK	GAPDH	Pero3B	685.375	2	702.378	1	y8	28.36	17094814
GAAQNIIPASTGAAK	GAPDH	Pero3B	685.375	2	668.373	1	b7	28.39	700731
GAAQNIIPASTGAAK	GAPDH	Pero3B	685.375	2	765.425	1	b8	28.03	0
GAAQNIIPASTGAAK	GAPDH	Pero3B	685.375	2	836.462	1	b9	28.03	0
GAAQNIIPASTGAAK	GAPDH	Pero3B	685.375	2	923.495	1	b10	28.03	0
VIPELNGK	GAPDH	Pero3B	435.258	2	435.258	2	precursor	28.3	5322441
VIPELNGK	GAPDH	Pero3B	435.258	2	435.76	2	precursor [M+1]	28.24	2106957
VIPELNGK	GAPDH	Pero3B	435.258	2	436.261	2	precursor [M+2]	28.28	665926
VIPELNGK	GAPDH	Pero3B	435.258	2	770.441	1	y7	28.11	0
VIPELNGK	GAPDH	Pero3B	435.258	2	657.357	1	y6	28.28	220925
VIPELNGK	GAPDH	Pero3B	435.258	2	560.304	1	y5	28.3	73143
VIPELNGK	GAPDH	Pero3B	435.258	2	439.255	1	b4	28.11	0
VIPELNGK	GAPDH	Pero3B	435.258	2	552.339	1	b5	28.11	0
VIPELNGK	GAPDH	Pero3B	435.258	2	666.382	1	b6	28.11	0
GAAQNIIPASTGAAK	GAPDH	Pero4A	685.375	2	685.375	2	precursor	28.54	110670344
GAAQNIIPASTGAAK	GAPDH	Pero4A	685.375	2	685.877	2	precursor [M+1]	28.59	81357504
GAAQNIIPASTGAAK	GAPDH	Pero4A	685.375	2	686.378	2	precursor [M+2]	28.62	30220654
GAAQNIIPASTGAAK	GAPDH	Pero4A	685.375	2	928.546	1	y10	28.61	1641763
GAAQNIIPASTGAAK	GAPDH	Pero4A	685.375	2	815.462	1	y9	28.57	5627526
GAAQNIIPASTGAAK	GAPDH	Pero4A	685.375	2	702.378	1	y8	28.57	8531959
GAAQNIIPASTGAAK	GAPDH	Pero4A	685.375	2	668.373	1	b7	28.57	338289
GAAQNIIPASTGAAK	GAPDH	Pero4A	685.375	2	765.425	1	b8	28.58	843
GAAQNIIPASTGAAK	GAPDH	Pero4A	685.375	2	836.462	1	b9	28.48	2110
GAAQNIIPASTGAAK	GAPDH	Pero4A	685.375	2	923.495	1	b10	28.24	0
VIPELNGK	GAPDH	Pero4A	435.258	2	435.258	2	precursor	28.46	1807731
VIPELNGK	GAPDH	Pero4A	435.258	2	435.76	2	precursor [M+1]	28.46	496522
VIPELNGK	GAPDH	Pero4A	435.258	2	436.261	2	precursor [M+2]	28.5	70457
VIPELNGK	GAPDH	Pero4A	435.258	2	770.441	1	y7	28.37	0
VIPELNGK	GAPDH	Pero4A	435.258	2	657.357	1	y6	28.46	54676
VIPELNGK	GAPDH	Pero4A	435.258	2	560.304	1	y5	28.46	23970
VIPELNGK	GAPDH	Pero4A	435.258	2	439.255	1	b4	28.37	0
VIPELNGK	GAPDH	Pero4A	435.258	2	552.339	1	b5	28.37	0
VIPELNGK	GAPDH	Pero4A	435.258	2	666.382	1	b6	28.37	0
GAAQNIIPASTGAAK	GAPDH	Pero4B	685.375	2	685.375	2	precursor	28.63	111314904
GAAQNIIPASTGAAK	GAPDH	Pero4B	685.375	2	685.877	2	precursor [M+1]	28.66	82805848
GAAQNIIPASTGAAK	GAPDH	Pero4B	685.375	2	686.378	2	precursor [M+2]	28.64	31752938
GAAQNIIPASTGAAK	GAPDH	Pero4B	685.375	2	928.546	1	y10	28.62	1680594
GAAQNIIPASTGAAK	GAPDH	Pero4B	685.375	2	815.462	1	y9	28.66	5823772
GAAQNIIPASTGAAK	GAPDH	Pero4B	685.375	2	702.378	1	y8	28.64	8773254
GAAQNIIPASTGAAK	GAPDH	Pero4B	685.375	2	668.373	1	b7	28.66	351987
GAAQNIIPASTGAAK	GAPDH	Pero4B	685.375	2	765.425	1	b8	28.71	817
GAAQNIIPASTGAAK	GAPDH	Pero4B	685.375	2	836.462	1	b9	28.27	0
GAAQNIIPASTGAAK	GAPDH	Pero4B	685.375	2	923.495	1	b10	28.27	0
VIPELNGK	GAPDH	Pero4B	435.258	2	435.258	2	precursor	28.49	1705726
VIPELNGK	GAPDH	Pero4B	435.258	2	435.76	2	precursor [M+1]	28.54	521971
VIPELNGK	GAPDH	Pero4B	435.258	2	436.261	2	precursor [M+2]	28.41	0
VIPELNGK	GAPDH	Pero4B	435.258	2	770.441	1	y7	28.41	0
VIPELNGK	GAPDH	Pero4B	435.258	2	657.357	1	y6	28.58	58175
VIPELNGK	GAPDH	Pero4B	435.258	2	560.304	1	y5	28.58	24284
VIPELNGK	GAPDH	Pero4B	435.258	2	439.255	1	b4	28.41	0
VIPELNGK	GAPDH	Pero4B	435.258	2	552.339	1	b5	28.41	0
VIPELNGK	GAPDH	Pero4B	435.258	2	666.382	1	b6	28.41	0
GAAQNIIPASTGAAK	GAPDH	WT1B	685.375	2	685.375	2	precursor	28.53	280746912
GAAQNIIPASTGAAK	GAPDH	WT1B	685.375	2	685.877	2	precursor [M+1]	28.49	198278112
GAAQNIIPASTGAAK	GAPDH	WT1B	685.375	2	686.378	2	precursor [M+2]	28.54	80947768
GAAQNIIPASTGAAK	GAPDH	WT1B	685.375	2	928.546	1	y10	28.49	3768488
GAAQNIIPASTGAAK	GAPDH	WT1B	685.375	2	815.462	1	y9	28.54	12701794
GAAQNIIPASTGAAK	GAPDH	WT1B	685.375	2	702.378	1	y8	28.5	20469802
GAAQNIIPASTGAAK	GAPDH	WT1B	685.375	2	668.373	1	b7	28.52	715818
GAAQNIIPASTGAAK	GAPDH	WT1B	685.375	2	765.425	1	b8	28.35	1085
GAAQNIIPASTGAAK	GAPDH	WT1B	685.375	2	836.462	1	b9	28.36	1441
GAAQNIIPASTGAAK	GAPDH	WT1B	685.375	2	923.495	1	b10	28.11	0
VIPELNGK	GAPDH	WT1B	435.258	2	435.258	2	precursor	28.37	166055072
VIPELNGK	GAPDH	WT1B	435.258	2	435.76	2	precursor [M+1]	28.37	67796448
VIPELNGK	GAPDH	WT1B	435.258	2	436.261	2	precursor [M+2]	28.35	18701340
VIPELNGK	GAPDH	WT1B	435.258	2	770.441	1	y7	28.37	49928
VIPELNGK	GAPDH	WT1B	435.258	2	657.357	1	y6	28.35	5948748
VIPELNGK	GAPDH	WT1B	435.258	2	560.304	1	y5	28.37	1926500
VIPELNGK	GAPDH	WT1B	435.258	2	439.255	1	b4	28.13	0
VIPELNGK	GAPDH	WT1B	435.258	2	552.339	1	b5	28.13	0
VIPELNGK	GAPDH	WT1B	435.258	2	666.382	1	b6	28.13	0
GAAQNIIPASTGAAK	GAPDH	WT1C	685.375	2	685.375	2	precursor	28.65	336346848
GAAQNIIPASTGAAK	GAPDH	WT1C	685.375	2	685.877	2	precursor [M+1]	28.6	228960240
GAAQNIIPASTGAAK	GAPDH	WT1C	685.375	2	686.378	2	precursor [M+2]	28.64	86153440
GAAQNIIPASTGAAK	GAPDH	WT1C	685.375	2	928.546	1	y10	28.64	3884640
GAAQNIIPASTGAAK	GAPDH	WT1C	685.375	2	815.462	1	y9	28.65	13320164
GAAQNIIPASTGAAK	GAPDH	WT1C	685.375	2	702.378	1	y8	28.61	21477806
GAAQNIIPASTGAAK	GAPDH	WT1C	685.375	2	668.373	1	b7	28.64	729626
GAAQNIIPASTGAAK	GAPDH	WT1C	685.375	2	765.425	1	b8	28.78	2137
GAAQNIIPASTGAAK	GAPDH	WT1C	685.375	2	836.462	1	b9	28.8	1008
GAAQNIIPASTGAAK	GAPDH	WT1C	685.375	2	923.495	1	b10	28.27	0
VIPELNGK	GAPDH	WT1C	435.258	2	435.258	2	precursor	28.47	189515600
VIPELNGK	GAPDH	WT1C	435.258	2	435.76	2	precursor [M+1]	28.47	83472512
VIPELNGK	GAPDH	WT1C	435.258	2	436.261	2	precursor [M+2]	28.47	18106450
VIPELNGK	GAPDH	WT1C	435.258	2	770.441	1	y7	28.5	47211
VIPELNGK	GAPDH	WT1C	435.258	2	657.357	1	y6	28.48	6213214
VIPELNGK	GAPDH	WT1C	435.258	2	560.304	1	y5	28.47	2057019
VIPELNGK	GAPDH	WT1C	435.258	2	439.255	1	b4	28.25	0
VIPELNGK	GAPDH	WT1C	435.258	2	552.339	1	b5	28.25	0
VIPELNGK	GAPDH	WT1C	435.258	2	666.382	1	b6	28.25	0
GAAQNIIPASTGAAK	GAPDH	WT2A	685.375	2	685.375	2	precursor	30.45	50110616
GAAQNIIPASTGAAK	GAPDH	WT2A	685.375	2	685.877	2	precursor [M+1]	30.45	32742956
GAAQNIIPASTGAAK	GAPDH	WT2A	685.375	2	686.378	2	precursor [M+2]	30.45	12494512
GAAQNIIPASTGAAK	GAPDH	WT2A	685.375	2	928.546	1	y10	30.46	541550
GAAQNIIPASTGAAK	GAPDH	WT2A	685.375	2	815.462	1	y9	30.46	1795149
GAAQNIIPASTGAAK	GAPDH	WT2A	685.375	2	702.378	1	y8	30.46	2837587
GAAQNIIPASTGAAK	GAPDH	WT2A	685.375	2	668.373	1	b7	30.46	100804
GAAQNIIPASTGAAK	GAPDH	WT2A	685.375	2	765.425	1	b8	30.06	0
GAAQNIIPASTGAAK	GAPDH	WT2A	685.375	2	836.462	1	b9	30.06	0
GAAQNIIPASTGAAK	GAPDH	WT2A	685.375	2	923.495	1	b10	30.06	0
VIPELNGK	GAPDH	WT2A	435.258	2	435.258	2	precursor	30.35	1000104
VIPELNGK	GAPDH	WT2A	435.258	2	435.76	2	precursor [M+1]	30.39	454549
VIPELNGK	GAPDH	WT2A	435.258	2	436.261	2	precursor [M+2]	30.18	0
VIPELNGK	GAPDH	WT2A	435.258	2	770.441	1	y7	30.18	0
VIPELNGK	GAPDH	WT2A	435.258	2	657.357	1	y6	30.37	41916
VIPELNGK	GAPDH	WT2A	435.258	2	560.304	1	y5	30.31	17838
VIPELNGK	GAPDH	WT2A	435.258	2	439.255	1	b4	30.18	0
VIPELNGK	GAPDH	WT2A	435.258	2	552.339	1	b5	30.18	0
VIPELNGK	GAPDH	WT2A	435.258	2	666.382	1	b6	30.18	0
GAAQNIIPASTGAAK	GAPDH	WT2B	685.375	2	685.375	2	precursor	30.53	56972720
GAAQNIIPASTGAAK	GAPDH	WT2B	685.375	2	685.877	2	precursor [M+1]	30.53	42831008
GAAQNIIPASTGAAK	GAPDH	WT2B	685.375	2	686.378	2	precursor [M+2]	30.56	15364160
GAAQNIIPASTGAAK	GAPDH	WT2B	685.375	2	928.546	1	y10	30.57	649644
GAAQNIIPASTGAAK	GAPDH	WT2B	685.375	2	815.462	1	y9	30.57	2160226
GAAQNIIPASTGAAK	GAPDH	WT2B	685.375	2	702.378	1	y8	30.57	3468553
GAAQNIIPASTGAAK	GAPDH	WT2B	685.375	2	668.373	1	b7	30.57	121655
GAAQNIIPASTGAAK	GAPDH	WT2B	685.375	2	765.425	1	b8	30.15	0
GAAQNIIPASTGAAK	GAPDH	WT2B	685.375	2	836.462	1	b9	30.51	1280
GAAQNIIPASTGAAK	GAPDH	WT2B	685.375	2	923.495	1	b10	30.15	0
VIPELNGK	GAPDH	WT2B	435.258	2	435.258	2	precursor	30.45	1571741
VIPELNGK	GAPDH	WT2B	435.258	2	435.76	2	precursor [M+1]	30.45	579761
VIPELNGK	GAPDH	WT2B	435.258	2	436.261	2	precursor [M+2]	30.29	0
VIPELNGK	GAPDH	WT2B	435.258	2	770.441	1	y7	30.29	0
VIPELNGK	GAPDH	WT2B	435.258	2	657.357	1	y6	30.46	51039
VIPELNGK	GAPDH	WT2B	435.258	2	560.304	1	y5	30.5	22835
VIPELNGK	GAPDH	WT2B	435.258	2	439.255	1	b4	30.29	0
VIPELNGK	GAPDH	WT2B	435.258	2	552.339	1	b5	30.29	0
VIPELNGK	GAPDH	WT2B	435.258	2	666.382	1	b6	30.29	0
GAAQNIIPASTGAAK	GAPDH	WT3A	685.375	2	685.375	2	precursor	30.74	72119424
GAAQNIIPASTGAAK	GAPDH	WT3A	685.375	2	685.877	2	precursor [M+1]	30.77	54927920
GAAQNIIPASTGAAK	GAPDH	WT3A	685.375	2	686.378	2	precursor [M+2]	30.76	19291706
GAAQNIIPASTGAAK	GAPDH	WT3A	685.375	2	928.546	1	y10	30.77	756972
GAAQNIIPASTGAAK	GAPDH	WT3A	685.375	2	815.462	1	y9	30.75	2596361
GAAQNIIPASTGAAK	GAPDH	WT3A	685.375	2	702.378	1	y8	30.8	4111058
GAAQNIIPASTGAAK	GAPDH	WT3A	685.375	2	668.373	1	b7	30.77	145487
GAAQNIIPASTGAAK	GAPDH	WT3A	685.375	2	765.425	1	b8	30.44	0
GAAQNIIPASTGAAK	GAPDH	WT3A	685.375	2	836.462	1	b9	30.44	0
GAAQNIIPASTGAAK	GAPDH	WT3A	685.375	2	923.495	1	b10	30.44	0
VIPELNGK	GAPDH	WT3A	435.258	2	435.258	2	precursor	30.75	1905762
VIPELNGK	GAPDH	WT3A	435.258	2	435.76	2	precursor [M+1]	30.53	0
VIPELNGK	GAPDH	WT3A	435.258	2	436.261	2	precursor [M+2]	30.53	0
VIPELNGK	GAPDH	WT3A	435.258	2	770.441	1	y7	30.53	0
VIPELNGK	GAPDH	WT3A	435.258	2	657.357	1	y6	30.74	30634
VIPELNGK	GAPDH	WT3A	435.258	2	560.304	1	y5	30.74	19520
VIPELNGK	GAPDH	WT3A	435.258	2	439.255	1	b4	30.53	0
VIPELNGK	GAPDH	WT3A	435.258	2	552.339	1	b5	30.53	0
VIPELNGK	GAPDH	WT3A	435.258	2	666.382	1	b6	30.53	0
GAAQNIIPASTGAAK	GAPDH	WT3B	685.375	2	685.375	2	precursor	30.68	92182640
GAAQNIIPASTGAAK	GAPDH	WT3B	685.375	2	685.877	2	precursor [M+1]	30.71	60324476
GAAQNIIPASTGAAK	GAPDH	WT3B	685.375	2	686.378	2	precursor [M+2]	30.74	20677052
GAAQNIIPASTGAAK	GAPDH	WT3B	685.375	2	928.546	1	y10	30.69	852300
GAAQNIIPASTGAAK	GAPDH	WT3B	685.375	2	815.462	1	y9	30.69	2874288
GAAQNIIPASTGAAK	GAPDH	WT3B	685.375	2	702.378	1	y8	30.74	4554127
GAAQNIIPASTGAAK	GAPDH	WT3B	685.375	2	668.373	1	b7	30.69	153536
GAAQNIIPASTGAAK	GAPDH	WT3B	685.375	2	765.425	1	b8	30.69	3884
GAAQNIIPASTGAAK	GAPDH	WT3B	685.375	2	836.462	1	b9	30.39	0
GAAQNIIPASTGAAK	GAPDH	WT3B	685.375	2	923.495	1	b10	30.39	0
VIPELNGK	GAPDH	WT3B	435.258	2	435.258	2	precursor	30.6	1421760
VIPELNGK	GAPDH	WT3B	435.258	2	435.76	2	precursor [M+1]	30.45	0
VIPELNGK	GAPDH	WT3B	435.258	2	436.261	2	precursor [M+2]	30.45	0
VIPELNGK	GAPDH	WT3B	435.258	2	770.441	1	y7	30.45	0
VIPELNGK	GAPDH	WT3B	435.258	2	657.357	1	y6	30.63	43258
VIPELNGK	GAPDH	WT3B	435.258	2	560.304	1	y5	30.65	20593
VIPELNGK	GAPDH	WT3B	435.258	2	439.255	1	b4	30.45	0
VIPELNGK	GAPDH	WT3B	435.258	2	552.339	1	b5	30.45	0
VIPELNGK	GAPDH	WT3B	435.258	2	666.382	1	b6	30.45	0
GAAQNIIPASTGAAK	GAPDH	WT4A	685.375	2	685.375	2	precursor	29.25	15018485
GAAQNIIPASTGAAK	GAPDH	WT4A	685.375	2	685.877	2	precursor [M+1]	29.17	10381794
GAAQNIIPASTGAAK	GAPDH	WT4A	685.375	2	686.378	2	precursor [M+2]	29.27	3749155
GAAQNIIPASTGAAK	GAPDH	WT4A	685.375	2	928.546	1	y10	29.23	245935
GAAQNIIPASTGAAK	GAPDH	WT4A	685.375	2	815.462	1	y9	29.25	826179
GAAQNIIPASTGAAK	GAPDH	WT4A	685.375	2	702.378	1	y8	29.22	1257392
GAAQNIIPASTGAAK	GAPDH	WT4A	685.375	2	668.373	1	b7	29.24	47552
GAAQNIIPASTGAAK	GAPDH	WT4A	685.375	2	765.425	1	b8	28.88	0
GAAQNIIPASTGAAK	GAPDH	WT4A	685.375	2	836.462	1	b9	28.88	0
GAAQNIIPASTGAAK	GAPDH	WT4A	685.375	2	923.495	1	b10	28.88	0
VIPELNGK	GAPDH	WT4A	435.258	2	435.258	2	precursor	29.26	292006
VIPELNGK	GAPDH	WT4A	435.258	2	435.76	2	precursor [M+1]	29.14	130504
VIPELNGK	GAPDH	WT4A	435.258	2	436.261	2	precursor [M+2]	29.22	39105
VIPELNGK	GAPDH	WT4A	435.258	2	770.441	1	y7	29.1	0
VIPELNGK	GAPDH	WT4A	435.258	2	657.357	1	y6	29.22	20211
VIPELNGK	GAPDH	WT4A	435.258	2	560.304	1	y5	29.2	8100
VIPELNGK	GAPDH	WT4A	435.258	2	439.255	1	b4	29.1	0
VIPELNGK	GAPDH	WT4A	435.258	2	552.339	1	b5	29.1	0
VIPELNGK	GAPDH	WT4A	435.258	2	666.382	1	b6	29.1	0
GAAQNIIPASTGAAK	GAPDH	WT4B	685.375	2	685.375	2	precursor	29.26	14522069
GAAQNIIPASTGAAK	GAPDH	WT4B	685.375	2	685.877	2	precursor [M+1]	29.31	10772624
GAAQNIIPASTGAAK	GAPDH	WT4B	685.375	2	686.378	2	precursor [M+2]	29.34	4039741
GAAQNIIPASTGAAK	GAPDH	WT4B	685.375	2	928.546	1	y10	29.3	232335
GAAQNIIPASTGAAK	GAPDH	WT4B	685.375	2	815.462	1	y9	29.29	817409
GAAQNIIPASTGAAK	GAPDH	WT4B	685.375	2	702.378	1	y8	29.32	1277113
GAAQNIIPASTGAAK	GAPDH	WT4B	685.375	2	668.373	1	b7	29.22	47512
GAAQNIIPASTGAAK	GAPDH	WT4B	685.375	2	765.425	1	b8	28.97	0
GAAQNIIPASTGAAK	GAPDH	WT4B	685.375	2	836.462	1	b9	28.97	0
GAAQNIIPASTGAAK	GAPDH	WT4B	685.375	2	923.495	1	b10	28.97	0
VIPELNGK	GAPDH	WT4B	435.258	2	435.258	2	precursor	29.26	315693
VIPELNGK	GAPDH	WT4B	435.258	2	435.76	2	precursor [M+1]	29.23	134895
VIPELNGK	GAPDH	WT4B	435.258	2	436.261	2	precursor [M+2]	29.21	26186
VIPELNGK	GAPDH	WT4B	435.258	2	770.441	1	y7	29.15	0
VIPELNGK	GAPDH	WT4B	435.258	2	657.357	1	y6	29.24	21306
VIPELNGK	GAPDH	WT4B	435.258	2	560.304	1	y5	29.3	4927
VIPELNGK	GAPDH	WT4B	435.258	2	439.255	1	b4	29.15	0
VIPELNGK	GAPDH	WT4B	435.258	2	552.339	1	b5	29.15	0
VIPELNGK	GAPDH	WT4B	435.258	2	666.382	1	b6	29.15	0
APVTVTSLPASVR	HCFC1	Null1A	649.377	2	649.377	2	precursor	39.03	42004692
APVTVTSLPASVR	HCFC1	Null1A	649.377	2	649.879	2	precursor [M+1]	38.98	3200324
APVTVTSLPASVR	HCFC1	Null1A	649.377	2	650.38	2	precursor [M+2]	39.09	3085581
APVTVTSLPASVR	HCFC1	Null1A	649.377	2	1226.71	1	y12	39.05	31328
APVTVTSLPASVR	HCFC1	Null1A	649.377	2	1030.59	1	y10	39.05	1801525
APVTVTSLPASVR	HCFC1	Null1A	649.377	2	929.541	1	y9	39.05	905951
APVTVTSLPASVR	HCFC1	Null1A	649.377	2	830.473	1	y8	39.05	1942318
APVTVTSLPASVR	HCFC1	Null1A	649.377	2	529.309	1	y5	39.07	531238
APVTVTSLPASVR	HCFC1	Null1A	649.377	2	569.329	1	b6	39.07	27281
APVTVTSLPASVR	HCFC1	Null1A	649.377	2	656.361	1	b7	39.08	6182
APVTVTSLPASVR	HCFC1	Null1A	649.377	2	769.445	1	b8	38.96	2311
GPFSEISAFK	HCFC1	Null1A	541.779	2	541.779	2	precursor	51.01	30874714
GPFSEISAFK	HCFC1	Null1A	541.779	2	542.281	2	precursor [M+1]	51.01	19217918
GPFSEISAFK	HCFC1	Null1A	541.779	2	542.782	2	precursor [M+2]	50.81	5458616
GPFSEISAFK	HCFC1	Null1A	541.779	2	1025.53	1	y9	51.46	4409
GPFSEISAFK	HCFC1	Null1A	541.779	2	781.409	1	y7	51.12	2003373
GPFSEISAFK	HCFC1	Null1A	541.779	2	694.377	1	y6	51.12	444604
GPFSEISAFK	HCFC1	Null1A	541.779	2	565.334	1	y5	51.04	429645
GPFSEISAFK	HCFC1	Null1A	541.779	2	631.309	1	b6	51.01	1009
GPFSEISAFK	HCFC1	Null1A	541.779	2	718.341	1	b7	50.27	0
GPFSEISAFK	HCFC1	Null1A	541.779	2	789.378	1	b8	50.27	0
APVTVTSLPASVR	HCFC1	Null1B	649.377	2	649.377	2	precursor	39.19	27512562
APVTVTSLPASVR	HCFC1	Null1B	649.377	2	649.879	2	precursor [M+1]	39.2	32214274
APVTVTSLPASVR	HCFC1	Null1B	649.377	2	650.38	2	precursor [M+2]	39.2	3099427
APVTVTSLPASVR	HCFC1	Null1B	649.377	2	1226.71	1	y12	39.16	19615
APVTVTSLPASVR	HCFC1	Null1B	649.377	2	1030.59	1	y10	39.16	1727032
APVTVTSLPASVR	HCFC1	Null1B	649.377	2	929.541	1	y9	39.18	886512
APVTVTSLPASVR	HCFC1	Null1B	649.377	2	830.473	1	y8	39.18	1926457
APVTVTSLPASVR	HCFC1	Null1B	649.377	2	529.309	1	y5	39.21	526039
APVTVTSLPASVR	HCFC1	Null1B	649.377	2	569.329	1	b6	39.21	21284
APVTVTSLPASVR	HCFC1	Null1B	649.377	2	656.361	1	b7	39.14	7661
APVTVTSLPASVR	HCFC1	Null1B	649.377	2	769.445	1	b8	39.18	4483
GPFSEISAFK	HCFC1	Null1B	541.779	2	541.779	2	precursor	51.28	40183288
GPFSEISAFK	HCFC1	Null1B	541.779	2	542.281	2	precursor [M+1]	51.23	11874664
GPFSEISAFK	HCFC1	Null1B	541.779	2	542.782	2	precursor [M+2]	51.23	2755711
GPFSEISAFK	HCFC1	Null1B	541.779	2	1025.53	1	y9	51.11	2945
GPFSEISAFK	HCFC1	Null1B	541.779	2	781.409	1	y7	51.2	1904331
GPFSEISAFK	HCFC1	Null1B	541.779	2	694.377	1	y6	51.17	426824
GPFSEISAFK	HCFC1	Null1B	541.779	2	565.334	1	y5	51.23	430886
GPFSEISAFK	HCFC1	Null1B	541.779	2	631.309	1	b6	50.43	0
GPFSEISAFK	HCFC1	Null1B	541.779	2	718.341	1	b7	50.43	0
GPFSEISAFK	HCFC1	Null1B	541.779	2	789.378	1	b8	50.43	0
APVTVTSLPASVR	HCFC1	Null1C	649.377	2	649.377	2	precursor	39.47	33069348
APVTVTSLPASVR	HCFC1	Null1C	649.377	2	649.879	2	precursor [M+1]	39.53	2539576
APVTVTSLPASVR	HCFC1	Null1C	649.377	2	650.38	2	precursor [M+2]	39.32	0
APVTVTSLPASVR	HCFC1	Null1C	649.377	2	1226.71	1	y12	39.52	21442
APVTVTSLPASVR	HCFC1	Null1C	649.377	2	1030.59	1	y10	39.52	1415147
APVTVTSLPASVR	HCFC1	Null1C	649.377	2	929.541	1	y9	39.5	711348
APVTVTSLPASVR	HCFC1	Null1C	649.377	2	830.473	1	y8	39.52	1560643
APVTVTSLPASVR	HCFC1	Null1C	649.377	2	529.309	1	y5	39.52	423650
APVTVTSLPASVR	HCFC1	Null1C	649.377	2	569.329	1	b6	39.54	19740
APVTVTSLPASVR	HCFC1	Null1C	649.377	2	656.361	1	b7	39.52	2874
APVTVTSLPASVR	HCFC1	Null1C	649.377	2	769.445	1	b8	39.48	2148
GPFSEISAFK	HCFC1	Null1C	541.779	2	541.779	2	precursor	51.72	31678666
GPFSEISAFK	HCFC1	Null1C	541.779	2	542.281	2	precursor [M+1]	51.77	14404423
GPFSEISAFK	HCFC1	Null1C	541.779	2	542.782	2	precursor [M+2]	51.74	2042021
GPFSEISAFK	HCFC1	Null1C	541.779	2	1025.53	1	y9	52.11	2988
GPFSEISAFK	HCFC1	Null1C	541.779	2	781.409	1	y7	51.72	1840942
GPFSEISAFK	HCFC1	Null1C	541.779	2	694.377	1	y6	51.69	405490
GPFSEISAFK	HCFC1	Null1C	541.779	2	565.334	1	y5	51.74	392997
GPFSEISAFK	HCFC1	Null1C	541.779	2	631.309	1	b6	51.55	3916
GPFSEISAFK	HCFC1	Null1C	541.779	2	718.341	1	b7	50.95	0
GPFSEISAFK	HCFC1	Null1C	541.779	2	789.378	1	b8	50.95	0
APVTVTSLPASVR	HCFC1	Null2A	649.377	2	649.377	2	precursor	38.26	298828
APVTVTSLPASVR	HCFC1	Null2A	649.377	2	649.879	2	precursor [M+1]	38.21	234389
APVTVTSLPASVR	HCFC1	Null2A	649.377	2	650.38	2	precursor [M+2]	38.12	0
APVTVTSLPASVR	HCFC1	Null2A	649.377	2	1226.71	1	y12	38.12	0
APVTVTSLPASVR	HCFC1	Null2A	649.377	2	1030.59	1	y10	38.29	109351
APVTVTSLPASVR	HCFC1	Null2A	649.377	2	929.541	1	y9	38.29	55289
APVTVTSLPASVR	HCFC1	Null2A	649.377	2	830.473	1	y8	38.31	123602
APVTVTSLPASVR	HCFC1	Null2A	649.377	2	529.309	1	y5	38.31	34076
APVTVTSLPASVR	HCFC1	Null2A	649.377	2	569.329	1	b6	38.12	0
APVTVTSLPASVR	HCFC1	Null2A	649.377	2	656.361	1	b7	38.12	0
APVTVTSLPASVR	HCFC1	Null2A	649.377	2	769.445	1	b8	38.12	0
GPFSEISAFK	HCFC1	Null2A	541.779	2	541.779	2	precursor	50.35	800041
GPFSEISAFK	HCFC1	Null2A	541.779	2	542.281	2	precursor [M+1]	49.94	0
GPFSEISAFK	HCFC1	Null2A	541.779	2	542.782	2	precursor [M+2]	49.94	0
GPFSEISAFK	HCFC1	Null2A	541.779	2	1025.53	1	y9	49.94	0
GPFSEISAFK	HCFC1	Null2A	541.779	2	781.409	1	y7	50.29	96305
GPFSEISAFK	HCFC1	Null2A	541.779	2	694.377	1	y6	50.29	16252
GPFSEISAFK	HCFC1	Null2A	541.779	2	565.334	1	y5	50.35	11776
GPFSEISAFK	HCFC1	Null2A	541.779	2	631.309	1	b6	49.94	0
GPFSEISAFK	HCFC1	Null2A	541.779	2	718.341	1	b7	49.94	0
GPFSEISAFK	HCFC1	Null2A	541.779	2	789.378	1	b8	49.94	0
APVTVTSLPASVR	HCFC1	Null2B	649.377	2	649.377	2	precursor	38.07	0
APVTVTSLPASVR	HCFC1	Null2B	649.377	2	649.879	2	precursor [M+1]	38.07	0
APVTVTSLPASVR	HCFC1	Null2B	649.377	2	650.38	2	precursor [M+2]	38.07	0
APVTVTSLPASVR	HCFC1	Null2B	649.377	2	1226.71	1	y12	38.27	686
APVTVTSLPASVR	HCFC1	Null2B	649.377	2	1030.59	1	y10	38.27	104873
APVTVTSLPASVR	HCFC1	Null2B	649.377	2	929.541	1	y9	38.27	53788
APVTVTSLPASVR	HCFC1	Null2B	649.377	2	830.473	1	y8	38.27	127823
APVTVTSLPASVR	HCFC1	Null2B	649.377	2	529.309	1	y5	38.25	30384
APVTVTSLPASVR	HCFC1	Null2B	649.377	2	569.329	1	b6	38.07	0
APVTVTSLPASVR	HCFC1	Null2B	649.377	2	656.361	1	b7	38.07	0
APVTVTSLPASVR	HCFC1	Null2B	649.377	2	769.445	1	b8	38.07	0
GPFSEISAFK	HCFC1	Null2B	541.779	2	541.779	2	precursor	49.98	0
GPFSEISAFK	HCFC1	Null2B	541.779	2	542.281	2	precursor [M+1]	50.15	522611
GPFSEISAFK	HCFC1	Null2B	541.779	2	542.782	2	precursor [M+2]	49.98	0
GPFSEISAFK	HCFC1	Null2B	541.779	2	1025.53	1	y9	49.98	0
GPFSEISAFK	HCFC1	Null2B	541.779	2	781.409	1	y7	50.45	76941
GPFSEISAFK	HCFC1	Null2B	541.779	2	694.377	1	y6	50.33	10689
GPFSEISAFK	HCFC1	Null2B	541.779	2	565.334	1	y5	50.42	8913
GPFSEISAFK	HCFC1	Null2B	541.779	2	631.309	1	b6	49.98	0
GPFSEISAFK	HCFC1	Null2B	541.779	2	718.341	1	b7	49.98	0
GPFSEISAFK	HCFC1	Null2B	541.779	2	789.378	1	b8	49.98	0
APVTVTSLPASVR	HCFC1	Null3A	649.377	2	649.377	2	precursor	38.11	566526
APVTVTSLPASVR	HCFC1	Null3A	649.377	2	649.879	2	precursor [M+1]	38.16	320952
APVTVTSLPASVR	HCFC1	Null3A	649.377	2	650.38	2	precursor [M+2]	38	0
APVTVTSLPASVR	HCFC1	Null3A	649.377	2	1226.71	1	y12	38.12	767
APVTVTSLPASVR	HCFC1	Null3A	649.377	2	1030.59	1	y10	38.17	90693
APVTVTSLPASVR	HCFC1	Null3A	649.377	2	929.541	1	y9	38.15	40347
APVTVTSLPASVR	HCFC1	Null3A	649.377	2	830.473	1	y8	38.14	98017
APVTVTSLPASVR	HCFC1	Null3A	649.377	2	529.309	1	y5	38.12	24849
APVTVTSLPASVR	HCFC1	Null3A	649.377	2	569.329	1	b6	38	0
APVTVTSLPASVR	HCFC1	Null3A	649.377	2	656.361	1	b7	38	0
APVTVTSLPASVR	HCFC1	Null3A	649.377	2	769.445	1	b8	38	0
GPFSEISAFK	HCFC1	Null3A	541.779	2	541.779	2	precursor	50.64	144399
GPFSEISAFK	HCFC1	Null3A	541.779	2	542.281	2	precursor [M+1]	50.05	45903
GPFSEISAFK	HCFC1	Null3A	541.779	2	542.782	2	precursor [M+2]	49.97	0
GPFSEISAFK	HCFC1	Null3A	541.779	2	1025.53	1	y9	49.97	0
GPFSEISAFK	HCFC1	Null3A	541.779	2	781.409	1	y7	50.44	39389
GPFSEISAFK	HCFC1	Null3A	541.779	2	694.377	1	y6	50.47	3395
GPFSEISAFK	HCFC1	Null3A	541.779	2	565.334	1	y5	50.52	5380
GPFSEISAFK	HCFC1	Null3A	541.779	2	631.309	1	b6	49.97	0
GPFSEISAFK	HCFC1	Null3A	541.779	2	718.341	1	b7	49.97	0
GPFSEISAFK	HCFC1	Null3A	541.779	2	789.378	1	b8	49.97	0
APVTVTSLPASVR	HCFC1	Null3B	649.377	2	649.377	2	precursor	38.22	374954
APVTVTSLPASVR	HCFC1	Null3B	649.377	2	649.879	2	precursor [M+1]	38.09	0
APVTVTSLPASVR	HCFC1	Null3B	649.377	2	650.38	2	precursor [M+2]	38.09	0
APVTVTSLPASVR	HCFC1	Null3B	649.377	2	1226.71	1	y12	38.09	0
APVTVTSLPASVR	HCFC1	Null3B	649.377	2	1030.59	1	y10	38.24	61653
APVTVTSLPASVR	HCFC1	Null3B	649.377	2	929.541	1	y9	38.23	31597
APVTVTSLPASVR	HCFC1	Null3B	649.377	2	830.473	1	y8	38.24	69676
APVTVTSLPASVR	HCFC1	Null3B	649.377	2	529.309	1	y5	38.24	20007
APVTVTSLPASVR	HCFC1	Null3B	649.377	2	569.329	1	b6	38.09	0
APVTVTSLPASVR	HCFC1	Null3B	649.377	2	656.361	1	b7	38.09	0
APVTVTSLPASVR	HCFC1	Null3B	649.377	2	769.445	1	b8	38.09	0
GPFSEISAFK	HCFC1	Null3B	541.779	2	541.779	2	precursor	50.16	508277
GPFSEISAFK	HCFC1	Null3B	541.779	2	542.281	2	precursor [M+1]	50.51	209507
GPFSEISAFK	HCFC1	Null3B	541.779	2	542.782	2	precursor [M+2]	49.89	0
GPFSEISAFK	HCFC1	Null3B	541.779	2	1025.53	1	y9	49.89	0
GPFSEISAFK	HCFC1	Null3B	541.779	2	781.409	1	y7	50.22	43727
GPFSEISAFK	HCFC1	Null3B	541.779	2	694.377	1	y6	50.16	3859
GPFSEISAFK	HCFC1	Null3B	541.779	2	565.334	1	y5	50.4	2961
GPFSEISAFK	HCFC1	Null3B	541.779	2	631.309	1	b6	49.89	0
GPFSEISAFK	HCFC1	Null3B	541.779	2	718.341	1	b7	49.89	0
GPFSEISAFK	HCFC1	Null3B	541.779	2	789.378	1	b8	49.89	0
APVTVTSLPASVR	HCFC1	Null4A	649.377	2	649.377	2	precursor	38.06	1154765
APVTVTSLPASVR	HCFC1	Null4A	649.377	2	649.879	2	precursor [M+1]	38.03	1881396
APVTVTSLPASVR	HCFC1	Null4A	649.377	2	650.38	2	precursor [M+2]	37.82	0
APVTVTSLPASVR	HCFC1	Null4A	649.377	2	1226.71	1	y12	37.82	0
APVTVTSLPASVR	HCFC1	Null4A	649.377	2	1030.59	1	y10	38.01	150980
APVTVTSLPASVR	HCFC1	Null4A	649.377	2	929.541	1	y9	38.04	74741
APVTVTSLPASVR	HCFC1	Null4A	649.377	2	830.473	1	y8	38.01	182927
APVTVTSLPASVR	HCFC1	Null4A	649.377	2	529.309	1	y5	38.01	50770
APVTVTSLPASVR	HCFC1	Null4A	649.377	2	569.329	1	b6	38.02	859
APVTVTSLPASVR	HCFC1	Null4A	649.377	2	656.361	1	b7	37.82	0
APVTVTSLPASVR	HCFC1	Null4A	649.377	2	769.445	1	b8	37.82	0
GPFSEISAFK	HCFC1	Null4A	541.779	2	541.779	2	precursor	50.11	573588
GPFSEISAFK	HCFC1	Null4A	541.779	2	542.281	2	precursor [M+1]	49.76	402678
GPFSEISAFK	HCFC1	Null4A	541.779	2	542.782	2	precursor [M+2]	50.5	276899
GPFSEISAFK	HCFC1	Null4A	541.779	2	1025.53	1	y9	49.76	0
GPFSEISAFK	HCFC1	Null4A	541.779	2	781.409	1	y7	50.26	126142
GPFSEISAFK	HCFC1	Null4A	541.779	2	694.377	1	y6	50.2	29322
GPFSEISAFK	HCFC1	Null4A	541.779	2	565.334	1	y5	50.26	23951
GPFSEISAFK	HCFC1	Null4A	541.779	2	631.309	1	b6	49.76	0
GPFSEISAFK	HCFC1	Null4A	541.779	2	718.341	1	b7	49.76	0
GPFSEISAFK	HCFC1	Null4A	541.779	2	789.378	1	b8	49.76	0
APVTVTSLPASVR	HCFC1	Null4B	649.377	2	649.377	2	precursor	38.09	973604
APVTVTSLPASVR	HCFC1	Null4B	649.377	2	649.879	2	precursor [M+1]	38.18	1000161
APVTVTSLPASVR	HCFC1	Null4B	649.377	2	650.38	2	precursor [M+2]	37.99	0
APVTVTSLPASVR	HCFC1	Null4B	649.377	2	1226.71	1	y12	37.99	0
APVTVTSLPASVR	HCFC1	Null4B	649.377	2	1030.59	1	y10	38.17	165130
APVTVTSLPASVR	HCFC1	Null4B	649.377	2	929.541	1	y9	38.15	84417
APVTVTSLPASVR	HCFC1	Null4B	649.377	2	830.473	1	y8	38.15	190886
APVTVTSLPASVR	HCFC1	Null4B	649.377	2	529.309	1	y5	38.17	52124
APVTVTSLPASVR	HCFC1	Null4B	649.377	2	569.329	1	b6	38.17	2296
APVTVTSLPASVR	HCFC1	Null4B	649.377	2	656.361	1	b7	37.99	0
APVTVTSLPASVR	HCFC1	Null4B	649.377	2	769.445	1	b8	38.17	645
GPFSEISAFK	HCFC1	Null4B	541.779	2	541.779	2	precursor	50.05	538059
GPFSEISAFK	HCFC1	Null4B	541.779	2	542.281	2	precursor [M+1]	49.61	0
GPFSEISAFK	HCFC1	Null4B	541.779	2	542.782	2	precursor [M+2]	49.61	0
GPFSEISAFK	HCFC1	Null4B	541.779	2	1025.53	1	y9	49.61	0
GPFSEISAFK	HCFC1	Null4B	541.779	2	781.409	1	y7	50.2	138172
GPFSEISAFK	HCFC1	Null4B	541.779	2	694.377	1	y6	50.17	25258
GPFSEISAFK	HCFC1	Null4B	541.779	2	565.334	1	y5	50.23	20033
GPFSEISAFK	HCFC1	Null4B	541.779	2	631.309	1	b6	49.61	0
GPFSEISAFK	HCFC1	Null4B	541.779	2	718.341	1	b7	49.61	0
GPFSEISAFK	HCFC1	Null4B	541.779	2	789.378	1	b8	49.61	0
APVTVTSLPASVR	HCFC1	Pero1A	649.377	2	649.377	2	precursor	38.74	14612365
APVTVTSLPASVR	HCFC1	Pero1A	649.377	2	649.879	2	precursor [M+1]	38.72	4517500
APVTVTSLPASVR	HCFC1	Pero1A	649.377	2	650.38	2	precursor [M+2]	38.7	1625082
APVTVTSLPASVR	HCFC1	Pero1A	649.377	2	1226.71	1	y12	38.74	11596
APVTVTSLPASVR	HCFC1	Pero1A	649.377	2	1030.59	1	y10	38.71	1066319
APVTVTSLPASVR	HCFC1	Pero1A	649.377	2	929.541	1	y9	38.7	540083
APVTVTSLPASVR	HCFC1	Pero1A	649.377	2	830.473	1	y8	38.7	1159837
APVTVTSLPASVR	HCFC1	Pero1A	649.377	2	529.309	1	y5	38.72	313890
APVTVTSLPASVR	HCFC1	Pero1A	649.377	2	569.329	1	b6	38.68	13420
APVTVTSLPASVR	HCFC1	Pero1A	649.377	2	656.361	1	b7	38.68	2368
APVTVTSLPASVR	HCFC1	Pero1A	649.377	2	769.445	1	b8	38.72	1545
GPFSEISAFK	HCFC1	Pero1A	541.779	2	541.779	2	precursor	50.54	47683208
GPFSEISAFK	HCFC1	Pero1A	541.779	2	542.281	2	precursor [M+1]	50.43	27633644
GPFSEISAFK	HCFC1	Pero1A	541.779	2	542.782	2	precursor [M+2]	50.54	6537294
GPFSEISAFK	HCFC1	Pero1A	541.779	2	1025.53	1	y9	50.51	2003
GPFSEISAFK	HCFC1	Pero1A	541.779	2	781.409	1	y7	50.54	2554802
GPFSEISAFK	HCFC1	Pero1A	541.779	2	694.377	1	y6	50.51	590387
GPFSEISAFK	HCFC1	Pero1A	541.779	2	565.334	1	y5	50.54	560984
GPFSEISAFK	HCFC1	Pero1A	541.779	2	631.309	1	b6	50.57	4629
GPFSEISAFK	HCFC1	Pero1A	541.779	2	718.341	1	b7	49.98	0
GPFSEISAFK	HCFC1	Pero1A	541.779	2	789.378	1	b8	50.54	5708
APVTVTSLPASVR	HCFC1	Pero1B	649.377	2	649.377	2	precursor	38.95	7735834
APVTVTSLPASVR	HCFC1	Pero1B	649.377	2	649.879	2	precursor [M+1]	38.99	6638232
APVTVTSLPASVR	HCFC1	Pero1B	649.377	2	650.38	2	precursor [M+2]	38.97	2811366
APVTVTSLPASVR	HCFC1	Pero1B	649.377	2	1226.71	1	y12	38.97	11549
APVTVTSLPASVR	HCFC1	Pero1B	649.377	2	1030.59	1	y10	38.95	1028829
APVTVTSLPASVR	HCFC1	Pero1B	649.377	2	929.541	1	y9	38.95	505636
APVTVTSLPASVR	HCFC1	Pero1B	649.377	2	830.473	1	y8	38.95	1096658
APVTVTSLPASVR	HCFC1	Pero1B	649.377	2	529.309	1	y5	38.95	309853
APVTVTSLPASVR	HCFC1	Pero1B	649.377	2	569.329	1	b6	38.95	9990
APVTVTSLPASVR	HCFC1	Pero1B	649.377	2	656.361	1	b7	38.92	1980
APVTVTSLPASVR	HCFC1	Pero1B	649.377	2	769.445	1	b8	38.74	0
GPFSEISAFK	HCFC1	Pero1B	541.779	2	541.779	2	precursor	51.04	48816324
GPFSEISAFK	HCFC1	Pero1B	541.779	2	542.281	2	precursor [M+1]	51.01	29289714
GPFSEISAFK	HCFC1	Pero1B	541.779	2	542.782	2	precursor [M+2]	51.04	1744546
GPFSEISAFK	HCFC1	Pero1B	541.779	2	1025.53	1	y9	50.98	1445
GPFSEISAFK	HCFC1	Pero1B	541.779	2	781.409	1	y7	51.04	2532854
GPFSEISAFK	HCFC1	Pero1B	541.779	2	694.377	1	y6	51.01	565216
GPFSEISAFK	HCFC1	Pero1B	541.779	2	565.334	1	y5	50.98	536120
GPFSEISAFK	HCFC1	Pero1B	541.779	2	631.309	1	b6	50.95	4631
GPFSEISAFK	HCFC1	Pero1B	541.779	2	718.341	1	b7	50.28	0
GPFSEISAFK	HCFC1	Pero1B	541.779	2	789.378	1	b8	50.89	1687
APVTVTSLPASVR	HCFC1	Pero1C	649.377	2	649.377	2	precursor	38.8	13886712
APVTVTSLPASVR	HCFC1	Pero1C	649.377	2	649.879	2	precursor [M+1]	38.78	8368010
APVTVTSLPASVR	HCFC1	Pero1C	649.377	2	650.38	2	precursor [M+2]	38.96	2563006
APVTVTSLPASVR	HCFC1	Pero1C	649.377	2	1226.71	1	y12	38.78	17208
APVTVTSLPASVR	HCFC1	Pero1C	649.377	2	1030.59	1	y10	38.82	1056460
APVTVTSLPASVR	HCFC1	Pero1C	649.377	2	929.541	1	y9	38.79	535618
APVTVTSLPASVR	HCFC1	Pero1C	649.377	2	830.473	1	y8	38.8	1171172
APVTVTSLPASVR	HCFC1	Pero1C	649.377	2	529.309	1	y5	38.82	319415
APVTVTSLPASVR	HCFC1	Pero1C	649.377	2	569.329	1	b6	38.82	14906
APVTVTSLPASVR	HCFC1	Pero1C	649.377	2	656.361	1	b7	38.76	4324
APVTVTSLPASVR	HCFC1	Pero1C	649.377	2	769.445	1	b8	38.82	828
GPFSEISAFK	HCFC1	Pero1C	541.779	2	541.779	2	precursor	50.86	48411400
GPFSEISAFK	HCFC1	Pero1C	541.779	2	542.281	2	precursor [M+1]	50.97	26682474
GPFSEISAFK	HCFC1	Pero1C	541.779	2	542.782	2	precursor [M+2]	51	4256737
GPFSEISAFK	HCFC1	Pero1C	541.779	2	1025.53	1	y9	50.91	2721
GPFSEISAFK	HCFC1	Pero1C	541.779	2	781.409	1	y7	50.83	2378406
GPFSEISAFK	HCFC1	Pero1C	541.779	2	694.377	1	y6	50.83	539553
GPFSEISAFK	HCFC1	Pero1C	541.779	2	565.334	1	y5	50.89	543879
GPFSEISAFK	HCFC1	Pero1C	541.779	2	631.309	1	b6	50.97	3003
GPFSEISAFK	HCFC1	Pero1C	541.779	2	718.341	1	b7	50.24	0
GPFSEISAFK	HCFC1	Pero1C	541.779	2	789.378	1	b8	50.94	3202
APVTVTSLPASVR	HCFC1	Pero2A	649.377	2	649.377	2	precursor	38.01	2537807
APVTVTSLPASVR	HCFC1	Pero2A	649.377	2	649.879	2	precursor [M+1]	37.98	1686390
APVTVTSLPASVR	HCFC1	Pero2A	649.377	2	650.38	2	precursor [M+2]	38.04	398153
APVTVTSLPASVR	HCFC1	Pero2A	649.377	2	1226.71	1	y12	37.82	0
APVTVTSLPASVR	HCFC1	Pero2A	649.377	2	1030.59	1	y10	38.02	173120
APVTVTSLPASVR	HCFC1	Pero2A	649.377	2	929.541	1	y9	38.02	97287
APVTVTSLPASVR	HCFC1	Pero2A	649.377	2	830.473	1	y8	38.02	206054
APVTVTSLPASVR	HCFC1	Pero2A	649.377	2	529.309	1	y5	38.02	59171
APVTVTSLPASVR	HCFC1	Pero2A	649.377	2	569.329	1	b6	37.82	0
APVTVTSLPASVR	HCFC1	Pero2A	649.377	2	656.361	1	b7	37.82	0
APVTVTSLPASVR	HCFC1	Pero2A	649.377	2	769.445	1	b8	37.82	0
GPFSEISAFK	HCFC1	Pero2A	541.779	2	541.779	2	precursor	50.13	5579167
GPFSEISAFK	HCFC1	Pero2A	541.779	2	542.281	2	precursor [M+1]	49.78	1253239
GPFSEISAFK	HCFC1	Pero2A	541.779	2	542.782	2	precursor [M+2]	49.99	1582566
GPFSEISAFK	HCFC1	Pero2A	541.779	2	1025.53	1	y9	49.25	0
GPFSEISAFK	HCFC1	Pero2A	541.779	2	781.409	1	y7	49.99	409910
GPFSEISAFK	HCFC1	Pero2A	541.779	2	694.377	1	y6	49.96	95948
GPFSEISAFK	HCFC1	Pero2A	541.779	2	565.334	1	y5	49.9	86577
GPFSEISAFK	HCFC1	Pero2A	541.779	2	631.309	1	b6	49.25	0
GPFSEISAFK	HCFC1	Pero2A	541.779	2	718.341	1	b7	49.25	0
GPFSEISAFK	HCFC1	Pero2A	541.779	2	789.378	1	b8	49.25	0
APVTVTSLPASVR	HCFC1	Pero2B	649.377	2	649.377	2	precursor	37.84	920881
APVTVTSLPASVR	HCFC1	Pero2B	649.377	2	649.879	2	precursor [M+1]	37.87	2084703
APVTVTSLPASVR	HCFC1	Pero2B	649.377	2	650.38	2	precursor [M+2]	37.7	0
APVTVTSLPASVR	HCFC1	Pero2B	649.377	2	1226.71	1	y12	37.82	1351
APVTVTSLPASVR	HCFC1	Pero2B	649.377	2	1030.59	1	y10	37.86	186815
APVTVTSLPASVR	HCFC1	Pero2B	649.377	2	929.541	1	y9	37.9	93708
APVTVTSLPASVR	HCFC1	Pero2B	649.377	2	830.473	1	y8	37.86	217321
APVTVTSLPASVR	HCFC1	Pero2B	649.377	2	529.309	1	y5	37.9	56972
APVTVTSLPASVR	HCFC1	Pero2B	649.377	2	569.329	1	b6	37.86	1241
APVTVTSLPASVR	HCFC1	Pero2B	649.377	2	656.361	1	b7	37.7	0
APVTVTSLPASVR	HCFC1	Pero2B	649.377	2	769.445	1	b8	37.7	0
GPFSEISAFK	HCFC1	Pero2B	541.779	2	541.779	2	precursor	50.16	6562016
GPFSEISAFK	HCFC1	Pero2B	541.779	2	542.281	2	precursor [M+1]	50.07	3123116
GPFSEISAFK	HCFC1	Pero2B	541.779	2	542.782	2	precursor [M+2]	49.87	180817
GPFSEISAFK	HCFC1	Pero2B	541.779	2	1025.53	1	y9	49.34	0
GPFSEISAFK	HCFC1	Pero2B	541.779	2	781.409	1	y7	50.1	428981
GPFSEISAFK	HCFC1	Pero2B	541.779	2	694.377	1	y6	50.13	92200
GPFSEISAFK	HCFC1	Pero2B	541.779	2	565.334	1	y5	50.04	80449
GPFSEISAFK	HCFC1	Pero2B	541.779	2	631.309	1	b6	49.34	0
GPFSEISAFK	HCFC1	Pero2B	541.779	2	718.341	1	b7	49.34	0
GPFSEISAFK	HCFC1	Pero2B	541.779	2	789.378	1	b8	49.34	0
APVTVTSLPASVR	HCFC1	Pero3A	649.377	2	649.377	2	precursor	38.15	1899250
APVTVTSLPASVR	HCFC1	Pero3A	649.377	2	649.879	2	precursor [M+1]	38.17	2066612
APVTVTSLPASVR	HCFC1	Pero3A	649.377	2	650.38	2	precursor [M+2]	38.1	616437
APVTVTSLPASVR	HCFC1	Pero3A	649.377	2	1226.71	1	y12	38.18	1856
APVTVTSLPASVR	HCFC1	Pero3A	649.377	2	1030.59	1	y10	38.13	396025
APVTVTSLPASVR	HCFC1	Pero3A	649.377	2	929.541	1	y9	38.13	202522
APVTVTSLPASVR	HCFC1	Pero3A	649.377	2	830.473	1	y8	38.13	445597
APVTVTSLPASVR	HCFC1	Pero3A	649.377	2	529.309	1	y5	38.13	126350
APVTVTSLPASVR	HCFC1	Pero3A	649.377	2	569.329	1	b6	38.15	5679
APVTVTSLPASVR	HCFC1	Pero3A	649.377	2	656.361	1	b7	38.13	759
APVTVTSLPASVR	HCFC1	Pero3A	649.377	2	769.445	1	b8	38.1	1394
GPFSEISAFK	HCFC1	Pero3A	541.779	2	541.779	2	precursor	50.28	17267612
GPFSEISAFK	HCFC1	Pero3A	541.779	2	542.281	2	precursor [M+1]	50.19	5524770
GPFSEISAFK	HCFC1	Pero3A	541.779	2	542.782	2	precursor [M+2]	49.87	394463
GPFSEISAFK	HCFC1	Pero3A	541.779	2	1025.53	1	y9	49.43	0
GPFSEISAFK	HCFC1	Pero3A	541.779	2	781.409	1	y7	50.19	913903
GPFSEISAFK	HCFC1	Pero3A	541.779	2	694.377	1	y6	50.13	201679
GPFSEISAFK	HCFC1	Pero3A	541.779	2	565.334	1	y5	50.13	186892
GPFSEISAFK	HCFC1	Pero3A	541.779	2	631.309	1	b6	49.43	0
GPFSEISAFK	HCFC1	Pero3A	541.779	2	718.341	1	b7	49.43	0
GPFSEISAFK	HCFC1	Pero3A	541.779	2	789.378	1	b8	50.1	2363
APVTVTSLPASVR	HCFC1	Pero3B	649.377	2	649.377	2	precursor	37.95	3307679
APVTVTSLPASVR	HCFC1	Pero3B	649.377	2	649.879	2	precursor [M+1]	37.87	2560507
APVTVTSLPASVR	HCFC1	Pero3B	649.377	2	650.38	2	precursor [M+2]	37.74	0
APVTVTSLPASVR	HCFC1	Pero3B	649.377	2	1226.71	1	y12	37.97	3196
APVTVTSLPASVR	HCFC1	Pero3B	649.377	2	1030.59	1	y10	37.93	383284
APVTVTSLPASVR	HCFC1	Pero3B	649.377	2	929.541	1	y9	37.93	190403
APVTVTSLPASVR	HCFC1	Pero3B	649.377	2	830.473	1	y8	37.93	438204
APVTVTSLPASVR	HCFC1	Pero3B	649.377	2	529.309	1	y5	37.93	118067
APVTVTSLPASVR	HCFC1	Pero3B	649.377	2	569.329	1	b6	37.93	6508
APVTVTSLPASVR	HCFC1	Pero3B	649.377	2	656.361	1	b7	37.74	0
APVTVTSLPASVR	HCFC1	Pero3B	649.377	2	769.445	1	b8	37.97	1222
GPFSEISAFK	HCFC1	Pero3B	541.779	2	541.779	2	precursor	50.34	19306196
GPFSEISAFK	HCFC1	Pero3B	541.779	2	542.281	2	precursor [M+1]	50.14	7656021
GPFSEISAFK	HCFC1	Pero3B	541.779	2	542.782	2	precursor [M+2]	50.14	1355395
GPFSEISAFK	HCFC1	Pero3B	541.779	2	1025.53	1	y9	49.43	0
GPFSEISAFK	HCFC1	Pero3B	541.779	2	781.409	1	y7	50.17	898564
GPFSEISAFK	HCFC1	Pero3B	541.779	2	694.377	1	y6	50.08	206303
GPFSEISAFK	HCFC1	Pero3B	541.779	2	565.334	1	y5	50.11	185435
GPFSEISAFK	HCFC1	Pero3B	541.779	2	631.309	1	b6	49.43	0
GPFSEISAFK	HCFC1	Pero3B	541.779	2	718.341	1	b7	49.43	0
[truncated: 3,201 more rows]

## Sheet: N5-7 Transition Results
Peptide	Protein	Replicate	Precursor Mz	Precursor Charge	Product Mz	Product Charge	Fragment Ion	Retention Time	Area
LLTIGDANGEIQR	CARM1	Null_Control_E	700.381	2	700.381	2	precursor	31.08	0
LLTIGDANGEIQR	CARM1	Null_Control_E	700.381	2	700.882	2	precursor [M+1]	31.08	233476
LLTIGDANGEIQR	CARM1	Null_Control_E	700.381	2	701.383	2	precursor [M+2]	31.23	931038
LLTIGDANGEIQR	CARM1	Null_Control_E	700.381	2	1173.59	1	y11	31.29	285620
LLTIGDANGEIQR	CARM1	Null_Control_E	700.381	2	1072.54	1	y10	31.29	193980
LLTIGDANGEIQR	CARM1	Null_Control_E	700.381	2	959.454	1	y9	31.29	683557
LLTIGDANGEIQR	CARM1	Null_Control_E	700.381	2	902.433	1	y8	31.29	105459
LLTIGDANGEIQR	CARM1	Null_Control_E	700.381	2	787.406	1	y7	31.29	139293
LLTIGDANGEIQR	CARM1	Null_Control_E	700.381	2	716.369	1	y6	31.29	79737
LLTIGDANGEIQR	CARM1	Null_Control_E	700.381	2	602.326	1	y5	31.29	56508
LLTIGDANGEIQR	CARM1	Null_Control_E	700.381	2	536.773	2	y10	31.29	8551
LLTIGDANGEIQR	CARM1	Null_Control_E	700.381	2	227.175	1	b2	31.29	103668
LLTIGDANGEIQR	CARM1	Null_Control_E	700.381	2	328.223	1	b3	31.32	100995
GAAVDEYFR	CARM1	Null_Control_E	514.246	2	514.246	2	precursor	19.94	29833474
GAAVDEYFR	CARM1	Null_Control_E	514.246	2	514.747	2	precursor [M+1]	19.97	467291
GAAVDEYFR	CARM1	Null_Control_E	514.246	2	515.249	2	precursor [M+2]	19.84	401839
GAAVDEYFR	CARM1	Null_Control_E	514.246	2	828.389	1	y6	19.83	0
GAAVDEYFR	CARM1	Null_Control_E	514.246	2	729.32	1	y5	19.83	0
GAAVDEYFR	CARM1	Null_Control_E	514.246	2	614.293	1	y4	19.91	150586
GAAVDEYFR	CARM1	Null_Control_E	514.246	2	543.241	1	b6	19.83	0
GAAVDEYFR	CARM1	Null_Control_E	514.246	2	706.304	1	b7	19.83	0
GAAVDEYFR	CARM1	Null_Control_E	514.246	2	853.373	1	b8	19.94	84022
SIDERPLSSSTLVR	HSF1	Null_Control_E	780.423	2	780.423	2	precursor	47.1	62879
SIDERPLSSSTLVR	HSF1	Null_Control_E	780.423	2	780.924	2	precursor [M+1]	47.1	0
SIDERPLSSSTLVR	HSF1	Null_Control_E	780.423	2	781.426	2	precursor [M+2]	47.1	0
SIDERPLSSSTLVR	HSF1	Null_Control_E	780.423	2	1115.65	1	y10	47.1	0
SIDERPLSSSTLVR	HSF1	Null_Control_E	780.423	2	959.552	1	y9	47.1	0
SIDERPLSSSTLVR	HSF1	Null_Control_E	780.423	2	862.499	1	y8	47.1	0
SIDERPLSSSTLVR	HSF1	Null_Control_E	780.423	2	480.28	2	y9	47.2	27934
SIDERPLSSSTLVR	HSF1	Null_Control_E	780.423	2	601.294	1	b5	47.1	0
SIDERPLSSSTLVR	HSF1	Null_Control_E	780.423	2	811.431	1	b7	47.23	7396
SIDERPLSSSTLVR	HSF1	Null_Control_E	780.423	2	898.463	1	b8	47.23	62504
SIDERPLSSSTLVR	HSF1	Null_Control_E	780.423	2	985.495	1	b9	47.22	30260
SIDERPLSSSTLVR	HSF1	Null_Control_E	780.423	2	301.151	2	b5	47.1	0
LLTDVQLMK	HSF1	Null_Control_E	530.807	2	530.807	2	precursor	32.86	0
LLTDVQLMK	HSF1	Null_Control_E	530.807	2	531.309	2	precursor [M+1]	32.86	0
LLTDVQLMK	HSF1	Null_Control_E	530.807	2	531.809	2	precursor [M+2]	32.86	0
LLTDVQLMK	HSF1	Null_Control_E	530.807	2	834.439	1	y7	32.86	0
LLTDVQLMK	HSF1	Null_Control_E	530.807	2	733.391	1	y6	33.05	71319
LLTDVQLMK	HSF1	Null_Control_E	530.807	2	618.364	1	y5	32.86	0
LLTDVQLMK	HSF1	Null_Control_E	530.807	2	542.318	1	b5	33.05	163882
LLTDVQLMK	HSF1	Null_Control_E	530.807	2	670.377	1	b6	32.86	0
LLTDVQLMK	HSF1	Null_Control_E	530.807	2	783.461	1	b7	33.05	222251
LIVDPALDPALR	SETD1A	Null_Control_E	646.882	2	646.882	2	precursor	42.87	525376
LIVDPALDPALR	SETD1A	Null_Control_E	646.882	2	647.384	2	precursor [M+1]	42.6	0
LIVDPALDPALR	SETD1A	Null_Control_E	646.882	2	647.885	2	precursor [M+2]	42.6	0
LIVDPALDPALR	SETD1A	Null_Control_E	646.882	2	852.494	1	y8	42.81	247027
LIVDPALDPALR	SETD1A	Null_Control_E	646.882	2	755.441	1	y7	42.87	3294
LIVDPALDPALR	SETD1A	Null_Control_E	646.882	2	684.404	1	y6	42.87	5236
LIVDPALDPALR	SETD1A	Null_Control_E	646.882	2	456.293	1	y4	42.75	100168
LIVDPALDPALR	SETD1A	Null_Control_E	646.882	2	426.751	2	y8	42.81	72434
LIVDPALDPALR	SETD1A	Null_Control_E	646.882	2	228.65	2	y4	42.6	0
LIVDPALDPALR	SETD1A	Null_Control_E	646.882	2	441.271	1	b4	42.81	7786
LIVDPALDPALR	SETD1A	Null_Control_E	646.882	2	722.445	1	b7	42.6	0
LIVDPALDPALR	SETD1A	Null_Control_E	646.882	2	837.472	1	b8	42.6	0
LIVDPALDPALR	SETD1A	Null_Control_E	646.882	2	934.524	1	b9	42.6	0
LIVDPALDPALR	SETD1A	Null_Control_E	646.882	2	221.139	2	b4	42.6	0
LIVDPALDPALR	SETD1A	Null_Control_E	646.882	2	419.239	2	b8	42.6	0
QLTFEEIAK	PSMD13	Null_Control_E	539.793	2	539.793	2	precursor	34.39	3611091
QLTFEEIAK	PSMD13	Null_Control_E	539.793	2	540.294	2	precursor [M+1]	34.28	1620718
QLTFEEIAK	PSMD13	Null_Control_E	539.793	2	540.795	2	precursor [M+2]	34.14	0
QLTFEEIAK	PSMD13	Null_Control_E	539.793	2	950.519	1	y8	34.43	50495
QLTFEEIAK	PSMD13	Null_Control_E	539.793	2	837.435	1	y7	34.43	584698
QLTFEEIAK	PSMD13	Null_Control_E	539.793	2	736.388	1	y6	34.43	316475
QLTFEEIAK	PSMD13	Null_Control_E	539.793	2	589.319	1	y5	34.43	349210
QLTFEEIAK	PSMD13	Null_Control_E	539.793	2	460.277	1	y4	34.39	108249
QLTFEEIAK	PSMD13	Null_Control_E	539.793	2	331.234	1	y3	34.43	68265
QLTFEEIAK	PSMD13	Null_Control_E	539.793	2	218.15	1	y2	34.39	111871
QLTFEEIAK	PSMD13	Null_Control_E	539.793	2	147.113	1	y1	34.14	0
QLTFEEIAK	PSMD13	Null_Control_E	539.793	2	368.697	2	y6	34.43	21904
QLTFEEIAK	PSMD13	Null_Control_E	539.793	2	242.15	1	b2	34.39	49355
LELWCTDVK	PSMD13	Null_Control_E	582.292	2	582.292	2	precursor	40.19	0
LELWCTDVK	PSMD13	Null_Control_E	582.292	2	582.793	2	precursor [M+1]	40.19	0
LELWCTDVK	PSMD13	Null_Control_E	582.292	2	583.294	2	precursor [M+2]	40.19	0
LELWCTDVK	PSMD13	Null_Control_E	582.292	2	1050.49	1	y8	40.37	73764
LELWCTDVK	PSMD13	Null_Control_E	582.292	2	921.45	1	y7	40.37	255790
LELWCTDVK	PSMD13	Null_Control_E	582.292	2	808.366	1	y6	40.4	188060
LELWCTDVK	PSMD13	Null_Control_E	582.292	2	622.286	1	y5	40.4	122861
LELWCTDVK	PSMD13	Null_Control_E	582.292	2	462.256	1	y4	40.37	25845
LELWCTDVK	PSMD13	Null_Control_E	582.292	2	147.113	1	y1	40.19	0
LELWCTDVK	PSMD13	Null_Control_E	582.292	2	243.134	1	b2	40.37	156023
LELWCTDVK	PSMD13	Null_Control_E	582.292	2	356.218	1	b3	40.4	13159
IVSNASCTTNCLAPLAK	GAPDH	Null_Control_E	910.456	2	910.456	2	precursor	26.92	45497308
IVSNASCTTNCLAPLAK	GAPDH	Null_Control_E	910.456	2	910.957	2	precursor [M+1]	26.88	40656448
IVSNASCTTNCLAPLAK	GAPDH	Null_Control_E	910.456	2	911.458	2	precursor [M+2]	26.88	21882680
IVSNASCTTNCLAPLAK	GAPDH	Null_Control_E	910.456	2	1607.75	1	y15	26.57	0
IVSNASCTTNCLAPLAK	GAPDH	Null_Control_E	910.456	2	1406.68	1	y13	26.86	1409470
IVSNASCTTNCLAPLAK	GAPDH	Null_Control_E	910.456	2	1335.64	1	y12	26.88	4370908
IVSNASCTTNCLAPLAK	GAPDH	Null_Control_E	910.456	2	1248.61	1	y11	26.86	2302171
IVSNASCTTNCLAPLAK	GAPDH	Null_Control_E	910.456	2	1088.58	1	y10	26.86	1940007
IVSNASCTTNCLAPLAK	GAPDH	Null_Control_E	910.456	2	987.529	1	y9	26.9	1349002
IVSNASCTTNCLAPLAK	GAPDH	Null_Control_E	910.456	2	886.481	1	y8	26.86	863864
IVSNASCTTNCLAPLAK	GAPDH	Null_Control_E	910.456	2	499.324	1	y5	26.86	1272641
IVSNASCTTNCLAPLAK	GAPDH	Null_Control_E	910.456	2	428.287	1	y4	26.86	4621214
IVSNASCTTNCLAPLAK	GAPDH	Null_Control_E	910.456	2	213.16	1	b2	26.86	568258
VPTPNVSVVDLTCR	GAPDH	Null_Control_E	778.909	2	778.909	2	precursor	37.99	39611580
VPTPNVSVVDLTCR	GAPDH	Null_Control_E	778.909	2	779.41	2	precursor [M+1]	37.99	32096904
VPTPNVSVVDLTCR	GAPDH	Null_Control_E	778.909	2	779.911	2	precursor [M+2]	37.96	14855476
VPTPNVSVVDLTCR	GAPDH	Null_Control_E	778.909	2	1360.69	1	y12	37.96	3504459
VPTPNVSVVDLTCR	GAPDH	Null_Control_E	778.909	2	1259.64	1	y11	37.99	8558807
VPTPNVSVVDLTCR	GAPDH	Null_Control_E	778.909	2	1162.59	1	y10	37.96	1449244
VPTPNVSVVDLTCR	GAPDH	Null_Control_E	778.909	2	1048.55	1	y9	37.96	1963827
VPTPNVSVVDLTCR	GAPDH	Null_Control_E	778.909	2	949.477	1	y8	37.96	5745953
VPTPNVSVVDLTCR	GAPDH	Null_Control_E	778.909	2	763.377	1	y6	37.99	2115716
VPTPNVSVVDLTCR	GAPDH	Null_Control_E	778.909	2	549.281	1	y4	37.96	1434131
VPTPNVSVVDLTCR	GAPDH	Null_Control_E	778.909	2	729.374	2	y13	37.99	1930796
VPTPNVSVVDLTCR	GAPDH	Null_Control_E	778.909	2	630.324	2	y11	37.96	5273316
VPTPNVSVVDLTCR	GAPDH	Null_Control_E	778.909	2	298.176	1	b3	37.99	1176829
GTQGVVTNFEIFR	EIF3B	Null_Control_E	734.383	2	734.383	2	precursor	45.32	280555
GTQGVVTNFEIFR	EIF3B	Null_Control_E	734.383	2	734.885	2	precursor [M+1]	45.46	981610
GTQGVVTNFEIFR	EIF3B	Null_Control_E	734.383	2	735.386	2	precursor [M+2]	45.27	0
GTQGVVTNFEIFR	EIF3B	Null_Control_E	734.383	2	1025.54	1	y8	45.48	872672
GTQGVVTNFEIFR	EIF3B	Null_Control_E	734.383	2	926.473	1	y7	45.48	524189
GTQGVVTNFEIFR	EIF3B	Null_Control_E	734.383	2	825.425	1	y6	45.48	127139
GTQGVVTNFEIFR	EIF3B	Null_Control_E	734.383	2	757.384	1	b8	45.63	8619
GTQGVVTNFEIFR	EIF3B	Null_Control_E	734.383	2	904.452	1	b9	45.4	61206
GTQGVVTNFEIFR	EIF3B	Null_Control_E	734.383	2	1033.49	1	b10	45.4	3660
GHPSAGAEEEGGSDGSAAEAEPR	EIF3B	Null_Control_E	723.309	3	723.309	3	precursor	32.71	0
GHPSAGAEEEGGSDGSAAEAEPR	EIF3B	Null_Control_E	723.309	3	723.643	3	precursor [M+1]	32.71	0
GHPSAGAEEEGGSDGSAAEAEPR	EIF3B	Null_Control_E	723.309	3	723.977	3	precursor [M+2]	32.71	0
GHPSAGAEEEGGSDGSAAEAEPR	EIF3B	Null_Control_E	723.309	3	887.422	1	y9	32.71	0
GHPSAGAEEEGGSDGSAAEAEPR	EIF3B	Null_Control_E	723.309	3	830.4	1	y8	32.71	0
GHPSAGAEEEGGSDGSAAEAEPR	EIF3B	Null_Control_E	723.309	3	743.368	1	y7	32.93	6011
GHPSAGAEEEGGSDGSAAEAEPR	EIF3B	Null_Control_E	723.309	3	987.42	2	y21	32.71	0
GHPSAGAEEEGGSDGSAAEAEPR	EIF3B	Null_Control_E	723.309	3	831.348	2	y17	32.71	0
GHPSAGAEEEGGSDGSAAEAEPR	EIF3B	Null_Control_E	723.309	3	795.829	2	y16	32.71	0
GHPSAGAEEEGGSDGSAAEAEPR	EIF3B	Null_Control_E	723.309	3	731.308	2	y15	32.71	0
GHPSAGAEEEGGSDGSAAEAEPR	EIF3B	Null_Control_E	723.309	3	836.353	1	b9	32.93	52977
GHPSAGAEEEGGSDGSAAEAEPR	EIF3B	Null_Control_E	723.309	3	965.396	1	b10	32.93	132384
GHPSAGAEEEGGSDGSAAEAEPR	EIF3B	Null_Control_E	723.309	3	1022.42	1	b11	32.71	0
GHPSAGAEEEGGSDGSAAEAEPR	EIF3B	Null_Control_E	723.309	3	748.798	2	b17	32.71	0
GHPSAGAEEEGGSDGSAAEAEPR	EIF3B	Null_Control_E	723.309	3	784.316	2	b18	32.71	0
GHPSAGAEEEGGSDGSAAEAEPR	EIF3B	Null_Control_E	723.309	3	848.838	2	b19	32.71	0
GHPSAGAEEEGGSDGSAAEAEPR	EIF3B	Null_Control_E	723.309	3	948.878	2	b21	32.71	0
AFLDSLPDVK	OGT	Null_Control_E	552.8	2	552.8	2	precursor	41.81	138865664
AFLDSLPDVK	OGT	Null_Control_E	552.8	2	553.302	2	precursor [M+1]	41.81	89865112
AFLDSLPDVK	OGT	Null_Control_E	552.8	2	553.803	2	precursor [M+2]	41.81	26392950
AFLDSLPDVK	OGT	Null_Control_E	552.8	2	1033.56	1	y9	41.81	890554
AFLDSLPDVK	OGT	Null_Control_E	552.8	2	886.488	1	y8	41.81	32146362
AFLDSLPDVK	OGT	Null_Control_E	552.8	2	773.404	1	y7	41.81	28258648
AFLDSLPDVK	OGT	Null_Control_E	552.8	2	658.377	1	y6	41.81	12107927
AFLDSLPDVK	OGT	Null_Control_E	552.8	2	571.345	1	y5	41.81	2449033
AFLDSLPDVK	OGT	Null_Control_E	552.8	2	458.261	1	y4	41.81	16534251
AFLDSLPDVK	OGT	Null_Control_E	552.8	2	246.181	1	y2	41.81	5176979
AFLDSLPDVK	OGT	Null_Control_E	552.8	2	147.113	1	y1	41.56	0
AFLDSLPDVK	OGT	Null_Control_E	552.8	2	219.113	1	b2	41.81	8920149
AFLDSLPDVK	OGT	Null_Control_E	552.8	2	332.197	1	b3	41.81	1102264
GSVAEAEDCYNTALR	OGT	Null_Control_E	828.37	2	828.37	2	precursor	25.74	170613936
GSVAEAEDCYNTALR	OGT	Null_Control_E	828.37	2	828.872	2	precursor [M+1]	25.74	136394112
GSVAEAEDCYNTALR	OGT	Null_Control_E	828.37	2	829.372	2	precursor [M+2]	25.74	62851060
GSVAEAEDCYNTALR	OGT	Null_Control_E	828.37	2	1412.61	1	y12	25.74	8636019
GSVAEAEDCYNTALR	OGT	Null_Control_E	828.37	2	1341.57	1	y11	25.74	14310344
GSVAEAEDCYNTALR	OGT	Null_Control_E	828.37	2	1212.53	1	y10	25.74	23872406
GSVAEAEDCYNTALR	OGT	Null_Control_E	828.37	2	1141.49	1	y9	25.74	17139902
GSVAEAEDCYNTALR	OGT	Null_Control_E	828.37	2	1012.45	1	y8	25.74	13401714
GSVAEAEDCYNTALR	OGT	Null_Control_E	828.37	2	897.425	1	y7	25.74	6765992
GSVAEAEDCYNTALR	OGT	Null_Control_E	828.37	2	737.394	1	y6	25.74	3216393
GSVAEAEDCYNTALR	OGT	Null_Control_E	828.37	2	574.331	1	y5	25.74	2616223
GSVAEAEDCYNTALR	OGT	Null_Control_E	828.37	2	244.129	1	b3	25.74	1483697
GSVAEAEDCYNTALR	OGT	Null_Control_E	828.37	2	315.166	1	b4	25.74	2269042
QNPLLAEAYSNLGNVYK	OGT	Null_Control_E	947.489	2	947.489	2	precursor	47.94	32116332
QNPLLAEAYSNLGNVYK	OGT	Null_Control_E	947.489	2	947.99	2	precursor [M+1]	47.91	32515294
QNPLLAEAYSNLGNVYK	OGT	Null_Control_E	947.489	2	948.492	2	precursor [M+2]	47.93	17552526
QNPLLAEAYSNLGNVYK	OGT	Null_Control_E	947.489	2	1651.87	1	y15	47.38	0
QNPLLAEAYSNLGNVYK	OGT	Null_Control_E	947.489	2	1441.73	1	y13	47.94	2388880
QNPLLAEAYSNLGNVYK	OGT	Null_Control_E	947.489	2	1328.65	1	y12	47.94	5027722
QNPLLAEAYSNLGNVYK	OGT	Null_Control_E	947.489	2	1257.61	1	y11	47.94	2780710
QNPLLAEAYSNLGNVYK	OGT	Null_Control_E	947.489	2	1128.57	1	y10	47.94	2090893
QNPLLAEAYSNLGNVYK	OGT	Null_Control_E	947.489	2	1057.53	1	y9	47.94	1744954
QNPLLAEAYSNLGNVYK	OGT	Null_Control_E	947.489	2	894.468	1	y8	47.91	1225871
QNPLLAEAYSNLGNVYK	OGT	Null_Control_E	947.489	2	580.309	1	y5	47.94	628808
QNPLLAEAYSNLGNVYK	OGT	Null_Control_E	947.489	2	243.109	1	b2	47.94	762375
QNPLLAEAYSNLGNVYK	OGT	Null_Control_E	947.489	2	453.246	1	b4	47.93	565708
YSNDLYELQASR	HCFC1	Null_Control_E	729.847	2	729.847	2	precursor	30.28	9900646
YSNDLYELQASR	HCFC1	Null_Control_E	729.847	2	730.348	2	precursor [M+1]	30.43	34661764
YSNDLYELQASR	HCFC1	Null_Control_E	729.847	2	730.849	2	precursor [M+2]	30.22	2590878
YSNDLYELQASR	HCFC1	Null_Control_E	729.847	2	1295.62	1	y11	30.25	516103
YSNDLYELQASR	HCFC1	Null_Control_E	729.847	2	1208.59	1	y10	30.25	661778
YSNDLYELQASR	HCFC1	Null_Control_E	729.847	2	1094.55	1	y9	30.25	614843
YSNDLYELQASR	HCFC1	Null_Control_E	729.847	2	979.521	1	y8	30.25	770383
YSNDLYELQASR	HCFC1	Null_Control_E	729.847	2	866.437	1	y7	30.25	2382440
YSNDLYELQASR	HCFC1	Null_Control_E	729.847	2	703.373	1	y6	30.25	1061327
YSNDLYELQASR	HCFC1	Null_Control_E	729.847	2	574.331	1	y5	30.25	751723
YSNDLYELQASR	HCFC1	Null_Control_E	729.847	2	461.247	1	y4	30.25	322301
YSNDLYELQASR	HCFC1	Null_Control_E	729.847	2	251.103	1	b2	30.25	176192
YSNDLYELQASR	HCFC1	Null_Control_E	729.847	2	480.173	1	b4	30.28	383790
APVTVTSLPASVR	HCFC1	Null_Control_E	649.377	2	649.377	2	precursor	29.55	12420007
APVTVTSLPASVR	HCFC1	Null_Control_E	649.377	2	649.879	2	precursor [M+1]	29.61	5587050
APVTVTSLPASVR	HCFC1	Null_Control_E	649.377	2	650.38	2	precursor [M+2]	29.55	3805529
APVTVTSLPASVR	HCFC1	Null_Control_E	649.377	2	1129.66	1	y11	29.58	839226
APVTVTSLPASVR	HCFC1	Null_Control_E	649.377	2	1030.59	1	y10	29.58	2449348
APVTVTSLPASVR	HCFC1	Null_Control_E	649.377	2	929.541	1	y9	29.58	1242250
APVTVTSLPASVR	HCFC1	Null_Control_E	649.377	2	830.473	1	y8	29.58	2908232
APVTVTSLPASVR	HCFC1	Null_Control_E	649.377	2	729.425	1	y7	29.58	912090
APVTVTSLPASVR	HCFC1	Null_Control_E	649.377	2	642.393	1	y6	29.58	305897
APVTVTSLPASVR	HCFC1	Null_Control_E	649.377	2	529.309	1	y5	29.58	827816
APVTVTSLPASVR	HCFC1	Null_Control_E	649.377	2	169.097	1	b2	29.29	0
APVTVTSLPASVR	HCFC1	Null_Control_E	649.377	2	268.166	1	b3	29.58	258855
APVTVTSLPASVR	HCFC1	Null_Control_E	649.377	2	369.213	1	b4	29.58	337216
GPFSEISAFK	HCFC1	Null_Control_E	541.779	2	541.779	2	precursor	41.88	9977194
GPFSEISAFK	HCFC1	Null_Control_E	541.779	2	542.281	2	precursor [M+1]	41.49	9980983
GPFSEISAFK	HCFC1	Null_Control_E	541.779	2	542.782	2	precursor [M+2]	41.77	402287
GPFSEISAFK	HCFC1	Null_Control_E	541.779	2	928.477	1	y8	41.94	2490591
GPFSEISAFK	HCFC1	Null_Control_E	541.779	2	781.409	1	y7	41.91	2577059
GPFSEISAFK	HCFC1	Null_Control_E	541.779	2	694.377	1	y6	41.91	619179
GPFSEISAFK	HCFC1	Null_Control_E	541.779	2	565.334	1	y5	41.91	529732
GPFSEISAFK	HCFC1	Null_Control_E	541.779	2	452.25	1	y4	41.94	468082
GPFSEISAFK	HCFC1	Null_Control_E	541.779	2	294.181	1	y2	41.91	290213
GPFSEISAFK	HCFC1	Null_Control_E	541.779	2	147.113	1	y1	41.35	0
GPFSEISAFK	HCFC1	Null_Control_E	541.779	2	513.269	2	y9	41.94	496426
GPFSEISAFK	HCFC1	Null_Control_E	541.779	2	155.082	1	b2	41.35	0
GPFSEISAFK	HCFC1	Null_Control_E	541.779	2	302.15	1	b3	41.91	234208
YGEYFPGTGDLR	HDAC1	Null_Control_E	687.82	2	687.82	2	precursor	36.32	1443008
YGEYFPGTGDLR	HDAC1	Null_Control_E	687.82	2	688.321	2	precursor [M+1]	35.79	77201
YGEYFPGTGDLR	HDAC1	Null_Control_E	687.82	2	688.823	2	precursor [M+2]	35.79	1282721
YGEYFPGTGDLR	HDAC1	Null_Control_E	687.82	2	1211.57	1	y11	36.22	170901
YGEYFPGTGDLR	HDAC1	Null_Control_E	687.82	2	1025.51	1	y9	36.22	430729
YGEYFPGTGDLR	HDAC1	Null_Control_E	687.82	2	862.442	1	y8	36.22	594511
YGEYFPGTGDLR	HDAC1	Null_Control_E	687.82	2	715.373	1	y7	36.18	2282646
YGEYFPGTGDLR	HDAC1	Null_Control_E	687.82	2	460.251	1	y4	36.22	21149
YGEYFPGTGDLR	HDAC1	Null_Control_E	687.82	2	288.203	1	y2	36.22	327794
YGEYFPGTGDLR	HDAC1	Null_Control_E	687.82	2	358.19	2	y7	36.15	96753
YGEYFPGTGDLR	HDAC1	Null_Control_E	687.82	2	221.092	1	b2	36.15	169924
YGEYFPGTGDLR	HDAC1	Null_Control_E	687.82	2	350.135	1	b3	36.18	545357
YGEYFPGTGDLR	HDAC1	Null_Control_E	687.82	2	513.198	1	b4	36.22	105211
YYAVNYPLR	HDAC1	Null_Control_E	579.801	2	579.801	2	precursor	32.16	1543845
YYAVNYPLR	HDAC1	Null_Control_E	579.801	2	580.302	2	precursor [M+1]	32.19	2977255
YYAVNYPLR	HDAC1	Null_Control_E	579.801	2	580.804	2	precursor [M+2]	32.19	2282717
YYAVNYPLR	HDAC1	Null_Control_E	579.801	2	832.468	1	y7	31.92	227089
YYAVNYPLR	HDAC1	Null_Control_E	579.801	2	761.43	1	y6	31.92	64241
YYAVNYPLR	HDAC1	Null_Control_E	579.801	2	662.362	1	y5	31.98	81033
YYAVNYPLR	HDAC1	Null_Control_E	579.801	2	385.256	1	y3	32.01	2584
YYAVNYPLR	HDAC1	Null_Control_E	579.801	2	193.132	2	y3	31.78	0
YYAVNYPLR	HDAC1	Null_Control_E	579.801	2	611.282	1	b5	31.78	0
YYAVNYPLR	HDAC1	Null_Control_E	579.801	2	774.346	1	b6	31.78	0
YYAVNYPLR	HDAC1	Null_Control_E	579.801	2	871.398	1	b7	31.78	0
YYAVNYPLR	HDAC1	Null_Control_E	579.801	2	387.676	2	b6	31.78	0
LLTIGDANGEIQR	CARM1	Null_Control_F	700.381	2	700.381	2	precursor	30.25	493960
LLTIGDANGEIQR	CARM1	Null_Control_F	700.381	2	700.882	2	precursor [M+1]	30.25	1386721
LLTIGDANGEIQR	CARM1	Null_Control_F	700.381	2	701.383	2	precursor [M+2]	30.34	689954
LLTIGDANGEIQR	CARM1	Null_Control_F	700.381	2	1173.59	1	y11	30.28	344920
LLTIGDANGEIQR	CARM1	Null_Control_F	700.381	2	1072.54	1	y10	30.31	234650
LLTIGDANGEIQR	CARM1	Null_Control_F	700.381	2	959.454	1	y9	30.28	818400
LLTIGDANGEIQR	CARM1	Null_Control_F	700.381	2	902.433	1	y8	30.31	144010
LLTIGDANGEIQR	CARM1	Null_Control_F	700.381	2	787.406	1	y7	30.28	150292
LLTIGDANGEIQR	CARM1	Null_Control_F	700.381	2	716.369	1	y6	30.31	107825
LLTIGDANGEIQR	CARM1	Null_Control_F	700.381	2	602.326	1	y5	30.28	63583
LLTIGDANGEIQR	CARM1	Null_Control_F	700.381	2	536.773	2	y10	30.28	24941
LLTIGDANGEIQR	CARM1	Null_Control_F	700.381	2	227.175	1	b2	30.31	95919
LLTIGDANGEIQR	CARM1	Null_Control_F	700.381	2	328.223	1	b3	30.28	105624
GAAVDEYFR	CARM1	Null_Control_F	514.246	2	514.246	2	precursor	18.92	72227392
GAAVDEYFR	CARM1	Null_Control_F	514.246	2	514.747	2	precursor [M+1]	18.98	3874903
GAAVDEYFR	CARM1	Null_Control_F	514.246	2	515.249	2	precursor [M+2]	19.06	863849
GAAVDEYFR	CARM1	Null_Control_F	514.246	2	828.389	1	y6	19.06	26838
GAAVDEYFR	CARM1	Null_Control_F	514.246	2	729.32	1	y5	18.92	0
GAAVDEYFR	CARM1	Null_Control_F	514.246	2	614.293	1	y4	19.01	172063
GAAVDEYFR	CARM1	Null_Control_F	514.246	2	543.241	1	b6	18.92	28171
GAAVDEYFR	CARM1	Null_Control_F	514.246	2	706.304	1	b7	18.92	0
GAAVDEYFR	CARM1	Null_Control_F	514.246	2	853.373	1	b8	18.98	57937
SIDERPLSSSTLVR	HSF1	Null_Control_F	780.423	2	780.423	2	precursor	48.06	0
SIDERPLSSSTLVR	HSF1	Null_Control_F	780.423	2	780.924	2	precursor [M+1]	48.21	702092
SIDERPLSSSTLVR	HSF1	Null_Control_F	780.423	2	781.426	2	precursor [M+2]	48.06	0
SIDERPLSSSTLVR	HSF1	Null_Control_F	780.423	2	1115.65	1	y10	48.16	715373
SIDERPLSSSTLVR	HSF1	Null_Control_F	780.423	2	959.552	1	y9	48.06	0
SIDERPLSSSTLVR	HSF1	Null_Control_F	780.423	2	862.499	1	y8	48.06	0
SIDERPLSSSTLVR	HSF1	Null_Control_F	780.423	2	480.28	2	y9	48.26	1360
SIDERPLSSSTLVR	HSF1	Null_Control_F	780.423	2	601.294	1	b5	48.08	11465
SIDERPLSSSTLVR	HSF1	Null_Control_F	780.423	2	811.431	1	b7	48.06	0
SIDERPLSSSTLVR	HSF1	Null_Control_F	780.423	2	898.463	1	b8	48.06	0
SIDERPLSSSTLVR	HSF1	Null_Control_F	780.423	2	985.495	1	b9	48.06	0
SIDERPLSSSTLVR	HSF1	Null_Control_F	780.423	2	301.151	2	b5	48.06	0
LLTDVQLMK	HSF1	Null_Control_F	530.807	2	530.807	2	precursor	32.11	3916400
LLTDVQLMK	HSF1	Null_Control_F	530.807	2	531.309	2	precursor [M+1]	32.04	277406
LLTDVQLMK	HSF1	Null_Control_F	530.807	2	531.809	2	precursor [M+2]	31.91	0
LLTDVQLMK	HSF1	Null_Control_F	530.807	2	834.439	1	y7	31.91	0
LLTDVQLMK	HSF1	Null_Control_F	530.807	2	733.391	1	y6	32.11	92251
LLTDVQLMK	HSF1	Null_Control_F	530.807	2	618.364	1	y5	31.91	0
LLTDVQLMK	HSF1	Null_Control_F	530.807	2	542.318	1	b5	32.11	308795
LLTDVQLMK	HSF1	Null_Control_F	530.807	2	670.377	1	b6	31.91	948
LLTDVQLMK	HSF1	Null_Control_F	530.807	2	783.461	1	b7	32.11	385582
LIVDPALDPALR	SETD1A	Null_Control_F	646.882	2	646.882	2	precursor	42.73	227480
LIVDPALDPALR	SETD1A	Null_Control_F	646.882	2	647.384	2	precursor [M+1]	42.56	0
LIVDPALDPALR	SETD1A	Null_Control_F	646.882	2	647.885	2	precursor [M+2]	42.56	0
LIVDPALDPALR	SETD1A	Null_Control_F	646.882	2	852.494	1	y8	42.73	342900
LIVDPALDPALR	SETD1A	Null_Control_F	646.882	2	755.441	1	y7	42.73	13241
LIVDPALDPALR	SETD1A	Null_Control_F	646.882	2	684.404	1	y6	42.73	29758
LIVDPALDPALR	SETD1A	Null_Control_F	646.882	2	456.293	1	y4	42.76	129150
LIVDPALDPALR	SETD1A	Null_Control_F	646.882	2	426.751	2	y8	42.73	103632
LIVDPALDPALR	SETD1A	Null_Control_F	646.882	2	228.65	2	y4	42.56	0
LIVDPALDPALR	SETD1A	Null_Control_F	646.882	2	441.271	1	b4	42.73	10051
LIVDPALDPALR	SETD1A	Null_Control_F	646.882	2	722.445	1	b7	42.56	0
LIVDPALDPALR	SETD1A	Null_Control_F	646.882	2	837.472	1	b8	42.56	0
LIVDPALDPALR	SETD1A	Null_Control_F	646.882	2	934.524	1	b9	42.56	0
LIVDPALDPALR	SETD1A	Null_Control_F	646.882	2	221.139	2	b4	42.56	0
LIVDPALDPALR	SETD1A	Null_Control_F	646.882	2	419.239	2	b8	42.56	0
QLTFEEIAK	PSMD13	Null_Control_F	539.793	2	539.793	2	precursor	32.49	0
QLTFEEIAK	PSMD13	Null_Control_F	539.793	2	540.294	2	precursor [M+1]	32.49	0
QLTFEEIAK	PSMD13	Null_Control_F	539.793	2	540.795	2	precursor [M+2]	32.49	0
QLTFEEIAK	PSMD13	Null_Control_F	539.793	2	950.519	1	y8	32.72	84688
QLTFEEIAK	PSMD13	Null_Control_F	539.793	2	837.435	1	y7	32.72	774026
QLTFEEIAK	PSMD13	Null_Control_F	539.793	2	736.388	1	y6	32.72	452951
QLTFEEIAK	PSMD13	Null_Control_F	539.793	2	589.319	1	y5	32.72	438750
QLTFEEIAK	PSMD13	Null_Control_F	539.793	2	460.277	1	y4	32.72	143393
QLTFEEIAK	PSMD13	Null_Control_F	539.793	2	331.234	1	y3	32.68	94127
QLTFEEIAK	PSMD13	Null_Control_F	539.793	2	218.15	1	y2	32.72	170923
QLTFEEIAK	PSMD13	Null_Control_F	539.793	2	147.113	1	y1	32.49	0
QLTFEEIAK	PSMD13	Null_Control_F	539.793	2	368.697	2	y6	32.72	43068
QLTFEEIAK	PSMD13	Null_Control_F	539.793	2	242.15	1	b2	32.68	54125
LELWCTDVK	PSMD13	Null_Control_F	582.292	2	582.292	2	precursor	38.84	1518703
LELWCTDVK	PSMD13	Null_Control_F	582.292	2	582.793	2	precursor [M+1]	38.94	931674
LELWCTDVK	PSMD13	Null_Control_F	582.292	2	583.294	2	precursor [M+2]	38.97	292527
LELWCTDVK	PSMD13	Null_Control_F	582.292	2	1050.49	1	y8	38.91	226364
LELWCTDVK	PSMD13	Null_Control_F	582.292	2	921.45	1	y7	38.91	757445
LELWCTDVK	PSMD13	Null_Control_F	582.292	2	808.366	1	y6	38.91	562322
LELWCTDVK	PSMD13	Null_Control_F	582.292	2	622.286	1	y5	38.91	321762
LELWCTDVK	PSMD13	Null_Control_F	582.292	2	462.256	1	y4	38.91	78466
LELWCTDVK	PSMD13	Null_Control_F	582.292	2	147.113	1	y1	38.68	0
LELWCTDVK	PSMD13	Null_Control_F	582.292	2	243.134	1	b2	38.91	406821
LELWCTDVK	PSMD13	Null_Control_F	582.292	2	356.218	1	b3	38.91	50722
IVSNASCTTNCLAPLAK	GAPDH	Null_Control_F	910.456	2	910.456	2	precursor	26.26	80402552
IVSNASCTTNCLAPLAK	GAPDH	Null_Control_F	910.456	2	910.957	2	precursor [M+1]	26.29	78473160
IVSNASCTTNCLAPLAK	GAPDH	Null_Control_F	910.456	2	911.458	2	precursor [M+2]	26.26	45199200
IVSNASCTTNCLAPLAK	GAPDH	Null_Control_F	910.456	2	1607.75	1	y15	26.1	0
IVSNASCTTNCLAPLAK	GAPDH	Null_Control_F	910.456	2	1406.68	1	y13	26.29	1905111
IVSNASCTTNCLAPLAK	GAPDH	Null_Control_F	910.456	2	1335.64	1	y12	26.29	6009229
IVSNASCTTNCLAPLAK	GAPDH	Null_Control_F	910.456	2	1248.61	1	y11	26.29	3192210
IVSNASCTTNCLAPLAK	GAPDH	Null_Control_F	910.456	2	1088.58	1	y10	26.29	2619037
IVSNASCTTNCLAPLAK	GAPDH	Null_Control_F	910.456	2	987.529	1	y9	26.29	1829582
IVSNASCTTNCLAPLAK	GAPDH	Null_Control_F	910.456	2	886.481	1	y8	26.29	1220771
IVSNASCTTNCLAPLAK	GAPDH	Null_Control_F	910.456	2	499.324	1	y5	26.29	1735809
IVSNASCTTNCLAPLAK	GAPDH	Null_Control_F	910.456	2	428.287	1	y4	26.29	6350125
IVSNASCTTNCLAPLAK	GAPDH	Null_Control_F	910.456	2	213.16	1	b2	26.29	814099
VPTPNVSVVDLTCR	GAPDH	Null_Control_F	778.909	2	778.909	2	precursor	37.75	96294248
VPTPNVSVVDLTCR	GAPDH	Null_Control_F	778.909	2	779.41	2	precursor [M+1]	37.72	70054912
VPTPNVSVVDLTCR	GAPDH	Null_Control_F	778.909	2	779.911	2	precursor [M+2]	37.72	36810888
VPTPNVSVVDLTCR	GAPDH	Null_Control_F	778.909	2	1360.69	1	y12	37.72	5186798
VPTPNVSVVDLTCR	GAPDH	Null_Control_F	778.909	2	1259.64	1	y11	37.72	12987184
VPTPNVSVVDLTCR	GAPDH	Null_Control_F	778.909	2	1162.59	1	y10	37.72	2182538
VPTPNVSVVDLTCR	GAPDH	Null_Control_F	778.909	2	1048.55	1	y9	37.72	3026850
VPTPNVSVVDLTCR	GAPDH	Null_Control_F	778.909	2	949.477	1	y8	37.72	8731255
VPTPNVSVVDLTCR	GAPDH	Null_Control_F	778.909	2	763.377	1	y6	37.72	3150979
VPTPNVSVVDLTCR	GAPDH	Null_Control_F	778.909	2	549.281	1	y4	37.72	2185215
VPTPNVSVVDLTCR	GAPDH	Null_Control_F	778.909	2	729.374	2	y13	37.72	2750628
VPTPNVSVVDLTCR	GAPDH	Null_Control_F	778.909	2	630.324	2	y11	37.72	8118589
VPTPNVSVVDLTCR	GAPDH	Null_Control_F	778.909	2	298.176	1	b3	37.72	1786343
GTQGVVTNFEIFR	EIF3B	Null_Control_F	734.383	2	734.383	2	precursor	44.82	1568490
GTQGVVTNFEIFR	EIF3B	Null_Control_F	734.383	2	734.885	2	precursor [M+1]	44.73	1472377
GTQGVVTNFEIFR	EIF3B	Null_Control_F	734.383	2	735.386	2	precursor [M+2]	44.79	152214
GTQGVVTNFEIFR	EIF3B	Null_Control_F	734.383	2	1025.54	1	y8	44.82	839434
GTQGVVTNFEIFR	EIF3B	Null_Control_F	734.383	2	926.473	1	y7	44.82	509657
GTQGVVTNFEIFR	EIF3B	Null_Control_F	734.383	2	825.425	1	y6	44.82	129607
GTQGVVTNFEIFR	EIF3B	Null_Control_F	734.383	2	757.384	1	b8	44.73	3203
GTQGVVTNFEIFR	EIF3B	Null_Control_F	734.383	2	904.452	1	b9	44.71	68438
GTQGVVTNFEIFR	EIF3B	Null_Control_F	734.383	2	1033.49	1	b10	44.71	0
GHPSAGAEEEGGSDGSAAEAEPR	EIF3B	Null_Control_F	723.309	3	723.309	3	precursor	31.69	0
GHPSAGAEEEGGSDGSAAEAEPR	EIF3B	Null_Control_F	723.309	3	723.643	3	precursor [M+1]	31.69	0
GHPSAGAEEEGGSDGSAAEAEPR	EIF3B	Null_Control_F	723.309	3	723.977	3	precursor [M+2]	31.69	0
GHPSAGAEEEGGSDGSAAEAEPR	EIF3B	Null_Control_F	723.309	3	887.422	1	y9	31.69	0
GHPSAGAEEEGGSDGSAAEAEPR	EIF3B	Null_Control_F	723.309	3	830.4	1	y8	31.69	0
GHPSAGAEEEGGSDGSAAEAEPR	EIF3B	Null_Control_F	723.309	3	743.368	1	y7	31.69	0
GHPSAGAEEEGGSDGSAAEAEPR	EIF3B	Null_Control_F	723.309	3	987.42	2	y21	31.69	0
GHPSAGAEEEGGSDGSAAEAEPR	EIF3B	Null_Control_F	723.309	3	831.348	2	y17	31.69	0
GHPSAGAEEEGGSDGSAAEAEPR	EIF3B	Null_Control_F	723.309	3	795.829	2	y16	31.69	0
GHPSAGAEEEGGSDGSAAEAEPR	EIF3B	Null_Control_F	723.309	3	731.308	2	y15	31.69	0
GHPSAGAEEEGGSDGSAAEAEPR	EIF3B	Null_Control_F	723.309	3	836.353	1	b9	32.02	95810
GHPSAGAEEEGGSDGSAAEAEPR	EIF3B	Null_Control_F	723.309	3	965.396	1	b10	31.98	185004
GHPSAGAEEEGGSDGSAAEAEPR	EIF3B	Null_Control_F	723.309	3	1022.42	1	b11	31.69	0
GHPSAGAEEEGGSDGSAAEAEPR	EIF3B	Null_Control_F	723.309	3	748.798	2	b17	31.69	0
GHPSAGAEEEGGSDGSAAEAEPR	EIF3B	Null_Control_F	723.309	3	784.316	2	b18	31.69	0
GHPSAGAEEEGGSDGSAAEAEPR	EIF3B	Null_Control_F	723.309	3	848.838	2	b19	31.69	0
GHPSAGAEEEGGSDGSAAEAEPR	EIF3B	Null_Control_F	723.309	3	948.878	2	b21	31.69	0
AFLDSLPDVK	OGT	Null_Control_F	552.8	2	552.8	2	precursor	41.02	149016736
AFLDSLPDVK	OGT	Null_Control_F	552.8	2	553.302	2	precursor [M+1]	41.05	95629616
AFLDSLPDVK	OGT	Null_Control_F	552.8	2	553.803	2	precursor [M+2]	41.02	21461472
AFLDSLPDVK	OGT	Null_Control_F	552.8	2	1033.56	1	y9	41.02	792086
AFLDSLPDVK	OGT	Null_Control_F	552.8	2	886.488	1	y8	41.02	28101780
AFLDSLPDVK	OGT	Null_Control_F	552.8	2	773.404	1	y7	41.05	24748356
AFLDSLPDVK	OGT	Null_Control_F	552.8	2	658.377	1	y6	41.02	10554191
AFLDSLPDVK	OGT	Null_Control_F	552.8	2	571.345	1	y5	41.02	2183349
AFLDSLPDVK	OGT	Null_Control_F	552.8	2	458.261	1	y4	41.02	14760780
AFLDSLPDVK	OGT	Null_Control_F	552.8	2	246.181	1	y2	41.02	4794084
AFLDSLPDVK	OGT	Null_Control_F	552.8	2	147.113	1	y1	40.82	0
AFLDSLPDVK	OGT	Null_Control_F	552.8	2	219.113	1	b2	41.02	7606668
AFLDSLPDVK	OGT	Null_Control_F	552.8	2	332.197	1	b3	41.02	1018079
GSVAEAEDCYNTALR	OGT	Null_Control_F	828.37	2	828.37	2	precursor	24.04	158148176
GSVAEAEDCYNTALR	OGT	Null_Control_F	828.37	2	828.872	2	precursor [M+1]	24	120956616
GSVAEAEDCYNTALR	OGT	Null_Control_F	828.37	2	829.372	2	precursor [M+2]	24.1	63597680
GSVAEAEDCYNTALR	OGT	Null_Control_F	828.37	2	1412.61	1	y12	24.04	7100679
GSVAEAEDCYNTALR	OGT	Null_Control_F	828.37	2	1341.57	1	y11	24.04	11843481
GSVAEAEDCYNTALR	OGT	Null_Control_F	828.37	2	1212.53	1	y10	24.04	19817584
GSVAEAEDCYNTALR	OGT	Null_Control_F	828.37	2	1141.49	1	y9	24.04	14096693
GSVAEAEDCYNTALR	OGT	Null_Control_F	828.37	2	1012.45	1	y8	24.04	10923467
GSVAEAEDCYNTALR	OGT	Null_Control_F	828.37	2	897.425	1	y7	24.04	5727579
GSVAEAEDCYNTALR	OGT	Null_Control_F	828.37	2	737.394	1	y6	24.04	2544701
GSVAEAEDCYNTALR	OGT	Null_Control_F	828.37	2	574.331	1	y5	24.04	2145585
GSVAEAEDCYNTALR	OGT	Null_Control_F	828.37	2	244.129	1	b3	24.04	1128583
GSVAEAEDCYNTALR	OGT	Null_Control_F	828.37	2	315.166	1	b4	24.04	1816728
QNPLLAEAYSNLGNVYK	OGT	Null_Control_F	947.489	2	947.489	2	precursor	47.26	40874024
QNPLLAEAYSNLGNVYK	OGT	Null_Control_F	947.489	2	947.99	2	precursor [M+1]	47.26	33919472
QNPLLAEAYSNLGNVYK	OGT	Null_Control_F	947.489	2	948.492	2	precursor [M+2]	47.26	17781204
QNPLLAEAYSNLGNVYK	OGT	Null_Control_F	947.489	2	1651.87	1	y15	46.78	0
QNPLLAEAYSNLGNVYK	OGT	Null_Control_F	947.489	2	1441.73	1	y13	47.23	2896296
QNPLLAEAYSNLGNVYK	OGT	Null_Control_F	947.489	2	1328.65	1	y12	47.26	6125998
QNPLLAEAYSNLGNVYK	OGT	Null_Control_F	947.489	2	1257.61	1	y11	47.23	3321936
QNPLLAEAYSNLGNVYK	OGT	Null_Control_F	947.489	2	1128.57	1	y10	47.25	2496142
QNPLLAEAYSNLGNVYK	OGT	Null_Control_F	947.489	2	1057.53	1	y9	47.26	2099345
QNPLLAEAYSNLGNVYK	OGT	Null_Control_F	947.489	2	894.468	1	y8	47.28	1385264
QNPLLAEAYSNLGNVYK	OGT	Null_Control_F	947.489	2	580.309	1	y5	47.25	718208
QNPLLAEAYSNLGNVYK	OGT	Null_Control_F	947.489	2	243.109	1	b2	47.23	879044
QNPLLAEAYSNLGNVYK	OGT	Null_Control_F	947.489	2	453.246	1	b4	47.26	683427
YSNDLYELQASR	HCFC1	Null_Control_F	729.847	2	729.847	2	precursor	28.55	6796264
YSNDLYELQASR	HCFC1	Null_Control_F	729.847	2	730.348	2	precursor [M+1]	28.63	35281860
YSNDLYELQASR	HCFC1	Null_Control_F	729.847	2	730.849	2	precursor [M+2]	28.55	2118588
YSNDLYELQASR	HCFC1	Null_Control_F	729.847	2	1295.62	1	y11	28.49	549085
YSNDLYELQASR	HCFC1	Null_Control_F	729.847	2	1208.59	1	y10	28.52	721942
YSNDLYELQASR	HCFC1	Null_Control_F	729.847	2	1094.55	1	y9	28.49	667017
YSNDLYELQASR	HCFC1	Null_Control_F	729.847	2	979.521	1	y8	28.52	882107
YSNDLYELQASR	HCFC1	Null_Control_F	729.847	2	866.437	1	y7	28.52	2633235
YSNDLYELQASR	HCFC1	Null_Control_F	729.847	2	703.373	1	y6	28.52	1164612
YSNDLYELQASR	HCFC1	Null_Control_F	729.847	2	574.331	1	y5	28.49	596074
YSNDLYELQASR	HCFC1	Null_Control_F	729.847	2	461.247	1	y4	28.49	346162
YSNDLYELQASR	HCFC1	Null_Control_F	729.847	2	251.103	1	b2	28.49	196519
YSNDLYELQASR	HCFC1	Null_Control_F	729.847	2	480.173	1	b4	28.49	421986
APVTVTSLPASVR	HCFC1	Null_Control_F	649.377	2	649.377	2	precursor	29.35	8185337
APVTVTSLPASVR	HCFC1	Null_Control_F	649.377	2	649.879	2	precursor [M+1]	29.19	7067553
APVTVTSLPASVR	HCFC1	Null_Control_F	649.377	2	650.38	2	precursor [M+2]	29.43	321917
APVTVTSLPASVR	HCFC1	Null_Control_F	649.377	2	1129.66	1	y11	29.3	956567
APVTVTSLPASVR	HCFC1	Null_Control_F	649.377	2	1030.59	1	y10	29.3	2891424
APVTVTSLPASVR	HCFC1	Null_Control_F	649.377	2	929.541	1	y9	29.4	1462792
APVTVTSLPASVR	HCFC1	Null_Control_F	649.377	2	830.473	1	y8	29.4	3291301
APVTVTSLPASVR	HCFC1	Null_Control_F	649.377	2	729.425	1	y7	29.4	1065318
APVTVTSLPASVR	HCFC1	Null_Control_F	649.377	2	642.393	1	y6	29.38	357100
APVTVTSLPASVR	HCFC1	Null_Control_F	649.377	2	529.309	1	y5	29.4	927319
APVTVTSLPASVR	HCFC1	Null_Control_F	649.377	2	169.097	1	b2	29.08	0
APVTVTSLPASVR	HCFC1	Null_Control_F	649.377	2	268.166	1	b3	29.35	314166
APVTVTSLPASVR	HCFC1	Null_Control_F	649.377	2	369.213	1	b4	29.3	370901
GPFSEISAFK	HCFC1	Null_Control_F	541.779	2	541.779	2	precursor	40.04	0
GPFSEISAFK	HCFC1	Null_Control_F	541.779	2	542.281	2	precursor [M+1]	40.2	769107
GPFSEISAFK	HCFC1	Null_Control_F	541.779	2	542.782	2	precursor [M+2]	40.04	0
GPFSEISAFK	HCFC1	Null_Control_F	541.779	2	928.477	1	y8	40.4	849458
GPFSEISAFK	HCFC1	Null_Control_F	541.779	2	781.409	1	y7	40.4	899926
GPFSEISAFK	HCFC1	Null_Control_F	541.779	2	694.377	1	y6	40.4	213084
GPFSEISAFK	HCFC1	Null_Control_F	541.779	2	565.334	1	y5	40.4	165602
GPFSEISAFK	HCFC1	Null_Control_F	541.779	2	452.25	1	y4	40.4	173437
GPFSEISAFK	HCFC1	Null_Control_F	541.779	2	294.181	1	y2	40.4	88127
GPFSEISAFK	HCFC1	Null_Control_F	541.779	2	147.113	1	y1	40.04	0
GPFSEISAFK	HCFC1	Null_Control_F	541.779	2	513.269	2	y9	40.36	168483
GPFSEISAFK	HCFC1	Null_Control_F	541.779	2	155.082	1	b2	40.04	0
GPFSEISAFK	HCFC1	Null_Control_F	541.779	2	302.15	1	b3	40.43	56515
YGEYFPGTGDLR	HDAC1	Null_Control_F	687.82	2	687.82	2	precursor	34.69	3116101
YGEYFPGTGDLR	HDAC1	Null_Control_F	687.82	2	688.321	2	precursor [M+1]	34.69	4391403
YGEYFPGTGDLR	HDAC1	Null_Control_F	687.82	2	688.823	2	precursor [M+2]	34.78	1628123
YGEYFPGTGDLR	HDAC1	Null_Control_F	687.82	2	1211.57	1	y11	34.72	216841
YGEYFPGTGDLR	HDAC1	Null_Control_F	687.82	2	1025.51	1	y9	34.72	481050
YGEYFPGTGDLR	HDAC1	Null_Control_F	687.82	2	862.442	1	y8	34.75	726891
YGEYFPGTGDLR	HDAC1	Null_Control_F	687.82	2	715.373	1	y7	34.72	2656755
YGEYFPGTGDLR	HDAC1	Null_Control_F	687.82	2	460.251	1	y4	34.72	31042
YGEYFPGTGDLR	HDAC1	Null_Control_F	687.82	2	288.203	1	y2	34.75	370661
YGEYFPGTGDLR	HDAC1	Null_Control_F	687.82	2	358.19	2	y7	34.72	98845
YGEYFPGTGDLR	HDAC1	Null_Control_F	687.82	2	221.092	1	b2	34.72	216931
YGEYFPGTGDLR	HDAC1	Null_Control_F	687.82	2	350.135	1	b3	34.75	648246
YGEYFPGTGDLR	HDAC1	Null_Control_F	687.82	2	513.198	1	b4	34.75	135187
YYAVNYPLR	HDAC1	Null_Control_F	579.801	2	579.801	2	precursor	30.48	4100602
YYAVNYPLR	HDAC1	Null_Control_F	579.801	2	580.302	2	precursor [M+1]	30.51	2964625
YYAVNYPLR	HDAC1	Null_Control_F	579.801	2	580.804	2	precursor [M+2]	30.61	1039570
YYAVNYPLR	HDAC1	Null_Control_F	579.801	2	832.468	1	y7	30.45	273338
YYAVNYPLR	HDAC1	Null_Control_F	579.801	2	761.43	1	y6	30.41	74034
YYAVNYPLR	HDAC1	Null_Control_F	579.801	2	662.362	1	y5	30.45	86081
YYAVNYPLR	HDAC1	Null_Control_F	579.801	2	385.256	1	y3	30.41	15098
YYAVNYPLR	HDAC1	Null_Control_F	579.801	2	193.132	2	y3	30.31	0
YYAVNYPLR	HDAC1	Null_Control_F	579.801	2	611.282	1	b5	30.31	0
YYAVNYPLR	HDAC1	Null_Control_F	579.801	2	774.346	1	b6	30.31	0
YYAVNYPLR	HDAC1	Null_Control_F	579.801	2	871.398	1	b7	30.31	0
YYAVNYPLR	HDAC1	Null_Control_F	579.801	2	387.676	2	b6	30.31	0
LLTIGDANGEIQR	CARM1	WT_Control_E	700.381	2	700.381	2	precursor	31.5	2905328
LLTIGDANGEIQR	CARM1	WT_Control_E	700.381	2	700.882	2	precursor [M+1]	31.41	5535573
LLTIGDANGEIQR	CARM1	WT_Control_E	700.381	2	701.383	2	precursor [M+2]	31.2	0
LLTIGDANGEIQR	CARM1	WT_Control_E	700.381	2	1173.59	1	y11	31.41	1239383
LLTIGDANGEIQR	CARM1	WT_Control_E	700.381	2	1072.54	1	y10	31.41	830558
LLTIGDANGEIQR	CARM1	WT_Control_E	700.381	2	959.454	1	y9	31.41	2909057
LLTIGDANGEIQR	CARM1	WT_Control_E	700.381	2	902.433	1	y8	31.41	456083
LLTIGDANGEIQR	CARM1	WT_Control_E	700.381	2	787.406	1	y7	31.41	560105
LLTIGDANGEIQR	CARM1	WT_Control_E	700.381	2	716.369	1	y6	31.41	322239
LLTIGDANGEIQR	CARM1	WT_Control_E	700.381	2	602.326	1	y5	31.41	224494
LLTIGDANGEIQR	CARM1	WT_Control_E	700.381	2	536.773	2	y10	31.38	91901
LLTIGDANGEIQR	CARM1	WT_Control_E	700.381	2	227.175	1	b2	31.41	374297
LLTIGDANGEIQR	CARM1	WT_Control_E	700.381	2	328.223	1	b3	31.41	417276
GAAVDEYFR	CARM1	WT_Control_E	514.246	2	514.246	2	precursor	21.09	58705296
GAAVDEYFR	CARM1	WT_Control_E	514.246	2	514.747	2	precursor [M+1]	21.06	80411992
GAAVDEYFR	CARM1	WT_Control_E	514.246	2	515.249	2	precursor [M+2]	21.12	10042774
GAAVDEYFR	CARM1	WT_Control_E	514.246	2	828.389	1	y6	20.94	0
GAAVDEYFR	CARM1	WT_Control_E	514.246	2	729.32	1	y5	21.12	1571907
GAAVDEYFR	CARM1	WT_Control_E	514.246	2	614.293	1	y4	20.94	0
GAAVDEYFR	CARM1	WT_Control_E	514.246	2	543.241	1	b6	20.94	0
GAAVDEYFR	CARM1	WT_Control_E	514.246	2	706.304	1	b7	20.94	0
GAAVDEYFR	CARM1	WT_Control_E	514.246	2	853.373	1	b8	20.94	0
SIDERPLSSSTLVR	HSF1	WT_Control_E	780.423	2	780.423	2	precursor	47.01	0
SIDERPLSSSTLVR	HSF1	WT_Control_E	780.423	2	780.924	2	precursor [M+1]	47.01	0
SIDERPLSSSTLVR	HSF1	WT_Control_E	780.423	2	781.426	2	precursor [M+2]	47.01	0
SIDERPLSSSTLVR	HSF1	WT_Control_E	780.423	2	1115.65	1	y10	47.01	0
SIDERPLSSSTLVR	HSF1	WT_Control_E	780.423	2	959.552	1	y9	47.01	0
SIDERPLSSSTLVR	HSF1	WT_Control_E	780.423	2	862.499	1	y8	47.01	0
SIDERPLSSSTLVR	HSF1	WT_Control_E	780.423	2	480.28	2	y9	47.09	28896
SIDERPLSSSTLVR	HSF1	WT_Control_E	780.423	2	601.294	1	b5	47.01	0
SIDERPLSSSTLVR	HSF1	WT_Control_E	780.423	2	811.431	1	b7	47.01	0
SIDERPLSSSTLVR	HSF1	WT_Control_E	780.423	2	898.463	1	b8	47.16	35857
SIDERPLSSSTLVR	HSF1	WT_Control_E	780.423	2	985.495	1	b9	47.16	38710
SIDERPLSSSTLVR	HSF1	WT_Control_E	780.423	2	301.151	2	b5	47.01	0
LLTDVQLMK	HSF1	WT_Control_E	530.807	2	530.807	2	precursor	32.87	0
LLTDVQLMK	HSF1	WT_Control_E	530.807	2	531.309	2	precursor [M+1]	32.87	0
LLTDVQLMK	HSF1	WT_Control_E	530.807	2	531.809	2	precursor [M+2]	32.87	0
LLTDVQLMK	HSF1	WT_Control_E	530.807	2	834.439	1	y7	32.87	0
LLTDVQLMK	HSF1	WT_Control_E	530.807	2	733.391	1	y6	33.04	253778
LLTDVQLMK	HSF1	WT_Control_E	530.807	2	618.364	1	y5	32.87	0
LLTDVQLMK	HSF1	WT_Control_E	530.807	2	542.318	1	b5	33.11	514617
LLTDVQLMK	HSF1	WT_Control_E	530.807	2	670.377	1	b6	32.87	0
LLTDVQLMK	HSF1	WT_Control_E	530.807	2	783.461	1	b7	33.11	836118
LIVDPALDPALR	SETD1A	WT_Control_E	646.882	2	646.882	2	precursor	42.75	1527143
LIVDPALDPALR	SETD1A	WT_Control_E	646.882	2	647.384	2	precursor [M+1]	42.83	604197
LIVDPALDPALR	SETD1A	WT_Control_E	646.882	2	647.885	2	precursor [M+2]	42.53	0
LIVDPALDPALR	SETD1A	WT_Control_E	646.882	2	852.494	1	y8	42.8	1100583
LIVDPALDPALR	SETD1A	WT_Control_E	646.882	2	755.441	1	y7	42.83	84281
LIVDPALDPALR	SETD1A	WT_Control_E	646.882	2	684.404	1	y6	42.72	97604
LIVDPALDPALR	SETD1A	WT_Control_E	646.882	2	456.293	1	y4	42.8	410047
LIVDPALDPALR	SETD1A	WT_Control_E	646.882	2	426.751	2	y8	42.8	320625
LIVDPALDPALR	SETD1A	WT_Control_E	646.882	2	228.65	2	y4	42.53	0
LIVDPALDPALR	SETD1A	WT_Control_E	646.882	2	441.271	1	b4	42.8	65196
LIVDPALDPALR	SETD1A	WT_Control_E	646.882	2	722.445	1	b7	42.53	0
LIVDPALDPALR	SETD1A	WT_Control_E	646.882	2	837.472	1	b8	42.53	0
LIVDPALDPALR	SETD1A	WT_Control_E	646.882	2	934.524	1	b9	42.53	0
LIVDPALDPALR	SETD1A	WT_Control_E	646.882	2	221.139	2	b4	42.53	0
LIVDPALDPALR	SETD1A	WT_Control_E	646.882	2	419.239	2	b8	42.53	0
QLTFEEIAK	PSMD13	WT_Control_E	539.793	2	539.793	2	precursor	34.48	622205
QLTFEEIAK	PSMD13	WT_Control_E	539.793	2	540.294	2	precursor [M+1]	34.88	2393596
QLTFEEIAK	PSMD13	WT_Control_E	539.793	2	540.795	2	precursor [M+2]	34.58	876461
QLTFEEIAK	PSMD13	WT_Control_E	539.793	2	950.519	1	y8	34.48	47681
QLTFEEIAK	PSMD13	WT_Control_E	539.793	2	837.435	1	y7	34.48	686873
QLTFEEIAK	PSMD13	WT_Control_E	539.793	2	736.388	1	y6	34.48	384872
QLTFEEIAK	PSMD13	WT_Control_E	539.793	2	589.319	1	y5	34.51	528168
QLTFEEIAK	PSMD13	WT_Control_E	539.793	2	460.277	1	y4	34.48	128119
QLTFEEIAK	PSMD13	WT_Control_E	539.793	2	331.234	1	y3	34.48	84880
QLTFEEIAK	PSMD13	WT_Control_E	539.793	2	218.15	1	y2	34.48	141733
QLTFEEIAK	PSMD13	WT_Control_E	539.793	2	147.113	1	y1	34.24	0
QLTFEEIAK	PSMD13	WT_Control_E	539.793	2	368.697	2	y6	34.48	35052
QLTFEEIAK	PSMD13	WT_Control_E	539.793	2	242.15	1	b2	34.48	49358
LELWCTDVK	PSMD13	WT_Control_E	582.292	2	582.292	2	precursor	40.48	754620
LELWCTDVK	PSMD13	WT_Control_E	582.292	2	582.793	2	precursor [M+1]	40.36	261818
LELWCTDVK	PSMD13	WT_Control_E	582.292	2	583.294	2	precursor [M+2]	40.36	224460
LELWCTDVK	PSMD13	WT_Control_E	582.292	2	1050.49	1	y8	40.42	115246
LELWCTDVK	PSMD13	WT_Control_E	582.292	2	921.45	1	y7	40.42	408764
LELWCTDVK	PSMD13	WT_Control_E	582.292	2	808.366	1	y6	40.42	293889
LELWCTDVK	PSMD13	WT_Control_E	582.292	2	622.286	1	y5	40.42	160112
LELWCTDVK	PSMD13	WT_Control_E	582.292	2	462.256	1	y4	40.42	35689
LELWCTDVK	PSMD13	WT_Control_E	582.292	2	147.113	1	y1	40.21	0
LELWCTDVK	PSMD13	WT_Control_E	582.292	2	243.134	1	b2	40.42	214752
LELWCTDVK	PSMD13	WT_Control_E	582.292	2	356.218	1	b3	40.45	24842
IVSNASCTTNCLAPLAK	GAPDH	WT_Control_E	910.456	2	910.456	2	precursor	26.94	51454696
IVSNASCTTNCLAPLAK	GAPDH	WT_Control_E	910.456	2	910.957	2	precursor [M+1]	26.97	46047340
IVSNASCTTNCLAPLAK	GAPDH	WT_Control_E	910.456	2	911.458	2	precursor [M+2]	26.97	27844036
IVSNASCTTNCLAPLAK	GAPDH	WT_Control_E	910.456	2	1607.75	1	y15	26.74	0
IVSNASCTTNCLAPLAK	GAPDH	WT_Control_E	910.456	2	1406.68	1	y13	26.97	1612227
IVSNASCTTNCLAPLAK	GAPDH	WT_Control_E	910.456	2	1335.64	1	y12	26.94	4999412
IVSNASCTTNCLAPLAK	GAPDH	WT_Control_E	910.456	2	1248.61	1	y11	26.94	2644911
IVSNASCTTNCLAPLAK	GAPDH	WT_Control_E	910.456	2	1088.58	1	y10	26.94	2139540
IVSNASCTTNCLAPLAK	GAPDH	WT_Control_E	910.456	2	987.529	1	y9	26.97	1519418
IVSNASCTTNCLAPLAK	GAPDH	WT_Control_E	910.456	2	886.481	1	y8	26.97	967427
IVSNASCTTNCLAPLAK	GAPDH	WT_Control_E	910.456	2	499.324	1	y5	26.94	1380813
IVSNASCTTNCLAPLAK	GAPDH	WT_Control_E	910.456	2	428.287	1	y4	26.94	5097992
IVSNASCTTNCLAPLAK	GAPDH	WT_Control_E	910.456	2	213.16	1	b2	26.94	629795
VPTPNVSVVDLTCR	GAPDH	WT_Control_E	778.909	2	778.909	2	precursor	38.03	49720592
VPTPNVSVVDLTCR	GAPDH	WT_Control_E	778.909	2	779.41	2	precursor [M+1]	38.03	40540408
VPTPNVSVVDLTCR	GAPDH	WT_Control_E	778.909	2	779.911	2	precursor [M+2]	37.99	18632276
VPTPNVSVVDLTCR	GAPDH	WT_Control_E	778.909	2	1360.69	1	y12	38.03	4030268
VPTPNVSVVDLTCR	GAPDH	WT_Control_E	778.909	2	1259.64	1	y11	38.03	9982862
VPTPNVSVVDLTCR	GAPDH	WT_Control_E	778.909	2	1162.59	1	y10	38.03	1621107
VPTPNVSVVDLTCR	GAPDH	WT_Control_E	778.909	2	1048.55	1	y9	38.03	2212571
VPTPNVSVVDLTCR	GAPDH	WT_Control_E	778.909	2	949.477	1	y8	37.99	6313885
VPTPNVSVVDLTCR	GAPDH	WT_Control_E	778.909	2	763.377	1	y6	38.03	2378476
VPTPNVSVVDLTCR	GAPDH	WT_Control_E	778.909	2	549.281	1	y4	38.03	1568493
VPTPNVSVVDLTCR	GAPDH	WT_Control_E	778.909	2	729.374	2	y13	38.03	2315625
VPTPNVSVVDLTCR	GAPDH	WT_Control_E	778.909	2	630.324	2	y11	38.03	5984582
VPTPNVSVVDLTCR	GAPDH	WT_Control_E	778.909	2	298.176	1	b3	38.03	1337220
GTQGVVTNFEIFR	EIF3B	WT_Control_E	734.383	2	734.383	2	precursor	45.48	1754682
GTQGVVTNFEIFR	EIF3B	WT_Control_E	734.383	2	734.885	2	precursor [M+1]	45.44	748166
GTQGVVTNFEIFR	EIF3B	WT_Control_E	734.383	2	735.386	2	precursor [M+2]	45.34	0
GTQGVVTNFEIFR	EIF3B	WT_Control_E	734.383	2	1025.54	1	y8	45.48	768513
GTQGVVTNFEIFR	EIF3B	WT_Control_E	734.383	2	926.473	1	y7	45.48	459009
GTQGVVTNFEIFR	EIF3B	WT_Control_E	734.383	2	825.425	1	y6	45.46	117785
GTQGVVTNFEIFR	EIF3B	WT_Control_E	734.383	2	757.384	1	b8	45.56	2160
GTQGVVTNFEIFR	EIF3B	WT_Control_E	734.383	2	904.452	1	b9	45.36	27148
GTQGVVTNFEIFR	EIF3B	WT_Control_E	734.383	2	1033.49	1	b10	45.34	0
GHPSAGAEEEGGSDGSAAEAEPR	EIF3B	WT_Control_E	723.309	3	723.309	3	precursor	32.83	0
GHPSAGAEEEGGSDGSAAEAEPR	EIF3B	WT_Control_E	723.309	3	723.643	3	precursor [M+1]	32.83	0
GHPSAGAEEEGGSDGSAAEAEPR	EIF3B	WT_Control_E	723.309	3	723.977	3	precursor [M+2]	32.83	0
GHPSAGAEEEGGSDGSAAEAEPR	EIF3B	WT_Control_E	723.309	3	887.422	1	y9	32.83	0
GHPSAGAEEEGGSDGSAAEAEPR	EIF3B	WT_Control_E	723.309	3	830.4	1	y8	32.83	0
GHPSAGAEEEGGSDGSAAEAEPR	EIF3B	WT_Control_E	723.309	3	743.368	1	y7	33.13	8278
GHPSAGAEEEGGSDGSAAEAEPR	EIF3B	WT_Control_E	723.309	3	987.42	2	y21	32.83	0
GHPSAGAEEEGGSDGSAAEAEPR	EIF3B	WT_Control_E	723.309	3	831.348	2	y17	32.83	0
GHPSAGAEEEGGSDGSAAEAEPR	EIF3B	WT_Control_E	723.309	3	795.829	2	y16	32.83	0
GHPSAGAEEEGGSDGSAAEAEPR	EIF3B	WT_Control_E	723.309	3	731.308	2	y15	32.83	0
GHPSAGAEEEGGSDGSAAEAEPR	EIF3B	WT_Control_E	723.309	3	836.353	1	b9	33.13	70285
GHPSAGAEEEGGSDGSAAEAEPR	EIF3B	WT_Control_E	723.309	3	965.396	1	b10	33.13	137472
GHPSAGAEEEGGSDGSAAEAEPR	EIF3B	WT_Control_E	723.309	3	1022.42	1	b11	32.83	0
GHPSAGAEEEGGSDGSAAEAEPR	EIF3B	WT_Control_E	723.309	3	748.798	2	b17	32.83	0
GHPSAGAEEEGGSDGSAAEAEPR	EIF3B	WT_Control_E	723.309	3	784.316	2	b18	32.83	0
GHPSAGAEEEGGSDGSAAEAEPR	EIF3B	WT_Control_E	723.309	3	848.838	2	b19	32.83	0
GHPSAGAEEEGGSDGSAAEAEPR	EIF3B	WT_Control_E	723.309	3	948.878	2	b21	32.83	0
AFLDSLPDVK	OGT	WT_Control_E	552.8	2	552.8	2	precursor	41.82	558221376
AFLDSLPDVK	OGT	WT_Control_E	552.8	2	553.302	2	precursor [M+1]	41.76	325507584
AFLDSLPDVK	OGT	WT_Control_E	552.8	2	553.803	2	precursor [M+2]	41.76	110576392
AFLDSLPDVK	OGT	WT_Control_E	552.8	2	1033.56	1	y9	41.79	3015117
AFLDSLPDVK	OGT	WT_Control_E	552.8	2	886.488	1	y8	41.79	112493928
AFLDSLPDVK	OGT	WT_Control_E	552.8	2	773.404	1	y7	41.79	97945432
AFLDSLPDVK	OGT	WT_Control_E	552.8	2	658.377	1	y6	41.82	40389200
AFLDSLPDVK	OGT	WT_Control_E	552.8	2	571.345	1	y5	41.82	8160406
AFLDSLPDVK	OGT	WT_Control_E	552.8	2	458.261	1	y4	41.79	54868588
AFLDSLPDVK	OGT	WT_Control_E	552.8	2	246.181	1	y2	41.82	17305810
AFLDSLPDVK	OGT	WT_Control_E	552.8	2	147.113	1	y1	41.54	0
AFLDSLPDVK	OGT	WT_Control_E	552.8	2	219.113	1	b2	41.79	31446986
AFLDSLPDVK	OGT	WT_Control_E	552.8	2	332.197	1	b3	41.76	3828028
GSVAEAEDCYNTALR	OGT	WT_Control_E	828.37	2	828.37	2	precursor	25.96	543075840
GSVAEAEDCYNTALR	OGT	WT_Control_E	828.37	2	828.872	2	precursor [M+1]	25.96	417785824
GSVAEAEDCYNTALR	OGT	WT_Control_E	828.37	2	829.372	2	precursor [M+2]	25.98	220956656
GSVAEAEDCYNTALR	OGT	WT_Control_E	828.37	2	1412.61	1	y12	25.94	27347290
GSVAEAEDCYNTALR	OGT	WT_Control_E	828.37	2	1341.57	1	y11	25.94	45286724
GSVAEAEDCYNTALR	OGT	WT_Control_E	828.37	2	1212.53	1	y10	25.94	75734680
GSVAEAEDCYNTALR	OGT	WT_Control_E	828.37	2	1141.49	1	y9	25.94	54350556
GSVAEAEDCYNTALR	OGT	WT_Control_E	828.37	2	1012.45	1	y8	25.94	41225716
GSVAEAEDCYNTALR	OGT	WT_Control_E	828.37	2	897.425	1	y7	25.94	20952284
GSVAEAEDCYNTALR	OGT	WT_Control_E	828.37	2	737.394	1	y6	25.94	9689752
GSVAEAEDCYNTALR	OGT	WT_Control_E	828.37	2	574.331	1	y5	25.94	8006774
GSVAEAEDCYNTALR	OGT	WT_Control_E	828.37	2	244.129	1	b3	25.94	4363223
GSVAEAEDCYNTALR	OGT	WT_Control_E	828.37	2	315.166	1	b4	25.94	6861535
QNPLLAEAYSNLGNVYK	OGT	WT_Control_E	947.489	2	947.489	2	precursor	48.03	77626784
QNPLLAEAYSNLGNVYK	OGT	WT_Control_E	947.489	2	947.99	2	precursor [M+1]	48.03	75655912
QNPLLAEAYSNLGNVYK	OGT	WT_Control_E	947.489	2	948.492	2	precursor [M+2]	48.03	42958204
QNPLLAEAYSNLGNVYK	OGT	WT_Control_E	947.489	2	1651.87	1	y15	47.82	0
QNPLLAEAYSNLGNVYK	OGT	WT_Control_E	947.489	2	1441.73	1	y13	48.03	6094766
QNPLLAEAYSNLGNVYK	OGT	WT_Control_E	947.489	2	1328.65	1	y12	48.03	12561378
QNPLLAEAYSNLGNVYK	OGT	WT_Control_E	947.489	2	1257.61	1	y11	48.03	6878193
QNPLLAEAYSNLGNVYK	OGT	WT_Control_E	947.489	2	1128.57	1	y10	48.01	5222411
QNPLLAEAYSNLGNVYK	OGT	WT_Control_E	947.489	2	1057.53	1	y9	48.03	4298772
QNPLLAEAYSNLGNVYK	OGT	WT_Control_E	947.489	2	894.468	1	y8	48.01	2770907
QNPLLAEAYSNLGNVYK	OGT	WT_Control_E	947.489	2	580.309	1	y5	48.01	1483580
QNPLLAEAYSNLGNVYK	OGT	WT_Control_E	947.489	2	243.109	1	b2	48.01	1769552
QNPLLAEAYSNLGNVYK	OGT	WT_Control_E	947.489	2	453.246	1	b4	48.01	1395442
YSNDLYELQASR	HCFC1	WT_Control_E	729.847	2	729.847	2	precursor	30.46	62381968
YSNDLYELQASR	HCFC1	WT_Control_E	729.847	2	730.348	2	precursor [M+1]	30.49	69200856
YSNDLYELQASR	HCFC1	WT_Control_E	729.847	2	730.849	2	precursor [M+2]	30.49	16452665
YSNDLYELQASR	HCFC1	WT_Control_E	729.847	2	1295.62	1	y11	30.49	2885134
YSNDLYELQASR	HCFC1	WT_Control_E	729.847	2	1208.59	1	y10	30.49	3850245
YSNDLYELQASR	HCFC1	WT_Control_E	729.847	2	1094.55	1	y9	30.46	3546960
YSNDLYELQASR	HCFC1	WT_Control_E	729.847	2	979.521	1	y8	30.46	4457520
YSNDLYELQASR	HCFC1	WT_Control_E	729.847	2	866.437	1	y7	30.46	13384259
YSNDLYELQASR	HCFC1	WT_Control_E	729.847	2	703.373	1	y6	30.46	5828700
YSNDLYELQASR	HCFC1	WT_Control_E	729.847	2	574.331	1	y5	30.46	2807315
YSNDLYELQASR	HCFC1	WT_Control_E	729.847	2	461.247	1	y4	30.49	1694546
YSNDLYELQASR	HCFC1	WT_Control_E	729.847	2	251.103	1	b2	30.46	944982
YSNDLYELQASR	HCFC1	WT_Control_E	729.847	2	480.173	1	b4	30.46	2085487
APVTVTSLPASVR	HCFC1	WT_Control_E	649.377	2	649.377	2	precursor	29.5	58915852
APVTVTSLPASVR	HCFC1	WT_Control_E	649.377	2	649.879	2	precursor [M+1]	29.47	35370360
APVTVTSLPASVR	HCFC1	WT_Control_E	649.377	2	650.38	2	precursor [M+2]	29.53	15752001
APVTVTSLPASVR	HCFC1	WT_Control_E	649.377	2	1129.66	1	y11	29.53	3228442
APVTVTSLPASVR	HCFC1	WT_Control_E	649.377	2	1030.59	1	y10	29.53	9474184
APVTVTSLPASVR	HCFC1	WT_Control_E	649.377	2	929.541	1	y9	29.53	4752933
APVTVTSLPASVR	HCFC1	WT_Control_E	649.377	2	830.473	1	y8	29.53	10875997
APVTVTSLPASVR	HCFC1	WT_Control_E	649.377	2	729.425	1	y7	29.53	3348324
APVTVTSLPASVR	HCFC1	WT_Control_E	649.377	2	642.393	1	y6	29.53	1176818
APVTVTSLPASVR	HCFC1	WT_Control_E	649.377	2	529.309	1	y5	29.53	3024139
APVTVTSLPASVR	HCFC1	WT_Control_E	649.377	2	169.097	1	b2	29.24	0
APVTVTSLPASVR	HCFC1	WT_Control_E	649.377	2	268.166	1	b3	29.53	946262
APVTVTSLPASVR	HCFC1	WT_Control_E	649.377	2	369.213	1	b4	29.53	1175586
GPFSEISAFK	HCFC1	WT_Control_E	541.779	2	541.779	2	precursor	41.94	71393496
GPFSEISAFK	HCFC1	WT_Control_E	541.779	2	542.281	2	precursor [M+1]	41.78	45788480
GPFSEISAFK	HCFC1	WT_Control_E	541.779	2	542.782	2	precursor [M+2]	41.94	10786984
GPFSEISAFK	HCFC1	WT_Control_E	541.779	2	928.477	1	y8	41.94	14802032
GPFSEISAFK	HCFC1	WT_Control_E	541.779	2	781.409	1	y7	41.97	16082425
GPFSEISAFK	HCFC1	WT_Control_E	541.779	2	694.377	1	y6	41.94	3745478
GPFSEISAFK	HCFC1	WT_Control_E	541.779	2	565.334	1	y5	41.94	3127749
GPFSEISAFK	HCFC1	WT_Control_E	541.779	2	452.25	1	y4	41.97	2872809
GPFSEISAFK	HCFC1	WT_Control_E	541.779	2	294.181	1	y2	41.97	1652583
GPFSEISAFK	HCFC1	WT_Control_E	541.779	2	147.113	1	y1	41.53	0
GPFSEISAFK	HCFC1	WT_Control_E	541.779	2	513.269	2	y9	42.05	3120903
GPFSEISAFK	HCFC1	WT_Control_E	541.779	2	155.082	1	b2	41.53	0
GPFSEISAFK	HCFC1	WT_Control_E	541.779	2	302.15	1	b3	41.97	1309643
YGEYFPGTGDLR	HDAC1	WT_Control_E	687.82	2	687.82	2	precursor	36.44	2770449
YGEYFPGTGDLR	HDAC1	WT_Control_E	687.82	2	688.321	2	precursor [M+1]	36.47	2778611
YGEYFPGTGDLR	HDAC1	WT_Control_E	687.82	2	688.823	2	precursor [M+2]	36.1	0
YGEYFPGTGDLR	HDAC1	WT_Control_E	687.82	2	1211.57	1	y11	36.41	227186
YGEYFPGTGDLR	HDAC1	WT_Control_E	687.82	2	1025.51	1	y9	36.41	513336
YGEYFPGTGDLR	HDAC1	WT_Control_E	687.82	2	862.442	1	y8	36.41	733285
YGEYFPGTGDLR	HDAC1	WT_Control_E	687.82	2	715.373	1	y7	36.41	2593971
YGEYFPGTGDLR	HDAC1	WT_Control_E	687.82	2	460.251	1	y4	36.37	28366
YGEYFPGTGDLR	HDAC1	WT_Control_E	687.82	2	288.203	1	y2	36.37	371673
YGEYFPGTGDLR	HDAC1	WT_Control_E	687.82	2	358.19	2	y7	36.41	101512
YGEYFPGTGDLR	HDAC1	WT_Control_E	687.82	2	221.092	1	b2	36.41	212275
YGEYFPGTGDLR	HDAC1	WT_Control_E	687.82	2	350.135	1	b3	36.41	598194
YGEYFPGTGDLR	HDAC1	WT_Control_E	687.82	2	513.198	1	b4	36.41	134572
YYAVNYPLR	HDAC1	WT_Control_E	579.801	2	579.801	2	precursor	32.26	1118686
YYAVNYPLR	HDAC1	WT_Control_E	579.801	2	580.302	2	precursor [M+1]	32.23	3444329
YYAVNYPLR	HDAC1	WT_Control_E	579.801	2	580.804	2	precursor [M+2]	32.2	2380599
YYAVNYPLR	HDAC1	WT_Control_E	579.801	2	832.468	1	y7	32.03	278075
YYAVNYPLR	HDAC1	WT_Control_E	579.801	2	761.43	1	y6	32.03	76950
YYAVNYPLR	HDAC1	WT_Control_E	579.801	2	662.362	1	y5	32.09	99464
YYAVNYPLR	HDAC1	WT_Control_E	579.801	2	385.256	1	y3	32.09	19196
YYAVNYPLR	HDAC1	WT_Control_E	579.801	2	193.132	2	y3	31.85	0
YYAVNYPLR	HDAC1	WT_Control_E	579.801	2	611.282	1	b5	31.85	0
YYAVNYPLR	HDAC1	WT_Control_E	579.801	2	774.346	1	b6	31.85	0
YYAVNYPLR	HDAC1	WT_Control_E	579.801	2	871.398	1	b7	31.85	0
YYAVNYPLR	HDAC1	WT_Control_E	579.801	2	387.676	2	b6	31.85	0
LLTIGDANGEIQR	CARM1	WT_Control_F	700.381	2	700.381	2	precursor	30.4	5053513
LLTIGDANGEIQR	CARM1	WT_Control_F	700.381	2	700.882	2	precursor [M+1]	30.4	3953540
LLTIGDANGEIQR	CARM1	WT_Control_F	700.381	2	701.383	2	precursor [M+2]	30.37	1239311
LLTIGDANGEIQR	CARM1	WT_Control_F	700.381	2	1173.59	1	y11	30.37	829076
LLTIGDANGEIQR	CARM1	WT_Control_F	700.381	2	1072.54	1	y10	30.4	546517
LLTIGDANGEIQR	CARM1	WT_Control_F	700.381	2	959.454	1	y9	30.4	1948826
LLTIGDANGEIQR	CARM1	WT_Control_F	700.381	2	902.433	1	y8	30.37	317767
LLTIGDANGEIQR	CARM1	WT_Control_F	700.381	2	787.406	1	y7	30.4	354024
LLTIGDANGEIQR	CARM1	WT_Control_F	700.381	2	716.369	1	y6	30.4	206838
LLTIGDANGEIQR	CARM1	WT_Control_F	700.381	2	602.326	1	y5	30.4	140998
LLTIGDANGEIQR	CARM1	WT_Control_F	700.381	2	536.773	2	y10	30.37	64094
LLTIGDANGEIQR	CARM1	WT_Control_F	700.381	2	227.175	1	b2	30.37	241052
LLTIGDANGEIQR	CARM1	WT_Control_F	700.381	2	328.223	1	b3	30.37	279135
GAAVDEYFR	CARM1	WT_Control_F	514.246	2	514.246	2	precursor	20.1	64333436
GAAVDEYFR	CARM1	WT_Control_F	514.246	2	514.747	2	precursor [M+1]	20.12	64968660
GAAVDEYFR	CARM1	WT_Control_F	514.246	2	515.249	2	precursor [M+2]	20.1	10441099
GAAVDEYFR	CARM1	WT_Control_F	514.246	2	828.389	1	y6	19.96	0
GAAVDEYFR	CARM1	WT_Control_F	514.246	2	729.32	1	y5	20.09	1255997
GAAVDEYFR	CARM1	WT_Control_F	514.246	2	614.293	1	y4	19.96	0
GAAVDEYFR	CARM1	WT_Control_F	514.246	2	543.241	1	b6	19.96	0
GAAVDEYFR	CARM1	WT_Control_F	514.246	2	706.304	1	b7	19.96	0
GAAVDEYFR	CARM1	WT_Control_F	514.246	2	853.373	1	b8	19.96	0
SIDERPLSSSTLVR	HSF1	WT_Control_F	780.423	2	780.423	2	precursor	48.18	441306
SIDERPLSSSTLVR	HSF1	WT_Control_F	780.423	2	780.924	2	precursor [M+1]	48.24	89549
SIDERPLSSSTLVR	HSF1	WT_Control_F	780.423	2	781.426	2	precursor [M+2]	48.03	0
SIDERPLSSSTLVR	HSF1	WT_Control_F	780.423	2	1115.65	1	y10	48.15	655294
SIDERPLSSSTLVR	HSF1	WT_Control_F	780.423	2	959.552	1	y9	48.03	0
SIDERPLSSSTLVR	HSF1	WT_Control_F	780.423	2	862.499	1	y8	48.03	0
SIDERPLSSSTLVR	HSF1	WT_Control_F	780.423	2	480.28	2	y9	48.03	0
SIDERPLSSSTLVR	HSF1	WT_Control_F	780.423	2	601.294	1	b5	48.08	19722
SIDERPLSSSTLVR	HSF1	WT_Control_F	780.423	2	811.431	1	b7	48.24	1882
SIDERPLSSSTLVR	HSF1	WT_Control_F	780.423	2	898.463	1	b8	48.03	0
SIDERPLSSSTLVR	HSF1	WT_Control_F	780.423	2	985.495	1	b9	48.03	0
SIDERPLSSSTLVR	HSF1	WT_Control_F	780.423	2	301.151	2	b5	48.03	0
LLTDVQLMK	HSF1	WT_Control_F	530.807	2	530.807	2	precursor	32.24	3396267
LLTDVQLMK	HSF1	WT_Control_F	530.807	2	531.309	2	precursor [M+1]	32.21	737026
LLTDVQLMK	HSF1	WT_Control_F	530.807	2	531.809	2	precursor [M+2]	32.24	143916
LLTDVQLMK	HSF1	WT_Control_F	530.807	2	834.439	1	y7	32.07	0
LLTDVQLMK	HSF1	WT_Control_F	530.807	2	733.391	1	y6	32.24	161948
LLTDVQLMK	HSF1	WT_Control_F	530.807	2	618.364	1	y5	32.07	0
LLTDVQLMK	HSF1	WT_Control_F	530.807	2	542.318	1	b5	32.28	608084
LLTDVQLMK	HSF1	WT_Control_F	530.807	2	670.377	1	b6	32.07	0
LLTDVQLMK	HSF1	WT_Control_F	530.807	2	783.461	1	b7	32.28	1004194
LIVDPALDPALR	SETD1A	WT_Control_F	646.882	2	646.882	2	precursor	42.63	1820794
LIVDPALDPALR	SETD1A	WT_Control_F	646.882	2	647.384	2	precursor [M+1]	42.8	947860
LIVDPALDPALR	SETD1A	WT_Control_F	646.882	2	647.885	2	precursor [M+2]	42.6	0
LIVDPALDPALR	SETD1A	WT_Control_F	646.882	2	852.494	1	y8	42.83	874382
LIVDPALDPALR	SETD1A	WT_Control_F	646.882	2	755.441	1	y7	42.83	71511
LIVDPALDPALR	SETD1A	WT_Control_F	646.882	2	684.404	1	y6	42.83	84326
LIVDPALDPALR	SETD1A	WT_Control_F	646.882	2	456.293	1	y4	42.83	329448
LIVDPALDPALR	SETD1A	WT_Control_F	646.882	2	426.751	2	y8	42.83	285725
LIVDPALDPALR	SETD1A	WT_Control_F	646.882	2	228.65	2	y4	42.6	0
LIVDPALDPALR	SETD1A	WT_Control_F	646.882	2	441.271	1	b4	42.86	57492
LIVDPALDPALR	SETD1A	WT_Control_F	646.882	2	722.445	1	b7	42.6	0
LIVDPALDPALR	SETD1A	WT_Control_F	646.882	2	837.472	1	b8	42.6	0
LIVDPALDPALR	SETD1A	WT_Control_F	646.882	2	934.524	1	b9	42.6	0
LIVDPALDPALR	SETD1A	WT_Control_F	646.882	2	221.139	2	b4	43.01	2283
LIVDPALDPALR	SETD1A	WT_Control_F	646.882	2	419.239	2	b8	42.6	0
QLTFEEIAK	PSMD13	WT_Control_F	539.793	2	539.793	2	precursor	32.96	1222089
QLTFEEIAK	PSMD13	WT_Control_F	539.793	2	540.294	2	precursor [M+1]	32.96	882384
QLTFEEIAK	PSMD13	WT_Control_F	539.793	2	540.795	2	precursor [M+2]	32.88	579987
QLTFEEIAK	PSMD13	WT_Control_F	539.793	2	950.519	1	y8	32.96	52670
QLTFEEIAK	PSMD13	WT_Control_F	539.793	2	837.435	1	y7	32.96	442641
QLTFEEIAK	PSMD13	WT_Control_F	539.793	2	736.388	1	y6	32.96	243694
QLTFEEIAK	PSMD13	WT_Control_F	539.793	2	589.319	1	y5	32.96	247910
QLTFEEIAK	PSMD13	WT_Control_F	539.793	2	460.277	1	y4	32.96	78146
QLTFEEIAK	PSMD13	WT_Control_F	539.793	2	331.234	1	y3	32.96	49156
QLTFEEIAK	PSMD13	WT_Control_F	539.793	2	218.15	1	y2	32.99	90584
QLTFEEIAK	PSMD13	WT_Control_F	539.793	2	147.113	1	y1	32.76	0
QLTFEEIAK	PSMD13	WT_Control_F	539.793	2	368.697	2	y6	32.96	24375
QLTFEEIAK	PSMD13	WT_Control_F	539.793	2	242.15	1	b2	32.96	29033
LELWCTDVK	PSMD13	WT_Control_F	582.292	2	582.292	2	precursor	38.86	112074
LELWCTDVK	PSMD13	WT_Control_F	582.292	2	582.793	2	precursor [M+1]	38.8	0
LELWCTDVK	PSMD13	WT_Control_F	582.292	2	583.294	2	precursor [M+2]	39.04	1792352
LELWCTDVK	PSMD13	WT_Control_F	582.292	2	1050.49	1	y8	39.01	78819
LELWCTDVK	PSMD13	WT_Control_F	582.292	2	921.45	1	y7	39.04	279087
LELWCTDVK	PSMD13	WT_Control_F	582.292	2	808.366	1	y6	39.04	197654
LELWCTDVK	PSMD13	WT_Control_F	582.292	2	622.286	1	y5	39.01	123586
LELWCTDVK	PSMD13	WT_Control_F	582.292	2	462.256	1	y4	39.04	24182
LELWCTDVK	PSMD13	WT_Control_F	582.292	2	147.113	1	y1	38.8	0
LELWCTDVK	PSMD13	WT_Control_F	582.292	2	243.134	1	b2	39.04	150548
LELWCTDVK	PSMD13	WT_Control_F	582.292	2	356.218	1	b3	38.98	16026
IVSNASCTTNCLAPLAK	GAPDH	WT_Control_F	910.456	2	910.456	2	precursor	26.4	40533592
IVSNASCTTNCLAPLAK	GAPDH	WT_Control_F	910.456	2	910.957	2	precursor [M+1]	26.42	39479276
IVSNASCTTNCLAPLAK	GAPDH	WT_Control_F	910.456	2	911.458	2	precursor [M+2]	26.4	20347778
IVSNASCTTNCLAPLAK	GAPDH	WT_Control_F	910.456	2	1607.75	1	y15	26.21	0
IVSNASCTTNCLAPLAK	GAPDH	WT_Control_F	910.456	2	1406.68	1	y13	26.42	1269822
IVSNASCTTNCLAPLAK	GAPDH	WT_Control_F	910.456	2	1335.64	1	y12	26.42	4050177
IVSNASCTTNCLAPLAK	GAPDH	WT_Control_F	910.456	2	1248.61	1	y11	26.42	2162644
IVSNASCTTNCLAPLAK	GAPDH	WT_Control_F	910.456	2	1088.58	1	y10	26.42	1716186
IVSNASCTTNCLAPLAK	GAPDH	WT_Control_F	910.456	2	987.529	1	y9	26.42	1223800
IVSNASCTTNCLAPLAK	GAPDH	WT_Control_F	910.456	2	886.481	1	y8	26.42	788785
IVSNASCTTNCLAPLAK	GAPDH	WT_Control_F	910.456	2	499.324	1	y5	26.42	1155203
IVSNASCTTNCLAPLAK	GAPDH	WT_Control_F	910.456	2	428.287	1	y4	26.42	4100711
IVSNASCTTNCLAPLAK	GAPDH	WT_Control_F	910.456	2	213.16	1	b2	26.42	512314
VPTPNVSVVDLTCR	GAPDH	WT_Control_F	778.909	2	778.909	2	precursor	37.78	89920520
VPTPNVSVVDLTCR	GAPDH	WT_Control_F	778.909	2	779.41	2	precursor [M+1]	37.78	54494556
VPTPNVSVVDLTCR	GAPDH	WT_Control_F	778.909	2	779.911	2	precursor [M+2]	37.78	35731664
VPTPNVSVVDLTCR	GAPDH	WT_Control_F	778.909	2	1360.69	1	y12	37.78	4345997
VPTPNVSVVDLTCR	GAPDH	WT_Control_F	778.909	2	1259.64	1	y11	37.78	10878902
VPTPNVSVVDLTCR	GAPDH	WT_Control_F	778.909	2	1162.59	1	y10	37.78	1803083
VPTPNVSVVDLTCR	GAPDH	WT_Control_F	778.909	2	1048.55	1	y9	37.78	2453628
VPTPNVSVVDLTCR	GAPDH	WT_Control_F	778.909	2	949.477	1	y8	37.78	6924744
VPTPNVSVVDLTCR	GAPDH	WT_Control_F	778.909	2	763.377	1	y6	37.78	2644088
VPTPNVSVVDLTCR	GAPDH	WT_Control_F	778.909	2	549.281	1	y4	37.78	1763485
VPTPNVSVVDLTCR	GAPDH	WT_Control_F	778.909	2	729.374	2	y13	37.78	2368074
VPTPNVSVVDLTCR	GAPDH	WT_Control_F	778.909	2	630.324	2	y11	37.78	6501076
VPTPNVSVVDLTCR	GAPDH	WT_Control_F	778.909	2	298.176	1	b3	37.78	1444457
GTQGVVTNFEIFR	EIF3B	WT_Control_F	734.383	2	734.383	2	precursor	44.76	2072293
GTQGVVTNFEIFR	EIF3B	WT_Control_F	734.383	2	734.885	2	precursor [M+1]	44.72	1057172
GTQGVVTNFEIFR	EIF3B	WT_Control_F	734.383	2	735.386	2	precursor [M+2]	44.74	330085
GTQGVVTNFEIFR	EIF3B	WT_Control_F	734.383	2	1025.54	1	y8	44.72	869497
GTQGVVTNFEIFR	EIF3B	WT_Control_F	734.383	2	926.473	1	y7	44.72	520961
GTQGVVTNFEIFR	EIF3B	WT_Control_F	734.383	2	825.425	1	y6	44.69	127090
GTQGVVTNFEIFR	EIF3B	WT_Control_F	734.383	2	757.384	1	b8	44.47	0
GTQGVVTNFEIFR	EIF3B	WT_Control_F	734.383	2	904.452	1	b9	44.49	40338
GTQGVVTNFEIFR	EIF3B	WT_Control_F	734.383	2	1033.49	1	b10	44.47	0
GHPSAGAEEEGGSDGSAAEAEPR	EIF3B	WT_Control_F	723.309	3	723.309	3	precursor	31.61	0
GHPSAGAEEEGGSDGSAAEAEPR	EIF3B	WT_Control_F	723.309	3	723.643	3	precursor [M+1]	31.61	0
GHPSAGAEEEGGSDGSAAEAEPR	EIF3B	WT_Control_F	723.309	3	723.977	3	precursor [M+2]	31.61	0
GHPSAGAEEEGGSDGSAAEAEPR	EIF3B	WT_Control_F	723.309	3	887.422	1	y9	31.61	0
GHPSAGAEEEGGSDGSAAEAEPR	EIF3B	WT_Control_F	723.309	3	830.4	1	y8	31.61	0
GHPSAGAEEEGGSDGSAAEAEPR	EIF3B	WT_Control_F	723.309	3	743.368	1	y7	31.78	3058
GHPSAGAEEEGGSDGSAAEAEPR	EIF3B	WT_Control_F	723.309	3	987.42	2	y21	31.61	0
GHPSAGAEEEGGSDGSAAEAEPR	EIF3B	WT_Control_F	723.309	3	831.348	2	y17	31.61	0
GHPSAGAEEEGGSDGSAAEAEPR	EIF3B	WT_Control_F	723.309	3	795.829	2	y16	31.61	0
GHPSAGAEEEGGSDGSAAEAEPR	EIF3B	WT_Control_F	723.309	3	731.308	2	y15	31.61	0
GHPSAGAEEEGGSDGSAAEAEPR	EIF3B	WT_Control_F	723.309	3	836.353	1	b9	31.86	60473
GHPSAGAEEEGGSDGSAAEAEPR	EIF3B	WT_Control_F	723.309	3	965.396	1	b10	31.82	127643
GHPSAGAEEEGGSDGSAAEAEPR	EIF3B	WT_Control_F	723.309	3	1022.42	1	b11	31.61	0
GHPSAGAEEEGGSDGSAAEAEPR	EIF3B	WT_Control_F	723.309	3	748.798	2	b17	31.61	0
GHPSAGAEEEGGSDGSAAEAEPR	EIF3B	WT_Control_F	723.309	3	784.316	2	b18	31.61	0
GHPSAGAEEEGGSDGSAAEAEPR	EIF3B	WT_Control_F	723.309	3	848.838	2	b19	31.61	0
GHPSAGAEEEGGSDGSAAEAEPR	EIF3B	WT_Control_F	723.309	3	948.878	2	b21	31.61	0
AFLDSLPDVK	OGT	WT_Control_F	552.8	2	552.8	2	precursor	41.19	300975296
AFLDSLPDVK	OGT	WT_Control_F	552.8	2	553.302	2	precursor [M+1]	41.19	176104896
AFLDSLPDVK	OGT	WT_Control_F	552.8	2	553.803	2	precursor [M+2]	41.19	56483016
AFLDSLPDVK	OGT	WT_Control_F	552.8	2	1033.56	1	y9	41.16	2111870
AFLDSLPDVK	OGT	WT_Control_F	552.8	2	886.488	1	y8	41.16	81614392
AFLDSLPDVK	OGT	WT_Control_F	552.8	2	773.404	1	y7	41.16	70684072
AFLDSLPDVK	OGT	WT_Control_F	552.8	2	658.377	1	y6	41.16	29454770
AFLDSLPDVK	OGT	WT_Control_F	552.8	2	571.345	1	y5	41.16	5996008
AFLDSLPDVK	OGT	WT_Control_F	552.8	2	458.261	1	y4	41.16	37990892
AFLDSLPDVK	OGT	WT_Control_F	552.8	2	246.181	1	y2	41.16	12155145
AFLDSLPDVK	OGT	WT_Control_F	552.8	2	147.113	1	y1	40.98	0
AFLDSLPDVK	OGT	WT_Control_F	552.8	2	219.113	1	b2	41.16	22415814
AFLDSLPDVK	OGT	WT_Control_F	552.8	2	332.197	1	b3	41.16	2881923
GSVAEAEDCYNTALR	OGT	WT_Control_F	828.37	2	828.37	2	precursor	24.17	300905056
GSVAEAEDCYNTALR	OGT	WT_Control_F	828.37	2	828.872	2	precursor [M+1]	24.17	237772464
GSVAEAEDCYNTALR	OGT	WT_Control_F	828.37	2	829.372	2	precursor [M+2]	24.17	120084296
GSVAEAEDCYNTALR	OGT	WT_Control_F	828.37	2	1412.61	1	y12	24.14	15037383
GSVAEAEDCYNTALR	OGT	WT_Control_F	828.37	2	1341.57	1	y11	24.17	24794442
GSVAEAEDCYNTALR	OGT	WT_Control_F	828.37	2	1212.53	1	y10	24.17	41630052
GSVAEAEDCYNTALR	OGT	WT_Control_F	828.37	2	1141.49	1	y9	24.17	29751758
GSVAEAEDCYNTALR	OGT	WT_Control_F	828.37	2	1012.45	1	y8	24.17	23205016
GSVAEAEDCYNTALR	OGT	WT_Control_F	828.37	2	897.425	1	y7	24.14	11756997
GSVAEAEDCYNTALR	OGT	WT_Control_F	828.37	2	737.394	1	y6	24.17	5489965
GSVAEAEDCYNTALR	OGT	WT_Control_F	828.37	2	574.331	1	y5	24.17	4519515
GSVAEAEDCYNTALR	OGT	WT_Control_F	828.37	2	244.129	1	b3	24.17	2444385
GSVAEAEDCYNTALR	OGT	WT_Control_F	828.37	2	315.166	1	b4	24.17	3882132
QNPLLAEAYSNLGNVYK	OGT	WT_Control_F	947.489	2	947.489	2	precursor	47.19	61276088
QNPLLAEAYSNLGNVYK	OGT	WT_Control_F	947.489	2	947.99	2	precursor [M+1]	47.19	52575860
QNPLLAEAYSNLGNVYK	OGT	WT_Control_F	947.489	2	948.492	2	precursor [M+2]	47.17	30434136
QNPLLAEAYSNLGNVYK	OGT	WT_Control_F	947.489	2	1651.87	1	y15	46.53	0
QNPLLAEAYSNLGNVYK	OGT	WT_Control_F	947.489	2	1441.73	1	y13	47.19	4602741
QNPLLAEAYSNLGNVYK	OGT	WT_Control_F	947.489	2	1328.65	1	y12	47.19	9539146
QNPLLAEAYSNLGNVYK	OGT	WT_Control_F	947.489	2	1257.61	1	y11	47.19	5147564
QNPLLAEAYSNLGNVYK	OGT	WT_Control_F	947.489	2	1128.57	1	y10	47.19	3966452
QNPLLAEAYSNLGNVYK	OGT	WT_Control_F	947.489	2	1057.53	1	y9	47.19	3198050
QNPLLAEAYSNLGNVYK	OGT	WT_Control_F	947.489	2	894.468	1	y8	47.19	2182204
QNPLLAEAYSNLGNVYK	OGT	WT_Control_F	947.489	2	580.309	1	y5	47.19	1087363
QNPLLAEAYSNLGNVYK	OGT	WT_Control_F	947.489	2	243.109	1	b2	47.19	1319436
QNPLLAEAYSNLGNVYK	OGT	WT_Control_F	947.489	2	453.246	1	b4	47.19	1047694
YSNDLYELQASR	HCFC1	WT_Control_F	729.847	2	729.847	2	precursor	28.53	24385978
YSNDLYELQASR	HCFC1	WT_Control_F	729.847	2	730.348	2	precursor [M+1]	28.21	34408072
YSNDLYELQASR	HCFC1	WT_Control_F	729.847	2	730.849	2	precursor [M+2]	28.53	4420287
YSNDLYELQASR	HCFC1	WT_Control_F	729.847	2	1295.62	1	y11	28.46	1441600
YSNDLYELQASR	HCFC1	WT_Control_F	729.847	2	1208.59	1	y10	28.42	1925901
YSNDLYELQASR	HCFC1	WT_Control_F	729.847	2	1094.55	1	y9	28.46	1756670
YSNDLYELQASR	HCFC1	WT_Control_F	729.847	2	979.521	1	y8	28.46	2270078
YSNDLYELQASR	HCFC1	WT_Control_F	729.847	2	866.437	1	y7	28.46	6854302
YSNDLYELQASR	HCFC1	WT_Control_F	729.847	2	703.373	1	y6	28.46	3035889
YSNDLYELQASR	HCFC1	WT_Control_F	729.847	2	574.331	1	y5	28.42	1509104
YSNDLYELQASR	HCFC1	WT_Control_F	729.847	2	461.247	1	y4	28.42	903699
YSNDLYELQASR	HCFC1	WT_Control_F	729.847	2	251.103	1	b2	28.42	512367
YSNDLYELQASR	HCFC1	WT_Control_F	729.847	2	480.173	1	b4	28.46	1070878
APVTVTSLPASVR	HCFC1	WT_Control_F	649.377	2	649.377	2	precursor	29.48	38868620
APVTVTSLPASVR	HCFC1	WT_Control_F	649.377	2	649.879	2	precursor [M+1]	29.48	19878312
APVTVTSLPASVR	HCFC1	WT_Control_F	649.377	2	650.38	2	precursor [M+2]	29.45	7661597
APVTVTSLPASVR	HCFC1	WT_Control_F	649.377	2	1129.66	1	y11	29.48	2098996
APVTVTSLPASVR	HCFC1	WT_Control_F	649.377	2	1030.59	1	y10	29.48	6077107
APVTVTSLPASVR	HCFC1	WT_Control_F	649.377	2	929.541	1	y9	29.48	3166813
APVTVTSLPASVR	HCFC1	WT_Control_F	649.377	2	830.473	1	y8	29.48	7186472
APVTVTSLPASVR	HCFC1	WT_Control_F	649.377	2	729.425	1	y7	29.48	2239861
APVTVTSLPASVR	HCFC1	WT_Control_F	649.377	2	642.393	1	y6	29.48	790301
APVTVTSLPASVR	HCFC1	WT_Control_F	649.377	2	529.309	1	y5	29.48	2043173
APVTVTSLPASVR	HCFC1	WT_Control_F	649.377	2	169.097	1	b2	29.27	0
APVTVTSLPASVR	HCFC1	WT_Control_F	649.377	2	268.166	1	b3	29.48	638255
APVTVTSLPASVR	HCFC1	WT_Control_F	649.377	2	369.213	1	b4	29.51	783812
GPFSEISAFK	HCFC1	WT_Control_F	541.779	2	541.779	2	precursor	40.61	42968724
GPFSEISAFK	HCFC1	WT_Control_F	541.779	2	542.281	2	precursor [M+1]	40.52	10241404
GPFSEISAFK	HCFC1	WT_Control_F	541.779	2	542.782	2	precursor [M+2]	40.76	3170756
GPFSEISAFK	HCFC1	WT_Control_F	541.779	2	928.477	1	y8	40.58	6123262
GPFSEISAFK	HCFC1	WT_Control_F	541.779	2	781.409	1	y7	40.58	6705719
GPFSEISAFK	HCFC1	WT_Control_F	541.779	2	694.377	1	y6	40.58	1556013
GPFSEISAFK	HCFC1	WT_Control_F	541.779	2	565.334	1	y5	40.58	1308882
GPFSEISAFK	HCFC1	WT_Control_F	541.779	2	452.25	1	y4	40.58	1259380
GPFSEISAFK	HCFC1	WT_Control_F	541.779	2	294.181	1	y2	40.73	775450
GPFSEISAFK	HCFC1	WT_Control_F	541.779	2	147.113	1	y1	40.11	0
GPFSEISAFK	HCFC1	WT_Control_F	541.779	2	513.269	2	y9	40.58	1254414
GPFSEISAFK	HCFC1	WT_Control_F	541.779	2	155.082	1	b2	40.11	0
GPFSEISAFK	HCFC1	WT_Control_F	541.779	2	302.15	1	b3	40.58	488662
YGEYFPGTGDLR	HDAC1	WT_Control_F	687.82	2	687.82	2	precursor	34.58	1732954
YGEYFPGTGDLR	HDAC1	WT_Control_F	687.82	2	688.321	2	precursor [M+1]	34.62	3946033
YGEYFPGTGDLR	HDAC1	WT_Control_F	687.82	2	688.823	2	precursor [M+2]	34.31	0
YGEYFPGTGDLR	HDAC1	WT_Control_F	687.82	2	1211.57	1	y11	34.65	143594
YGEYFPGTGDLR	HDAC1	WT_Control_F	687.82	2	1025.51	1	y9	34.62	358268
YGEYFPGTGDLR	HDAC1	WT_Control_F	687.82	2	862.442	1	y8	34.62	510431
YGEYFPGTGDLR	HDAC1	WT_Control_F	687.82	2	715.373	1	y7	34.62	1809216
YGEYFPGTGDLR	HDAC1	WT_Control_F	687.82	2	460.251	1	y4	34.65	19105
YGEYFPGTGDLR	HDAC1	WT_Control_F	687.82	2	288.203	1	y2	34.62	245717
YGEYFPGTGDLR	HDAC1	WT_Control_F	687.82	2	358.19	2	y7	34.65	58365
YGEYFPGTGDLR	HDAC1	WT_Control_F	687.82	2	221.092	1	b2	34.62	133102
YGEYFPGTGDLR	HDAC1	WT_Control_F	687.82	2	350.135	1	b3	34.62	394131
YGEYFPGTGDLR	HDAC1	WT_Control_F	687.82	2	513.198	1	b4	34.62	98795
YYAVNYPLR	HDAC1	WT_Control_F	579.801	2	579.801	2	precursor	30.67	1483211
YYAVNYPLR	HDAC1	WT_Control_F	579.801	2	580.302	2	precursor [M+1]	30.67	2512945
YYAVNYPLR	HDAC1	WT_Control_F	579.801	2	580.804	2	precursor [M+2]	30.53	416330
YYAVNYPLR	HDAC1	WT_Control_F	579.801	2	832.468	1	y7	30.64	173515
YYAVNYPLR	HDAC1	WT_Control_F	579.801	2	761.43	1	y6	30.64	43045
YYAVNYPLR	HDAC1	WT_Control_F	579.801	2	662.362	1	y5	30.64	49948
YYAVNYPLR	HDAC1	WT_Control_F	579.801	2	385.256	1	y3	30.6	6192
YYAVNYPLR	HDAC1	WT_Control_F	579.801	2	193.132	2	y3	30.42	0
YYAVNYPLR	HDAC1	WT_Control_F	579.801	2	611.282	1	b5	30.42	0
YYAVNYPLR	HDAC1	WT_Control_F	579.801	2	774.346	1	b6	30.42	0
YYAVNYPLR	HDAC1	WT_Control_F	579.801	2	871.398	1	b7	30.42	0
YYAVNYPLR	HDAC1	WT_Control_F	579.801	2	387.676	2	b6	30.42	0
LLTIGDANGEIQR	CARM1	WT_Control_G	700.381	2	700.381	2	precursor	31.29	14487577
LLTIGDANGEIQR	CARM1	WT_Control_G	700.381	2	700.882	2	precursor [M+1]	31.32	9332457
LLTIGDANGEIQR	CARM1	WT_Control_G	700.381	2	701.383	2	precursor [M+2]	31.32	3096747
LLTIGDANGEIQR	CARM1	WT_Control_G	700.381	2	1173.59	1	y11	31.29	2306145
LLTIGDANGEIQR	CARM1	WT_Control_G	700.381	2	1072.54	1	y10	31.29	1546460
LLTIGDANGEIQR	CARM1	WT_Control_G	700.381	2	959.454	1	y9	31.29	5230493
LLTIGDANGEIQR	CARM1	WT_Control_G	700.381	2	902.433	1	y8	31.32	876812
LLTIGDANGEIQR	CARM1	WT_Control_G	700.381	2	787.406	1	y7	31.29	957888
LLTIGDANGEIQR	CARM1	WT_Control_G	700.381	2	716.369	1	y6	31.32	591265
LLTIGDANGEIQR	CARM1	WT_Control_G	700.381	2	602.326	1	y5	31.29	415995
LLTIGDANGEIQR	CARM1	WT_Control_G	700.381	2	536.773	2	y10	31.29	197017
LLTIGDANGEIQR	CARM1	WT_Control_G	700.381	2	227.175	1	b2	31.29	671018
LLTIGDANGEIQR	CARM1	WT_Control_G	700.381	2	328.223	1	b3	31.29	734801
GAAVDEYFR	CARM1	WT_Control_G	514.246	2	514.246	2	precursor	20.77	12277548
GAAVDEYFR	CARM1	WT_Control_G	514.246	2	514.747	2	precursor [M+1]	20.74	17437496
GAAVDEYFR	CARM1	WT_Control_G	514.246	2	515.249	2	precursor [M+2]	20.73	2520496
GAAVDEYFR	CARM1	WT_Control_G	514.246	2	828.389	1	y6	20.61	0
GAAVDEYFR	CARM1	WT_Control_G	514.246	2	729.32	1	y5	20.8	205903
GAAVDEYFR	CARM1	WT_Control_G	514.246	2	614.293	1	y4	20.61	0
GAAVDEYFR	CARM1	WT_Control_G	514.246	2	543.241	1	b6	20.61	0
GAAVDEYFR	CARM1	WT_Control_G	514.246	2	706.304	1	b7	20.61	0
GAAVDEYFR	CARM1	WT_Control_G	514.246	2	853.373	1	b8	20.61	0
SIDERPLSSSTLVR	HSF1	WT_Control_G	780.423	2	780.423	2	precursor	48.59	973545
SIDERPLSSSTLVR	HSF1	WT_Control_G	780.423	2	780.924	2	precursor [M+1]	48.45	0
SIDERPLSSSTLVR	HSF1	WT_Control_G	780.423	2	781.426	2	precursor [M+2]	48.55	1143603
SIDERPLSSSTLVR	HSF1	WT_Control_G	780.423	2	1115.65	1	y10	48.55	1043465
SIDERPLSSSTLVR	HSF1	WT_Control_G	780.423	2	959.552	1	y9	48.45	0
SIDERPLSSSTLVR	HSF1	WT_Control_G	780.423	2	862.499	1	y8	48.45	0
SIDERPLSSSTLVR	HSF1	WT_Control_G	780.423	2	480.28	2	y9	48.64	2814
SIDERPLSSSTLVR	HSF1	WT_Control_G	780.423	2	601.294	1	b5	48.45	9658
SIDERPLSSSTLVR	HSF1	WT_Control_G	780.423	2	811.431	1	b7	48.66	2516
SIDERPLSSSTLVR	HSF1	WT_Control_G	780.423	2	898.463	1	b8	48.45	0
SIDERPLSSSTLVR	HSF1	WT_Control_G	780.423	2	985.495	1	b9	48.45	0
SIDERPLSSSTLVR	HSF1	WT_Control_G	780.423	2	301.151	2	b5	48.45	0
LLTDVQLMK	HSF1	WT_Control_G	530.807	2	530.807	2	precursor	33.34	2878904
LLTDVQLMK	HSF1	WT_Control_G	530.807	2	531.309	2	precursor [M+1]	33.3	1058230
LLTDVQLMK	HSF1	WT_Control_G	530.807	2	531.809	2	precursor [M+2]	33.37	149349
LLTDVQLMK	HSF1	WT_Control_G	530.807	2	834.439	1	y7	33.09	2717
LLTDVQLMK	HSF1	WT_Control_G	530.807	2	733.391	1	y6	33.27	498042
LLTDVQLMK	HSF1	WT_Control_G	530.807	2	618.364	1	y5	33.02	0
LLTDVQLMK	HSF1	WT_Control_G	530.807	2	542.318	1	b5	33.27	1652683
LLTDVQLMK	HSF1	WT_Control_G	530.807	2	670.377	1	b6	33.02	0
LLTDVQLMK	HSF1	WT_Control_G	530.807	2	783.461	1	b7	33.3	2589244
LIVDPALDPALR	SETD1A	WT_Control_G	646.882	2	646.882	2	precursor	43.42	1279970
LIVDPALDPALR	SETD1A	WT_Control_G	646.882	2	647.384	2	precursor [M+1]	43.48	1167797
LIVDPALDPALR	SETD1A	WT_Control_G	646.882	2	647.885	2	precursor [M+2]	43.42	233521
LIVDPALDPALR	SETD1A	WT_Control_G	646.882	2	852.494	1	y8	43.45	1185599
LIVDPALDPALR	SETD1A	WT_Control_G	646.882	2	755.441	1	y7	43.45	86117
LIVDPALDPALR	SETD1A	WT_Control_G	646.882	2	684.404	1	y6	43.48	103339
LIVDPALDPALR	SETD1A	WT_Control_G	646.882	2	456.293	1	y4	43.48	423526
LIVDPALDPALR	SETD1A	WT_Control_G	646.882	2	426.751	2	y8	43.45	383787
LIVDPALDPALR	SETD1A	WT_Control_G	646.882	2	228.65	2	y4	43.3	0
LIVDPALDPALR	SETD1A	WT_Control_G	646.882	2	441.271	1	b4	43.45	76495
LIVDPALDPALR	SETD1A	WT_Control_G	646.882	2	722.445	1	b7	43.3	0
LIVDPALDPALR	SETD1A	WT_Control_G	646.882	2	837.472	1	b8	43.48	3153
LIVDPALDPALR	SETD1A	WT_Control_G	646.882	2	934.524	1	b9	43.3	0
LIVDPALDPALR	SETD1A	WT_Control_G	646.882	2	221.139	2	b4	43.3	0
LIVDPALDPALR	SETD1A	WT_Control_G	646.882	2	419.239	2	b8	43.3	0
QLTFEEIAK	PSMD13	WT_Control_G	539.793	2	539.793	2	precursor	34.33	9975981
QLTFEEIAK	PSMD13	WT_Control_G	539.793	2	540.294	2	precursor [M+1]	34.25	3818350
QLTFEEIAK	PSMD13	WT_Control_G	539.793	2	540.795	2	precursor [M+2]	34.25	1167600
QLTFEEIAK	PSMD13	WT_Control_G	539.793	2	950.519	1	y8	34.25	203386
QLTFEEIAK	PSMD13	WT_Control_G	539.793	2	837.435	1	y7	34.25	2057979
QLTFEEIAK	PSMD13	WT_Control_G	539.793	2	736.388	1	y6	34.25	1127859
QLTFEEIAK	PSMD13	WT_Control_G	539.793	2	589.319	1	y5	34.25	1097030
QLTFEEIAK	PSMD13	WT_Control_G	539.793	2	460.277	1	y4	34.25	355688
QLTFEEIAK	PSMD13	WT_Control_G	539.793	2	331.234	1	y3	34.25	222360
QLTFEEIAK	PSMD13	WT_Control_G	539.793	2	218.15	1	y2	34.25	392520
QLTFEEIAK	PSMD13	WT_Control_G	539.793	2	147.113	1	y1	34.01	0
QLTFEEIAK	PSMD13	WT_Control_G	539.793	2	368.697	2	y6	34.25	117981
QLTFEEIAK	PSMD13	WT_Control_G	539.793	2	242.15	1	b2	34.25	145153
LELWCTDVK	PSMD13	WT_Control_G	582.292	2	582.292	2	precursor	40.02	3042971
LELWCTDVK	PSMD13	WT_Control_G	582.292	2	582.793	2	precursor [M+1]	40.02	1609808
LELWCTDVK	PSMD13	WT_Control_G	582.292	2	583.294	2	precursor [M+2]	40.14	883838
LELWCTDVK	PSMD13	WT_Control_G	582.292	2	1050.49	1	y8	40.02	339806
LELWCTDVK	PSMD13	WT_Control_G	582.292	2	921.45	1	y7	40.02	1184956
LELWCTDVK	PSMD13	WT_Control_G	582.292	2	808.366	1	y6	40.02	878174
LELWCTDVK	PSMD13	WT_Control_G	582.292	2	622.286	1	y5	40.02	515495
LELWCTDVK	PSMD13	WT_Control_G	582.292	2	462.256	1	y4	40.02	126022
LELWCTDVK	PSMD13	WT_Control_G	582.292	2	147.113	1	y1	39.82	0
LELWCTDVK	PSMD13	WT_Control_G	582.292	2	243.134	1	b2	40.02	626862
LELWCTDVK	PSMD13	WT_Control_G	582.292	2	356.218	1	b3	40.02	85954
IVSNASCTTNCLAPLAK	GAPDH	WT_Control_G	910.456	2	910.456	2	precursor	27.28	58280368
IVSNASCTTNCLAPLAK	GAPDH	WT_Control_G	910.456	2	910.957	2	precursor [M+1]	27.3	56795956
IVSNASCTTNCLAPLAK	GAPDH	WT_Control_G	910.456	2	911.458	2	precursor [M+2]	27.28	30524182
IVSNASCTTNCLAPLAK	GAPDH	WT_Control_G	910.456	2	1607.75	1	y15	27.06	0
IVSNASCTTNCLAPLAK	GAPDH	WT_Control_G	910.456	2	1406.68	1	y13	27.26	1981128
IVSNASCTTNCLAPLAK	GAPDH	WT_Control_G	910.456	2	1335.64	1	y12	27.26	6378384
IVSNASCTTNCLAPLAK	GAPDH	WT_Control_G	910.456	2	1248.61	1	y11	27.26	3284286
IVSNASCTTNCLAPLAK	GAPDH	WT_Control_G	910.456	2	1088.58	1	y10	27.26	2732405
IVSNASCTTNCLAPLAK	GAPDH	WT_Control_G	910.456	2	987.529	1	y9	27.26	1894178
IVSNASCTTNCLAPLAK	GAPDH	WT_Control_G	910.456	2	886.481	1	y8	27.26	1193119
IVSNASCTTNCLAPLAK	GAPDH	WT_Control_G	910.456	2	499.324	1	y5	27.26	1741404
IVSNASCTTNCLAPLAK	GAPDH	WT_Control_G	910.456	2	428.287	1	y4	27.26	6319793
IVSNASCTTNCLAPLAK	GAPDH	WT_Control_G	910.456	2	213.16	1	b2	27.26	794153
VPTPNVSVVDLTCR	GAPDH	WT_Control_G	778.909	2	778.909	2	precursor	38.77	122880088
VPTPNVSVVDLTCR	GAPDH	WT_Control_G	778.909	2	779.41	2	precursor [M+1]	38.77	99948552
VPTPNVSVVDLTCR	GAPDH	WT_Control_G	778.909	2	779.911	2	precursor [M+2]	38.74	48181708
VPTPNVSVVDLTCR	GAPDH	WT_Control_G	778.909	2	1360.69	1	y12	38.77	6839865
VPTPNVSVVDLTCR	GAPDH	WT_Control_G	778.909	2	1259.64	1	y11	38.77	17130850
VPTPNVSVVDLTCR	GAPDH	WT_Control_G	778.909	2	1162.59	1	y10	38.77	2767249
VPTPNVSVVDLTCR	GAPDH	WT_Control_G	778.909	2	1048.55	1	y9	38.77	3872399
VPTPNVSVVDLTCR	GAPDH	WT_Control_G	778.909	2	949.477	1	y8	38.77	10872105
VPTPNVSVVDLTCR	GAPDH	WT_Control_G	778.909	2	763.377	1	y6	38.77	4067009
VPTPNVSVVDLTCR	GAPDH	WT_Control_G	778.909	2	549.281	1	y4	38.77	2788155
VPTPNVSVVDLTCR	GAPDH	WT_Control_G	778.909	2	729.374	2	y13	38.77	4269080
VPTPNVSVVDLTCR	GAPDH	WT_Control_G	778.909	2	630.324	2	y11	38.77	11024471
VPTPNVSVVDLTCR	GAPDH	WT_Control_G	778.909	2	298.176	1	b3	38.77	2378843
GTQGVVTNFEIFR	EIF3B	WT_Control_G	734.383	2	734.383	2	precursor	45.36	2103378
GTQGVVTNFEIFR	EIF3B	WT_Control_G	734.383	2	734.885	2	precursor [M+1]	45.38	1682269
GTQGVVTNFEIFR	EIF3B	WT_Control_G	734.383	2	735.386	2	precursor [M+2]	45.3	177371
GTQGVVTNFEIFR	EIF3B	WT_Control_G	734.383	2	1025.54	1	y8	45.34	1113553
GTQGVVTNFEIFR	EIF3B	WT_Control_G	734.383	2	926.473	1	y7	45.34	661599
GTQGVVTNFEIFR	EIF3B	WT_Control_G	734.383	2	825.425	1	y6	45.34	177580
GTQGVVTNFEIFR	EIF3B	WT_Control_G	734.383	2	757.384	1	b8	45.22	0
GTQGVVTNFEIFR	EIF3B	WT_Control_G	734.383	2	904.452	1	b9	45.26	20917
GTQGVVTNFEIFR	EIF3B	WT_Control_G	734.383	2	1033.49	1	b10	45.22	0
GHPSAGAEEEGGSDGSAAEAEPR	EIF3B	WT_Control_G	723.309	3	723.309	3	precursor	32.62	0
GHPSAGAEEEGGSDGSAAEAEPR	EIF3B	WT_Control_G	723.309	3	723.643	3	precursor [M+1]	32.62	0
GHPSAGAEEEGGSDGSAAEAEPR	EIF3B	WT_Control_G	723.309	3	723.977	3	precursor [M+2]	32.62	0
GHPSAGAEEEGGSDGSAAEAEPR	EIF3B	WT_Control_G	723.309	3	887.422	1	y9	32.62	0
GHPSAGAEEEGGSDGSAAEAEPR	EIF3B	WT_Control_G	723.309	3	830.4	1	y8	32.62	0
GHPSAGAEEEGGSDGSAAEAEPR	EIF3B	WT_Control_G	723.309	3	743.368	1	y7	32.86	17004
GHPSAGAEEEGGSDGSAAEAEPR	EIF3B	WT_Control_G	723.309	3	987.42	2	y21	32.62	0
GHPSAGAEEEGGSDGSAAEAEPR	EIF3B	WT_Control_G	723.309	3	831.348	2	y17	32.62	0
GHPSAGAEEEGGSDGSAAEAEPR	EIF3B	WT_Control_G	723.309	3	795.829	2	y16	32.62	0
GHPSAGAEEEGGSDGSAAEAEPR	EIF3B	WT_Control_G	723.309	3	731.308	2	y15	32.62	0
GHPSAGAEEEGGSDGSAAEAEPR	EIF3B	WT_Control_G	723.309	3	836.353	1	b9	32.83	56502
GHPSAGAEEEGGSDGSAAEAEPR	EIF3B	WT_Control_G	723.309	3	965.396	1	b10	32.79	122999
GHPSAGAEEEGGSDGSAAEAEPR	EIF3B	WT_Control_G	723.309	3	1022.42	1	b11	32.62	0
GHPSAGAEEEGGSDGSAAEAEPR	EIF3B	WT_Control_G	723.309	3	748.798	2	b17	32.62	0
GHPSAGAEEEGGSDGSAAEAEPR	EIF3B	WT_Control_G	723.309	3	784.316	2	b18	32.62	0
GHPSAGAEEEGGSDGSAAEAEPR	EIF3B	WT_Control_G	723.309	3	848.838	2	b19	32.62	0
GHPSAGAEEEGGSDGSAAEAEPR	EIF3B	WT_Control_G	723.309	3	948.878	2	b21	32.62	0
AFLDSLPDVK	OGT	WT_Control_G	552.8	2	552.8	2	precursor	41.89	627712704
AFLDSLPDVK	OGT	WT_Control_G	552.8	2	553.302	2	precursor [M+1]	41.89	381502944
AFLDSLPDVK	OGT	WT_Control_G	552.8	2	553.803	2	precursor [M+2]	41.89	126835272
AFLDSLPDVK	OGT	WT_Control_G	552.8	2	1033.56	1	y9	41.92	4523141
AFLDSLPDVK	OGT	WT_Control_G	552.8	2	886.488	1	y8	41.89	170858144
AFLDSLPDVK	OGT	WT_Control_G	552.8	2	773.404	1	y7	41.89	145802592
AFLDSLPDVK	OGT	WT_Control_G	552.8	2	658.377	1	y6	41.89	58741148
AFLDSLPDVK	OGT	WT_Control_G	552.8	2	571.345	1	y5	41.89	12353726
AFLDSLPDVK	OGT	WT_Control_G	552.8	2	458.261	1	y4	41.89	77173528
AFLDSLPDVK	OGT	WT_Control_G	552.8	2	246.181	1	y2	41.89	23964690
AFLDSLPDVK	OGT	WT_Control_G	552.8	2	147.113	1	y1	41.69	0
AFLDSLPDVK	OGT	WT_Control_G	552.8	2	219.113	1	b2	41.89	46129948
AFLDSLPDVK	OGT	WT_Control_G	552.8	2	332.197	1	b3	41.92	6401684
GSVAEAEDCYNTALR	OGT	WT_Control_G	828.37	2	828.37	2	precursor	24.96	424027648
GSVAEAEDCYNTALR	OGT	WT_Control_G	828.37	2	828.872	2	precursor [M+1]	24.98	355710528
GSVAEAEDCYNTALR	OGT	WT_Control_G	828.37	2	829.372	2	precursor [M+2]	24.98	175905376
GSVAEAEDCYNTALR	OGT	WT_Control_G	828.37	2	1412.61	1	y12	24.98	23173536
GSVAEAEDCYNTALR	OGT	WT_Control_G	828.37	2	1341.57	1	y11	24.98	38768364
GSVAEAEDCYNTALR	OGT	WT_Control_G	828.37	2	1212.53	1	y10	24.98	64455344
GSVAEAEDCYNTALR	OGT	WT_Control_G	828.37	2	1141.49	1	y9	24.98	45753776
GSVAEAEDCYNTALR	OGT	WT_Control_G	828.37	2	1012.45	1	y8	24.98	35673700
GSVAEAEDCYNTALR	OGT	WT_Control_G	828.37	2	897.425	1	y7	24.98	17608452
GSVAEAEDCYNTALR	OGT	WT_Control_G	828.37	2	737.394	1	y6	24.98	8073910
GSVAEAEDCYNTALR	OGT	WT_Control_G	828.37	2	574.331	1	y5	24.98	6649738
GSVAEAEDCYNTALR	OGT	WT_Control_G	828.37	2	244.129	1	b3	24.98	3586321
GSVAEAEDCYNTALR	OGT	WT_Control_G	828.37	2	315.166	1	b4	24.98	5848110
QNPLLAEAYSNLGNVYK	OGT	WT_Control_G	947.489	2	947.489	2	precursor	47.65	114560208
QNPLLAEAYSNLGNVYK	OGT	WT_Control_G	947.489	2	947.99	2	precursor [M+1]	47.65	113175176
QNPLLAEAYSNLGNVYK	OGT	WT_Control_G	947.489	2	948.492	2	precursor [M+2]	47.65	62491016
QNPLLAEAYSNLGNVYK	OGT	WT_Control_G	947.489	2	1651.87	1	y15	47.28	0
QNPLLAEAYSNLGNVYK	OGT	WT_Control_G	947.489	2	1441.73	1	y13	47.65	9410589
QNPLLAEAYSNLGNVYK	OGT	WT_Control_G	947.489	2	1328.65	1	y12	47.65	19472232
QNPLLAEAYSNLGNVYK	OGT	WT_Control_G	947.489	2	1257.61	1	y11	47.65	10825032
QNPLLAEAYSNLGNVYK	OGT	WT_Control_G	947.489	2	1128.57	1	y10	47.65	8192263
QNPLLAEAYSNLGNVYK	OGT	WT_Control_G	947.489	2	1057.53	1	y9	47.65	6671545
QNPLLAEAYSNLGNVYK	OGT	WT_Control_G	947.489	2	894.468	1	y8	47.65	4440153
QNPLLAEAYSNLGNVYK	OGT	WT_Control_G	947.489	2	580.309	1	y5	47.65	2282025
QNPLLAEAYSNLGNVYK	OGT	WT_Control_G	947.489	2	243.109	1	b2	47.65	2763490
QNPLLAEAYSNLGNVYK	OGT	WT_Control_G	947.489	2	453.246	1	b4	47.65	2161295
YSNDLYELQASR	HCFC1	WT_Control_G	729.847	2	729.847	2	precursor	29.32	44148840
YSNDLYELQASR	HCFC1	WT_Control_G	729.847	2	730.348	2	precursor [M+1]	29.35	48659056
YSNDLYELQASR	HCFC1	WT_Control_G	729.847	2	730.849	2	precursor [M+2]	29.32	19805852
YSNDLYELQASR	HCFC1	WT_Control_G	729.847	2	1295.62	1	y11	29.29	2105078
YSNDLYELQASR	HCFC1	WT_Control_G	729.847	2	1208.59	1	y10	29.29	2754531
YSNDLYELQASR	HCFC1	WT_Control_G	729.847	2	1094.55	1	y9	29.29	2500560
YSNDLYELQASR	HCFC1	WT_Control_G	729.847	2	979.521	1	y8	29.29	3287963
YSNDLYELQASR	HCFC1	WT_Control_G	729.847	2	866.437	1	y7	29.29	9921793
YSNDLYELQASR	HCFC1	WT_Control_G	729.847	2	703.373	1	y6	29.29	4373292
YSNDLYELQASR	HCFC1	WT_Control_G	729.847	2	574.331	1	y5	29.29	2180076
YSNDLYELQASR	HCFC1	WT_Control_G	729.847	2	461.247	1	y4	29.29	1226792
YSNDLYELQASR	HCFC1	WT_Control_G	729.847	2	251.103	1	b2	29.32	714865
YSNDLYELQASR	HCFC1	WT_Control_G	729.847	2	480.173	1	b4	29.29	1545146
APVTVTSLPASVR	HCFC1	WT_Control_G	649.377	2	649.377	2	precursor	30.44	52999624
APVTVTSLPASVR	HCFC1	WT_Control_G	649.377	2	649.879	2	precursor [M+1]	30.41	34434292
APVTVTSLPASVR	HCFC1	WT_Control_G	649.377	2	650.38	2	precursor [M+2]	30.41	12879329
APVTVTSLPASVR	HCFC1	WT_Control_G	649.377	2	1129.66	1	y11	30.44	3272890
APVTVTSLPASVR	HCFC1	WT_Control_G	649.377	2	1030.59	1	y10	30.44	9660785
APVTVTSLPASVR	HCFC1	WT_Control_G	649.377	2	929.541	1	y9	30.44	4934536
APVTVTSLPASVR	HCFC1	WT_Control_G	649.377	2	830.473	1	y8	30.44	11478005
APVTVTSLPASVR	HCFC1	WT_Control_G	649.377	2	729.425	1	y7	30.44	3560244
APVTVTSLPASVR	HCFC1	WT_Control_G	649.377	2	642.393	1	y6	30.44	1245854
APVTVTSLPASVR	HCFC1	WT_Control_G	649.377	2	529.309	1	y5	30.44	3239144
APVTVTSLPASVR	HCFC1	WT_Control_G	649.377	2	169.097	1	b2	30.18	0
APVTVTSLPASVR	HCFC1	WT_Control_G	649.377	2	268.166	1	b3	30.44	999503
APVTVTSLPASVR	HCFC1	WT_Control_G	649.377	2	369.213	1	b4	30.44	1284514
GPFSEISAFK	HCFC1	WT_Control_G	541.779	2	541.779	2	precursor	41.32	69141344
GPFSEISAFK	HCFC1	WT_Control_G	541.779	2	542.281	2	precursor [M+1]	41.38	44550412
GPFSEISAFK	HCFC1	WT_Control_G	541.779	2	542.782	2	precursor [M+2]	41.47	9029041
GPFSEISAFK	HCFC1	WT_Control_G	541.779	2	928.477	1	y8	41.53	12208593
GPFSEISAFK	HCFC1	WT_Control_G	541.779	2	781.409	1	y7	41.53	13307541
GPFSEISAFK	HCFC1	WT_Control_G	541.779	2	694.377	1	y6	41.53	3094192
GPFSEISAFK	HCFC1	WT_Control_G	541.779	2	565.334	1	y5	41.5	2668547
GPFSEISAFK	HCFC1	WT_Control_G	541.779	2	452.25	1	y4	41.5	2499083
GPFSEISAFK	HCFC1	WT_Control_G	541.779	2	294.181	1	y2	41.5	1497264
GPFSEISAFK	HCFC1	WT_Control_G	541.779	2	147.113	1	y1	41	0
GPFSEISAFK	HCFC1	WT_Control_G	541.779	2	513.269	2	y9	41.56	2561749
GPFSEISAFK	HCFC1	WT_Control_G	541.779	2	155.082	1	b2	41	0
GPFSEISAFK	HCFC1	WT_Control_G	541.779	2	302.15	1	b3	41.56	1042470
YGEYFPGTGDLR	HDAC1	WT_Control_G	687.82	2	687.82	2	precursor	35.6	6028672
YGEYFPGTGDLR	HDAC1	WT_Control_G	687.82	2	688.321	2	precursor [M+1]	35.67	4538873
YGEYFPGTGDLR	HDAC1	WT_Control_G	687.82	2	688.823	2	precursor [M+2]	35.67	986699
YGEYFPGTGDLR	HDAC1	WT_Control_G	687.82	2	1211.57	1	y11	35.67	252376
YGEYFPGTGDLR	HDAC1	WT_Control_G	687.82	2	1025.51	1	y9	35.67	579101
YGEYFPGTGDLR	HDAC1	WT_Control_G	687.82	2	862.442	1	y8	35.67	850556
YGEYFPGTGDLR	HDAC1	WT_Control_G	687.82	2	715.373	1	y7	35.67	3050368
YGEYFPGTGDLR	HDAC1	WT_Control_G	687.82	2	460.251	1	y4	35.64	33541
YGEYFPGTGDLR	HDAC1	WT_Control_G	687.82	2	288.203	1	y2	35.67	398094
YGEYFPGTGDLR	HDAC1	WT_Control_G	687.82	2	358.19	2	y7	35.64	130739
YGEYFPGTGDLR	HDAC1	WT_Control_G	687.82	2	221.092	1	b2	35.67	230313
YGEYFPGTGDLR	HDAC1	WT_Control_G	687.82	2	350.135	1	b3	35.67	717901
YGEYFPGTGDLR	HDAC1	WT_Control_G	687.82	2	513.198	1	b4	35.67	174296
YYAVNYPLR	HDAC1	WT_Control_G	579.801	2	579.801	2	precursor	31.8	563272
YYAVNYPLR	HDAC1	WT_Control_G	579.801	2	580.302	2	precursor [M+1]	31.84	862491
YYAVNYPLR	HDAC1	WT_Control_G	579.801	2	580.804	2	precursor [M+2]	31.62	495143
YYAVNYPLR	HDAC1	WT_Control_G	579.801	2	832.468	1	y7	31.66	397632
YYAVNYPLR	HDAC1	WT_Control_G	579.801	2	761.43	1	y6	31.69	113143
YYAVNYPLR	HDAC1	WT_Control_G	579.801	2	662.362	1	y5	31.69	126222
YYAVNYPLR	HDAC1	WT_Control_G	579.801	2	385.256	1	y3	31.69	13269
YYAVNYPLR	HDAC1	WT_Control_G	579.801	2	193.132	2	y3	31.45	0
YYAVNYPLR	HDAC1	WT_Control_G	579.801	2	611.282	1	b5	31.45	0
YYAVNYPLR	HDAC1	WT_Control_G	579.801	2	774.346	1	b6	31.45	0
YYAVNYPLR	HDAC1	WT_Control_G	579.801	2	871.398	1	b7	31.45	0
YYAVNYPLR	HDAC1	WT_Control_G	579.801	2	387.676	2	b6	31.45	0
LLTIGDANGEIQR	CARM1	WT_Stressed_E	700.381	2	700.381	2	precursor	30.6	3163302
LLTIGDANGEIQR	CARM1	WT_Stressed_E	700.381	2	700.882	2	precursor [M+1]	30.63	1609828
LLTIGDANGEIQR	CARM1	WT_Stressed_E	700.381	2	701.383	2	precursor [M+2]	30.56	228760
LLTIGDANGEIQR	CARM1	WT_Stressed_E	700.381	2	1173.59	1	y11	30.6	454808
LLTIGDANGEIQR	CARM1	WT_Stressed_E	700.381	2	1072.54	1	y10	30.6	300380
LLTIGDANGEIQR	CARM1	WT_Stressed_E	700.381	2	959.454	1	y9	30.6	1067221
LLTIGDANGEIQR	CARM1	WT_Stressed_E	700.381	2	902.433	1	y8	30.6	193214
LLTIGDANGEIQR	CARM1	WT_Stressed_E	700.381	2	787.406	1	y7	30.6	194587
LLTIGDANGEIQR	CARM1	WT_Stressed_E	700.381	2	716.369	1	y6	30.6	119997
LLTIGDANGEIQR	CARM1	WT_Stressed_E	700.381	2	602.326	1	y5	30.6	91501
LLTIGDANGEIQR	CARM1	WT_Stressed_E	700.381	2	536.773	2	y10	30.6	40980
LLTIGDANGEIQR	CARM1	WT_Stressed_E	700.381	2	227.175	1	b2	30.6	151621
LLTIGDANGEIQR	CARM1	WT_Stressed_E	700.381	2	328.223	1	b3	30.6	165719
GAAVDEYFR	CARM1	WT_Stressed_E	514.246	2	514.246	2	precursor	18.08	24302538
GAAVDEYFR	CARM1	WT_Stressed_E	514.246	2	514.747	2	precursor [M+1]	18.12	1375034
GAAVDEYFR	CARM1	WT_Stressed_E	514.246	2	515.249	2	precursor [M+2]	17.92	230827
GAAVDEYFR	CARM1	WT_Stressed_E	514.246	2	828.389	1	y6	18.15	2507
GAAVDEYFR	CARM1	WT_Stressed_E	514.246	2	729.32	1	y5	17.92	0
GAAVDEYFR	CARM1	WT_Stressed_E	514.246	2	614.293	1	y4	18.06	55091
GAAVDEYFR	CARM1	WT_Stressed_E	514.246	2	543.241	1	b6	18.12	4050
GAAVDEYFR	CARM1	WT_Stressed_E	514.246	2	706.304	1	b7	17.92	0
GAAVDEYFR	CARM1	WT_Stressed_E	514.246	2	853.373	1	b8	18.09	25326
SIDERPLSSSTLVR	HSF1	WT_Stressed_E	780.423	2	780.423	2	precursor	48.37	337100
SIDERPLSSSTLVR	HSF1	WT_Stressed_E	780.423	2	780.924	2	precursor [M+1]	48.45	209948
SIDERPLSSSTLVR	HSF1	WT_Stressed_E	780.423	2	781.426	2	precursor [M+2]	48.35	233555
SIDERPLSSSTLVR	HSF1	WT_Stressed_E	780.423	2	1115.65	1	y10	48.43	407485
SIDERPLSSSTLVR	HSF1	WT_Stressed_E	780.423	2	959.552	1	y9	48.31	0
SIDERPLSSSTLVR	HSF1	WT_Stressed_E	780.423	2	862.499	1	y8	48.31	0
SIDERPLSSSTLVR	HSF1	WT_Stressed_E	780.423	2	480.28	2	y9	48.31	0
SIDERPLSSSTLVR	HSF1	WT_Stressed_E	780.423	2	601.294	1	b5	48.31	7649
SIDERPLSSSTLVR	HSF1	WT_Stressed_E	780.423	2	811.431	1	b7	48.56	2905
SIDERPLSSSTLVR	HSF1	WT_Stressed_E	780.423	2	898.463	1	b8	48.31	0
SIDERPLSSSTLVR	HSF1	WT_Stressed_E	780.423	2	985.495	1	b9	48.31	0
SIDERPLSSSTLVR	HSF1	WT_Stressed_E	780.423	2	301.151	2	b5	48.31	0
LLTDVQLMK	HSF1	WT_Stressed_E	530.807	2	530.807	2	precursor	32.54	2058427
LLTDVQLMK	HSF1	WT_Stressed_E	530.807	2	531.309	2	precursor [M+1]	32.4	440265
LLTDVQLMK	HSF1	WT_Stressed_E	530.807	2	531.809	2	precursor [M+2]	32.58	77788
LLTDVQLMK	HSF1	WT_Stressed_E	530.807	2	834.439	1	y7	32.4	0
LLTDVQLMK	HSF1	WT_Stressed_E	530.807	2	733.391	1	y6	32.54	116755
LLTDVQLMK	HSF1	WT_Stressed_E	530.807	2	618.364	1	y5	32.4	0
LLTDVQLMK	HSF1	WT_Stressed_E	530.807	2	542.318	1	b5	32.51	322742
LLTDVQLMK	HSF1	WT_Stressed_E	530.807	2	670.377	1	b6	32.4	0
LLTDVQLMK	HSF1	WT_Stressed_E	530.807	2	783.461	1	b7	32.51	461846
LIVDPALDPALR	SETD1A	WT_Stressed_E	646.882	2	646.882	2	precursor	43.31	266714
LIVDPALDPALR	SETD1A	WT_Stressed_E	646.882	2	647.384	2	precursor [M+1]	43.37	65817
LIVDPALDPALR	SETD1A	WT_Stressed_E	646.882	2	647.885	2	precursor [M+2]	43.08	0
LIVDPALDPALR	SETD1A	WT_Stressed_E	646.882	2	852.494	1	y8	43.28	378038
LIVDPALDPALR	SETD1A	WT_Stressed_E	646.882	2	755.441	1	y7	43.28	22198
LIVDPALDPALR	SETD1A	WT_Stressed_E	646.882	2	684.404	1	y6	43.25	25548
LIVDPALDPALR	SETD1A	WT_Stressed_E	646.882	2	456.293	1	y4	43.28	139348
LIVDPALDPALR	SETD1A	WT_Stressed_E	646.882	2	426.751	2	y8	43.28	138443
LIVDPALDPALR	SETD1A	WT_Stressed_E	646.882	2	228.65	2	y4	43.08	0
LIVDPALDPALR	SETD1A	WT_Stressed_E	646.882	2	441.271	1	b4	43.28	21318
LIVDPALDPALR	SETD1A	WT_Stressed_E	646.882	2	722.445	1	b7	43.08	0
LIVDPALDPALR	SETD1A	WT_Stressed_E	646.882	2	837.472	1	b8	43.08	0
LIVDPALDPALR	SETD1A	WT_Stressed_E	646.882	2	934.524	1	b9	43.08	0
LIVDPALDPALR	SETD1A	WT_Stressed_E	646.882	2	221.139	2	b4	43.08	0
LIVDPALDPALR	SETD1A	WT_Stressed_E	646.882	2	419.239	2	b8	43.08	0
QLTFEEIAK	PSMD13	WT_Stressed_E	539.793	2	539.793	2	precursor	33.55	1127813
QLTFEEIAK	PSMD13	WT_Stressed_E	539.793	2	540.294	2	precursor [M+1]	33.55	520208
QLTFEEIAK	PSMD13	WT_Stressed_E	539.793	2	540.795	2	precursor [M+2]	33.37	458880
QLTFEEIAK	PSMD13	WT_Stressed_E	539.793	2	950.519	1	y8	33.55	40064
QLTFEEIAK	PSMD13	WT_Stressed_E	539.793	2	837.435	1	y7	33.58	393153
QLTFEEIAK	PSMD13	WT_Stressed_E	539.793	2	736.388	1	y6	33.58	226901
QLTFEEIAK	PSMD13	WT_Stressed_E	539.793	2	589.319	1	y5	33.58	224838
QLTFEEIAK	PSMD13	WT_Stressed_E	539.793	2	460.277	1	y4	33.55	75662
QLTFEEIAK	PSMD13	WT_Stressed_E	539.793	2	331.234	1	y3	33.55	45428
QLTFEEIAK	PSMD13	WT_Stressed_E	539.793	2	218.15	1	y2	33.55	82930
QLTFEEIAK	PSMD13	WT_Stressed_E	539.793	2	147.113	1	y1	33.37	0
QLTFEEIAK	PSMD13	WT_Stressed_E	539.793	2	368.697	2	y6	33.58	20803
QLTFEEIAK	PSMD13	WT_Stressed_E	539.793	2	242.15	1	b2	33.58	30475
LELWCTDVK	PSMD13	WT_Stressed_E	582.292	2	582.292	2	precursor	39.2	797374
LELWCTDVK	PSMD13	WT_Stressed_E	582.292	2	582.793	2	precursor [M+1]	39.14	0
LELWCTDVK	PSMD13	WT_Stressed_E	582.292	2	583.294	2	precursor [M+2]	39.26	234342
LELWCTDVK	PSMD13	WT_Stressed_E	582.292	2	1050.49	1	y8	39.35	78204
LELWCTDVK	PSMD13	WT_Stressed_E	582.292	2	921.45	1	y7	39.35	312203
LELWCTDVK	PSMD13	WT_Stressed_E	582.292	2	808.366	1	y6	39.35	210204
LELWCTDVK	PSMD13	WT_Stressed_E	582.292	2	622.286	1	y5	39.35	134314
LELWCTDVK	PSMD13	WT_Stressed_E	582.292	2	462.256	1	y4	39.35	28155
LELWCTDVK	PSMD13	WT_Stressed_E	582.292	2	147.113	1	y1	39.14	0
LELWCTDVK	PSMD13	WT_Stressed_E	582.292	2	243.134	1	b2	39.35	166789
LELWCTDVK	PSMD13	WT_Stressed_E	582.292	2	356.218	1	b3	39.38	10259
IVSNASCTTNCLAPLAK	GAPDH	WT_Stressed_E	910.456	2	910.456	2	precursor	26.75	23429048
IVSNASCTTNCLAPLAK	GAPDH	WT_Stressed_E	910.456	2	910.957	2	precursor [M+1]	26.79	19751092
IVSNASCTTNCLAPLAK	GAPDH	WT_Stressed_E	910.456	2	911.458	2	precursor [M+2]	26.75	14516313
IVSNASCTTNCLAPLAK	GAPDH	WT_Stressed_E	910.456	2	1607.75	1	y15	26.54	0
IVSNASCTTNCLAPLAK	GAPDH	WT_Stressed_E	910.456	2	1406.68	1	y13	26.77	668864
IVSNASCTTNCLAPLAK	GAPDH	WT_Stressed_E	910.456	2	1335.64	1	y12	26.77	2197056
IVSNASCTTNCLAPLAK	GAPDH	WT_Stressed_E	910.456	2	1248.61	1	y11	26.75	1167576
IVSNASCTTNCLAPLAK	GAPDH	WT_Stressed_E	910.456	2	1088.58	1	y10	26.77	968653
IVSNASCTTNCLAPLAK	GAPDH	WT_Stressed_E	910.456	2	987.529	1	y9	26.77	657752
IVSNASCTTNCLAPLAK	GAPDH	WT_Stressed_E	910.456	2	886.481	1	y8	26.77	425682
IVSNASCTTNCLAPLAK	GAPDH	WT_Stressed_E	910.456	2	499.324	1	y5	26.77	661356
IVSNASCTTNCLAPLAK	GAPDH	WT_Stressed_E	910.456	2	428.287	1	y4	26.77	2398799
IVSNASCTTNCLAPLAK	GAPDH	WT_Stressed_E	910.456	2	213.16	1	b2	26.77	284137
VPTPNVSVVDLTCR	GAPDH	WT_Stressed_E	778.909	2	778.909	2	precursor	38.33	39414240
VPTPNVSVVDLTCR	GAPDH	WT_Stressed_E	778.909	2	779.41	2	precursor [M+1]	38.3	31624674
VPTPNVSVVDLTCR	GAPDH	WT_Stressed_E	778.909	2	779.911	2	precursor [M+2]	38.3	14173902
VPTPNVSVVDLTCR	GAPDH	WT_Stressed_E	778.909	2	1360.69	1	y12	38.33	2790068
VPTPNVSVVDLTCR	GAPDH	WT_Stressed_E	778.909	2	1259.64	1	y11	38.33	6796820
VPTPNVSVVDLTCR	GAPDH	WT_Stressed_E	778.909	2	1162.59	1	y10	38.33	1136259
VPTPNVSVVDLTCR	GAPDH	WT_Stressed_E	778.909	2	1048.55	1	y9	38.33	1540956
VPTPNVSVVDLTCR	GAPDH	WT_Stressed_E	778.909	2	949.477	1	y8	38.33	4496775
VPTPNVSVVDLTCR	GAPDH	WT_Stressed_E	778.909	2	763.377	1	y6	38.33	1655069
VPTPNVSVVDLTCR	GAPDH	WT_Stressed_E	778.909	2	549.281	1	y4	38.33	1120484
VPTPNVSVVDLTCR	GAPDH	WT_Stressed_E	778.909	2	729.374	2	y13	38.33	1702488
VPTPNVSVVDLTCR	GAPDH	WT_Stressed_E	778.909	2	630.324	2	y11	38.33	4339603
VPTPNVSVVDLTCR	GAPDH	WT_Stressed_E	778.909	2	298.176	1	b3	38.33	1018016
GTQGVVTNFEIFR	EIF3B	WT_Stressed_E	734.383	2	734.383	2	precursor	44.92	1606426
GTQGVVTNFEIFR	EIF3B	WT_Stressed_E	734.383	2	734.885	2	precursor [M+1]	44.88	874119
GTQGVVTNFEIFR	EIF3B	WT_Stressed_E	734.383	2	735.386	2	precursor [M+2]	44.84	528278
GTQGVVTNFEIFR	EIF3B	WT_Stressed_E	734.383	2	1025.54	1	y8	44.9	618034
GTQGVVTNFEIFR	EIF3B	WT_Stressed_E	734.383	2	926.473	1	y7	44.92	367929
GTQGVVTNFEIFR	EIF3B	WT_Stressed_E	734.383	2	825.425	1	y6	44.9	85197
GTQGVVTNFEIFR	EIF3B	WT_Stressed_E	734.383	2	757.384	1	b8	45.11	3367
GTQGVVTNFEIFR	EIF3B	WT_Stressed_E	734.383	2	904.452	1	b9	45.03	12901
GTQGVVTNFEIFR	EIF3B	WT_Stressed_E	734.383	2	1033.49	1	b10	44.78	0
GHPSAGAEEEGGSDGSAAEAEPR	EIF3B	WT_Stressed_E	723.309	3	723.309	3	precursor	31.94	0
GHPSAGAEEEGGSDGSAAEAEPR	EIF3B	WT_Stressed_E	723.309	3	723.643	3	precursor [M+1]	31.94	0
GHPSAGAEEEGGSDGSAAEAEPR	EIF3B	WT_Stressed_E	723.309	3	723.977	3	precursor [M+2]	31.94	0
GHPSAGAEEEGGSDGSAAEAEPR	EIF3B	WT_Stressed_E	723.309	3	887.422	1	y9	31.94	0
GHPSAGAEEEGGSDGSAAEAEPR	EIF3B	WT_Stressed_E	723.309	3	830.4	1	y8	31.94	0
GHPSAGAEEEGGSDGSAAEAEPR	EIF3B	WT_Stressed_E	723.309	3	743.368	1	y7	32.08	3901
GHPSAGAEEEGGSDGSAAEAEPR	EIF3B	WT_Stressed_E	723.309	3	987.42	2	y21	31.94	0
GHPSAGAEEEGGSDGSAAEAEPR	EIF3B	WT_Stressed_E	723.309	3	831.348	2	y17	31.94	0
GHPSAGAEEEGGSDGSAAEAEPR	EIF3B	WT_Stressed_E	723.309	3	795.829	2	y16	31.94	0
GHPSAGAEEEGGSDGSAAEAEPR	EIF3B	WT_Stressed_E	723.309	3	731.308	2	y15	31.94	0
GHPSAGAEEEGGSDGSAAEAEPR	EIF3B	WT_Stressed_E	723.309	3	836.353	1	b9	32.08	37388
GHPSAGAEEEGGSDGSAAEAEPR	EIF3B	WT_Stressed_E	723.309	3	965.396	1	b10	32.05	101636
GHPSAGAEEEGGSDGSAAEAEPR	EIF3B	WT_Stressed_E	723.309	3	1022.42	1	b11	31.94	0
GHPSAGAEEEGGSDGSAAEAEPR	EIF3B	WT_Stressed_E	723.309	3	748.798	2	b17	31.94	0
GHPSAGAEEEGGSDGSAAEAEPR	EIF3B	WT_Stressed_E	723.309	3	784.316	2	b18	31.94	0
GHPSAGAEEEGGSDGSAAEAEPR	EIF3B	WT_Stressed_E	723.309	3	848.838	2	b19	31.94	0
GHPSAGAEEEGGSDGSAAEAEPR	EIF3B	WT_Stressed_E	723.309	3	948.878	2	b21	31.94	0
AFLDSLPDVK	OGT	WT_Stressed_E	552.8	2	552.8	2	precursor	41.6	133080360
AFLDSLPDVK	OGT	WT_Stressed_E	552.8	2	553.302	2	precursor [M+1]	41.6	80863112
AFLDSLPDVK	OGT	WT_Stressed_E	552.8	2	553.803	2	precursor [M+2]	41.6	27525958
AFLDSLPDVK	OGT	WT_Stressed_E	552.8	2	1033.56	1	y9	41.6	1009426
AFLDSLPDVK	OGT	WT_Stressed_E	552.8	2	886.488	1	y8	41.57	37972396
AFLDSLPDVK	OGT	WT_Stressed_E	552.8	2	773.404	1	y7	41.57	32704920
AFLDSLPDVK	OGT	WT_Stressed_E	552.8	2	658.377	1	y6	41.57	13137991
AFLDSLPDVK	OGT	WT_Stressed_E	552.8	2	571.345	1	y5	41.6	2779484
AFLDSLPDVK	OGT	WT_Stressed_E	552.8	2	458.261	1	y4	41.6	16939920
AFLDSLPDVK	OGT	WT_Stressed_E	552.8	2	246.181	1	y2	41.6	5383678
AFLDSLPDVK	OGT	WT_Stressed_E	552.8	2	147.113	1	y1	41.4	0
AFLDSLPDVK	OGT	WT_Stressed_E	552.8	2	219.113	1	b2	41.57	10184406
AFLDSLPDVK	OGT	WT_Stressed_E	552.8	2	332.197	1	b3	41.57	1372579
GSVAEAEDCYNTALR	OGT	WT_Stressed_E	828.37	2	828.37	2	precursor	24.15	115344800
GSVAEAEDCYNTALR	OGT	WT_Stressed_E	828.37	2	828.872	2	precursor [M+1]	24.15	96895880
GSVAEAEDCYNTALR	OGT	WT_Stressed_E	828.37	2	829.372	2	precursor [M+2]	24.15	43934760
GSVAEAEDCYNTALR	OGT	WT_Stressed_E	828.37	2	1412.61	1	y12	24.15	5726244
GSVAEAEDCYNTALR	OGT	WT_Stressed_E	828.37	2	1341.57	1	y11	24.15	9611068
GSVAEAEDCYNTALR	OGT	WT_Stressed_E	828.37	2	1212.53	1	y10	24.13	16093992
GSVAEAEDCYNTALR	OGT	WT_Stressed_E	828.37	2	1141.49	1	y9	24.15	11548313
GSVAEAEDCYNTALR	OGT	WT_Stressed_E	828.37	2	1012.45	1	y8	24.15	9082668
GSVAEAEDCYNTALR	OGT	WT_Stressed_E	828.37	2	897.425	1	y7	24.15	4628061
GSVAEAEDCYNTALR	OGT	WT_Stressed_E	828.37	2	737.394	1	y6	24.15	2112171
GSVAEAEDCYNTALR	OGT	WT_Stressed_E	828.37	2	574.331	1	y5	24.13	1788526
GSVAEAEDCYNTALR	OGT	WT_Stressed_E	828.37	2	244.129	1	b3	24.13	936932
GSVAEAEDCYNTALR	OGT	WT_Stressed_E	828.37	2	315.166	1	b4	24.15	1579394
QNPLLAEAYSNLGNVYK	OGT	WT_Stressed_E	947.489	2	947.489	2	precursor	47.34	18125366
QNPLLAEAYSNLGNVYK	OGT	WT_Stressed_E	947.489	2	947.99	2	precursor [M+1]	47.34	15432537
QNPLLAEAYSNLGNVYK	OGT	WT_Stressed_E	947.489	2	948.492	2	precursor [M+2]	47.34	8554930
QNPLLAEAYSNLGNVYK	OGT	WT_Stressed_E	947.489	2	1651.87	1	y15	46.88	0
QNPLLAEAYSNLGNVYK	OGT	WT_Stressed_E	947.489	2	1441.73	1	y13	47.34	1660493
QNPLLAEAYSNLGNVYK	OGT	WT_Stressed_E	947.489	2	1328.65	1	y12	47.34	3467153
QNPLLAEAYSNLGNVYK	OGT	WT_Stressed_E	947.489	2	1257.61	1	y11	47.34	1881250
QNPLLAEAYSNLGNVYK	OGT	WT_Stressed_E	947.489	2	1128.57	1	y10	47.34	1447839
QNPLLAEAYSNLGNVYK	OGT	WT_Stressed_E	947.489	2	1057.53	1	y9	47.34	1182672
QNPLLAEAYSNLGNVYK	OGT	WT_Stressed_E	947.489	2	894.468	1	y8	47.34	804604
QNPLLAEAYSNLGNVYK	OGT	WT_Stressed_E	947.489	2	580.309	1	y5	47.34	402335
QNPLLAEAYSNLGNVYK	OGT	WT_Stressed_E	947.489	2	243.109	1	b2	47.34	518270
QNPLLAEAYSNLGNVYK	OGT	WT_Stressed_E	947.489	2	453.246	1	b4	47.34	404663
YSNDLYELQASR	HCFC1	WT_Stressed_E	729.847	2	729.847	2	precursor	28.53	11991882
YSNDLYELQASR	HCFC1	WT_Stressed_E	729.847	2	730.348	2	precursor [M+1]	28.49	13192061
YSNDLYELQASR	HCFC1	WT_Stressed_E	729.847	2	730.849	2	precursor [M+2]	28.53	4228294
YSNDLYELQASR	HCFC1	WT_Stressed_E	729.847	2	1295.62	1	y11	28.53	654976
YSNDLYELQASR	HCFC1	WT_Stressed_E	729.847	2	1208.59	1	y10	28.49	874566
YSNDLYELQASR	HCFC1	WT_Stressed_E	729.847	2	1094.55	1	y9	28.49	802288
YSNDLYELQASR	HCFC1	WT_Stressed_E	729.847	2	979.521	1	y8	28.53	1036004
YSNDLYELQASR	HCFC1	WT_Stressed_E	729.847	2	866.437	1	y7	28.53	3179442
YSNDLYELQASR	HCFC1	WT_Stressed_E	729.847	2	703.373	1	y6	28.49	1373379
YSNDLYELQASR	HCFC1	WT_Stressed_E	729.847	2	574.331	1	y5	28.53	697977
YSNDLYELQASR	HCFC1	WT_Stressed_E	729.847	2	461.247	1	y4	28.49	403286
YSNDLYELQASR	HCFC1	WT_Stressed_E	729.847	2	251.103	1	b2	28.53	244618
YSNDLYELQASR	HCFC1	WT_Stressed_E	729.847	2	480.173	1	b4	28.53	511761
APVTVTSLPASVR	HCFC1	WT_Stressed_E	649.377	2	649.377	2	precursor	30	11316903
APVTVTSLPASVR	HCFC1	WT_Stressed_E	649.377	2	649.879	2	precursor [M+1]	30	7510627
APVTVTSLPASVR	HCFC1	WT_Stressed_E	649.377	2	650.38	2	precursor [M+2]	30	1596541
APVTVTSLPASVR	HCFC1	WT_Stressed_E	649.377	2	1129.66	1	y11	30	727529
APVTVTSLPASVR	HCFC1	WT_Stressed_E	649.377	2	1030.59	1	y10	30	2221494
APVTVTSLPASVR	HCFC1	WT_Stressed_E	649.377	2	929.541	1	y9	30	1150266
APVTVTSLPASVR	HCFC1	WT_Stressed_E	649.377	2	830.473	1	y8	30	2649136
APVTVTSLPASVR	HCFC1	WT_Stressed_E	649.377	2	729.425	1	y7	30	882253
APVTVTSLPASVR	HCFC1	WT_Stressed_E	649.377	2	642.393	1	y6	30	280408
APVTVTSLPASVR	HCFC1	WT_Stressed_E	649.377	2	529.309	1	y5	30	773543
APVTVTSLPASVR	HCFC1	WT_Stressed_E	649.377	2	169.097	1	b2	29.79	0
APVTVTSLPASVR	HCFC1	WT_Stressed_E	649.377	2	268.166	1	b3	30	243796
APVTVTSLPASVR	HCFC1	WT_Stressed_E	649.377	2	369.213	1	b4	30	318533
GPFSEISAFK	HCFC1	WT_Stressed_E	541.779	2	541.779	2	precursor	40.98	23341070
GPFSEISAFK	HCFC1	WT_Stressed_E	541.779	2	542.281	2	precursor [M+1]	40.92	4501361
GPFSEISAFK	HCFC1	WT_Stressed_E	541.779	2	542.782	2	precursor [M+2]	40.8	124381
GPFSEISAFK	HCFC1	WT_Stressed_E	541.779	2	928.477	1	y8	40.98	2707742
GPFSEISAFK	HCFC1	WT_Stressed_E	541.779	2	781.409	1	y7	40.98	3027978
GPFSEISAFK	HCFC1	WT_Stressed_E	541.779	2	694.377	1	y6	40.98	718751
GPFSEISAFK	HCFC1	WT_Stressed_E	541.779	2	565.334	1	y5	40.98	608959
GPFSEISAFK	HCFC1	WT_Stressed_E	541.779	2	452.25	1	y4	40.98	582064
GPFSEISAFK	HCFC1	WT_Stressed_E	541.779	2	294.181	1	y2	40.98	354455
GPFSEISAFK	HCFC1	WT_Stressed_E	541.779	2	147.113	1	y1	40.39	0
GPFSEISAFK	HCFC1	WT_Stressed_E	541.779	2	513.269	2	y9	40.98	519442
GPFSEISAFK	HCFC1	WT_Stressed_E	541.779	2	155.082	1	b2	40.39	0
GPFSEISAFK	HCFC1	WT_Stressed_E	541.779	2	302.15	1	b3	40.98	215353
YGEYFPGTGDLR	HDAC1	WT_Stressed_E	687.82	2	687.82	2	precursor	34.78	2635789
YGEYFPGTGDLR	HDAC1	WT_Stressed_E	687.82	2	688.321	2	precursor [M+1]	34.75	590576
YGEYFPGTGDLR	HDAC1	WT_Stressed_E	687.82	2	688.823	2	precursor [M+2]	34.75	244701
YGEYFPGTGDLR	HDAC1	WT_Stressed_E	687.82	2	1211.57	1	y11	34.85	92740
YGEYFPGTGDLR	HDAC1	WT_Stressed_E	687.82	2	1025.51	1	y9	34.82	220735
YGEYFPGTGDLR	HDAC1	WT_Stressed_E	687.82	2	862.442	1	y8	34.82	353222
YGEYFPGTGDLR	HDAC1	WT_Stressed_E	687.82	2	715.373	1	y7	34.82	1290035
YGEYFPGTGDLR	HDAC1	WT_Stressed_E	687.82	2	460.251	1	y4	34.67	5188
YGEYFPGTGDLR	HDAC1	WT_Stressed_E	687.82	2	288.203	1	y2	34.82	170282
YGEYFPGTGDLR	HDAC1	WT_Stressed_E	687.82	2	358.19	2	y7	34.85	56209
YGEYFPGTGDLR	HDAC1	WT_Stressed_E	687.82	2	221.092	1	b2	34.82	107485
YGEYFPGTGDLR	HDAC1	WT_Stressed_E	687.82	2	350.135	1	b3	34.82	316893
YGEYFPGTGDLR	HDAC1	WT_Stressed_E	687.82	2	513.198	1	b4	34.85	70609
YYAVNYPLR	HDAC1	WT_Stressed_E	579.801	2	579.801	2	precursor	30.79	294211
YYAVNYPLR	HDAC1	WT_Stressed_E	579.801	2	580.302	2	precursor [M+1]	30.94	1195264
YYAVNYPLR	HDAC1	WT_Stressed_E	579.801	2	580.804	2	precursor [M+2]	30.94	1181832
YYAVNYPLR	HDAC1	WT_Stressed_E	579.801	2	832.468	1	y7	30.79	225049
YYAVNYPLR	HDAC1	WT_Stressed_E	579.801	2	761.43	1	y6	30.83	62605
YYAVNYPLR	HDAC1	WT_Stressed_E	579.801	2	662.362	1	y5	30.79	79545
YYAVNYPLR	HDAC1	WT_Stressed_E	579.801	2	385.256	1	y3	30.83	9140
YYAVNYPLR	HDAC1	WT_Stressed_E	579.801	2	193.132	2	y3	30.6	0
YYAVNYPLR	HDAC1	WT_Stressed_E	579.801	2	611.282	1	b5	30.6	0
YYAVNYPLR	HDAC1	WT_Stressed_E	579.801	2	774.346	1	b6	30.6	0
YYAVNYPLR	HDAC1	WT_Stressed_E	579.801	2	871.398	1	b7	30.6	0
YYAVNYPLR	HDAC1	WT_Stressed_E	579.801	2	387.676	2	b6	30.6	0
LLTIGDANGEIQR	CARM1	WT_Stressed_F	700.381	2	700.381	2	precursor	29.97	10630517
LLTIGDANGEIQR	CARM1	WT_Stressed_F	700.381	2	700.882	2	precursor [M+1]	30.03	6438063
LLTIGDANGEIQR	CARM1	WT_Stressed_F	700.381	2	701.383	2	precursor [M+2]	30.03	2445034
LLTIGDANGEIQR	CARM1	WT_Stressed_F	700.381	2	1173.59	1	y11	30.03	1574007
LLTIGDANGEIQR	CARM1	WT_Stressed_F	700.381	2	1072.54	1	y10	30.03	1017340
LLTIGDANGEIQR	CARM1	WT_Stressed_F	700.381	2	959.454	1	y9	30.03	3550965
LLTIGDANGEIQR	CARM1	WT_Stressed_F	700.381	2	902.433	1	y8	30.03	608050
LLTIGDANGEIQR	CARM1	WT_Stressed_F	700.381	2	787.406	1	y7	30.03	722825
LLTIGDANGEIQR	CARM1	WT_Stressed_F	700.381	2	716.369	1	y6	30.03	423154
LLTIGDANGEIQR	CARM1	WT_Stressed_F	700.381	2	602.326	1	y5	30.03	264213
LLTIGDANGEIQR	CARM1	WT_Stressed_F	700.381	2	536.773	2	y10	30.06	126874
LLTIGDANGEIQR	CARM1	WT_Stressed_F	700.381	2	227.175	1	b2	30.03	443219
LLTIGDANGEIQR	CARM1	WT_Stressed_F	700.381	2	328.223	1	b3	30.03	492989
GAAVDEYFR	CARM1	WT_Stressed_F	514.246	2	514.246	2	precursor	19.76	80369616
GAAVDEYFR	CARM1	WT_Stressed_F	514.246	2	514.747	2	precursor [M+1]	19.76	97840576
GAAVDEYFR	CARM1	WT_Stressed_F	514.246	2	515.249	2	precursor [M+2]	19.76	15844414
GAAVDEYFR	CARM1	WT_Stressed_F	514.246	2	828.389	1	y6	19.67	0
GAAVDEYFR	CARM1	WT_Stressed_F	514.246	2	729.32	1	y5	19.79	1373701
GAAVDEYFR	CARM1	WT_Stressed_F	514.246	2	614.293	1	y4	19.67	0
GAAVDEYFR	CARM1	WT_Stressed_F	514.246	2	543.241	1	b6	19.67	0
GAAVDEYFR	CARM1	WT_Stressed_F	514.246	2	706.304	1	b7	19.67	0
GAAVDEYFR	CARM1	WT_Stressed_F	514.246	2	853.373	1	b8	19.67	0
SIDERPLSSSTLVR	HSF1	WT_Stressed_F	780.423	2	780.423	2	precursor	47.77	879830
SIDERPLSSSTLVR	HSF1	WT_Stressed_F	780.423	2	780.924	2	precursor [M+1]	47.63	0
SIDERPLSSSTLVR	HSF1	WT_Stressed_F	780.423	2	781.426	2	precursor [M+2]	47.74	1883127
SIDERPLSSSTLVR	HSF1	WT_Stressed_F	780.423	2	1115.65	1	y10	47.74	1350524
SIDERPLSSSTLVR	HSF1	WT_Stressed_F	780.423	2	959.552	1	y9	47.63	0
SIDERPLSSSTLVR	HSF1	WT_Stressed_F	780.423	2	862.499	1	y8	47.63	0
SIDERPLSSSTLVR	HSF1	WT_Stressed_F	780.423	2	480.28	2	y9	47.95	2988
SIDERPLSSSTLVR	HSF1	WT_Stressed_F	780.423	2	601.294	1	b5	47.64	24905
SIDERPLSSSTLVR	HSF1	WT_Stressed_F	780.423	2	811.431	1	b7	47.63	0
SIDERPLSSSTLVR	HSF1	WT_Stressed_F	780.423	2	898.463	1	b8	47.97	1991
SIDERPLSSSTLVR	HSF1	WT_Stressed_F	780.423	2	985.495	1	b9	47.63	0
SIDERPLSSSTLVR	HSF1	WT_Stressed_F	780.423	2	301.151	2	b5	47.63	0
LLTDVQLMK	HSF1	WT_Stressed_F	530.807	2	530.807	2	precursor	31.77	5790619
LLTDVQLMK	HSF1	WT_Stressed_F	530.807	2	531.309	2	precursor [M+1]	31.55	515799
LLTDVQLMK	HSF1	WT_Stressed_F	530.807	2	531.809	2	precursor [M+2]	31.71	146924
LLTDVQLMK	HSF1	WT_Stressed_F	530.807	2	834.439	1	y7	31.55	0
LLTDVQLMK	HSF1	WT_Stressed_F	530.807	2	733.391	1	y6	31.71	425739
LLTDVQLMK	HSF1	WT_Stressed_F	530.807	2	618.364	1	y5	31.55	0
LLTDVQLMK	HSF1	WT_Stressed_F	530.807	2	542.318	1	b5	31.68	880013
LLTDVQLMK	HSF1	WT_Stressed_F	530.807	2	670.377	1	b6	31.55	0
LLTDVQLMK	HSF1	WT_Stressed_F	530.807	2	783.461	1	b7	31.68	1446375
LIVDPALDPALR	SETD1A	WT_Stressed_F	646.882	2	646.882	2	precursor	42.46	297524
LIVDPALDPALR	SETD1A	WT_Stressed_F	646.882	2	647.384	2	precursor [M+1]	42.2	0
LIVDPALDPALR	SETD1A	WT_Stressed_F	646.882	2	647.885	2	precursor [M+2]	42.2	0
LIVDPALDPALR	SETD1A	WT_Stressed_F	646.882	2	852.494	1	y8	42.4	765945
LIVDPALDPALR	SETD1A	WT_Stressed_F	646.882	2	755.441	1	y7	42.38	53769
LIVDPALDPALR	SETD1A	WT_Stressed_F	646.882	2	684.404	1	y6	42.4	62743
LIVDPALDPALR	SETD1A	WT_Stressed_F	646.882	2	456.293	1	y4	42.4	314102
LIVDPALDPALR	SETD1A	WT_Stressed_F	646.882	2	426.751	2	y8	42.4	252841
LIVDPALDPALR	SETD1A	WT_Stressed_F	646.882	2	228.65	2	y4	42.2	0
LIVDPALDPALR	SETD1A	WT_Stressed_F	646.882	2	441.271	1	b4	42.38	46534
LIVDPALDPALR	SETD1A	WT_Stressed_F	646.882	2	722.445	1	b7	42.2	0
LIVDPALDPALR	SETD1A	WT_Stressed_F	646.882	2	837.472	1	b8	42.2	0
LIVDPALDPALR	SETD1A	WT_Stressed_F	646.882	2	934.524	1	b9	42.2	0
LIVDPALDPALR	SETD1A	WT_Stressed_F	646.882	2	221.139	2	b4	42.2	0
LIVDPALDPALR	SETD1A	WT_Stressed_F	646.882	2	419.239	2	b8	42.2	0
QLTFEEIAK	PSMD13	WT_Stressed_F	539.793	2	539.793	2	precursor	32.41	4080483
QLTFEEIAK	PSMD13	WT_Stressed_F	539.793	2	540.294	2	precursor [M+1]	32.41	2510616
QLTFEEIAK	PSMD13	WT_Stressed_F	539.793	2	540.795	2	precursor [M+2]	32.25	0
QLTFEEIAK	PSMD13	WT_Stressed_F	539.793	2	950.519	1	y8	32.41	75691
QLTFEEIAK	PSMD13	WT_Stressed_F	539.793	2	837.435	1	y7	32.45	742634
QLTFEEIAK	PSMD13	WT_Stressed_F	539.793	2	736.388	1	y6	32.45	414047
QLTFEEIAK	PSMD13	WT_Stressed_F	539.793	2	589.319	1	y5	32.45	396795
QLTFEEIAK	PSMD13	WT_Stressed_F	539.793	2	460.277	1	y4	32.45	142779
QLTFEEIAK	PSMD13	WT_Stressed_F	539.793	2	331.234	1	y3	32.45	84716
QLTFEEIAK	PSMD13	WT_Stressed_F	539.793	2	218.15	1	y2	32.41	159312
QLTFEEIAK	PSMD13	WT_Stressed_F	539.793	2	147.113	1	y1	32.25	0
QLTFEEIAK	PSMD13	WT_Stressed_F	539.793	2	368.697	2	y6	32.45	34691
QLTFEEIAK	PSMD13	WT_Stressed_F	539.793	2	242.15	1	b2	32.41	50450
LELWCTDVK	PSMD13	WT_Stressed_F	582.292	2	582.292	2	precursor	38.44	2331222
LELWCTDVK	PSMD13	WT_Stressed_F	582.292	2	582.793	2	precursor [M+1]	38.17	0
LELWCTDVK	PSMD13	WT_Stressed_F	582.292	2	583.294	2	precursor [M+2]	38.6	2490138
LELWCTDVK	PSMD13	WT_Stressed_F	582.292	2	1050.49	1	y8	38.39	227888
LELWCTDVK	PSMD13	WT_Stressed_F	582.292	2	921.45	1	y7	38.39	770750
LELWCTDVK	PSMD13	WT_Stressed_F	582.292	2	808.366	1	y6	38.39	569096
LELWCTDVK	PSMD13	WT_Stressed_F	582.292	2	622.286	1	y5	38.39	335813
LELWCTDVK	PSMD13	WT_Stressed_F	582.292	2	462.256	1	y4	38.39	76916
LELWCTDVK	PSMD13	WT_Stressed_F	582.292	2	147.113	1	y1	38.17	0
LELWCTDVK	PSMD13	WT_Stressed_F	582.292	2	243.134	1	b2	38.39	398537
LELWCTDVK	PSMD13	WT_Stressed_F	582.292	2	356.218	1	b3	38.41	54091
IVSNASCTTNCLAPLAK	GAPDH	WT_Stressed_F	910.456	2	910.456	2	precursor	26.12	88402664
IVSNASCTTNCLAPLAK	GAPDH	WT_Stressed_F	910.456	2	910.957	2	precursor [M+1]	26.12	77356120
IVSNASCTTNCLAPLAK	GAPDH	WT_Stressed_F	910.456	2	911.458	2	precursor [M+2]	26.12	46607652
IVSNASCTTNCLAPLAK	GAPDH	WT_Stressed_F	910.456	2	1607.75	1	y15	25.95	0
IVSNASCTTNCLAPLAK	GAPDH	WT_Stressed_F	910.456	2	1406.68	1	y13	26.14	2268296
IVSNASCTTNCLAPLAK	GAPDH	WT_Stressed_F	910.456	2	1335.64	1	y12	26.14	7012255
IVSNASCTTNCLAPLAK	GAPDH	WT_Stressed_F	910.456	2	1248.61	1	y11	26.14	3804278
IVSNASCTTNCLAPLAK	GAPDH	WT_Stressed_F	910.456	2	1088.58	1	y10	26.14	3073412
IVSNASCTTNCLAPLAK	GAPDH	WT_Stressed_F	910.456	2	987.529	1	y9	26.14	2130749
IVSNASCTTNCLAPLAK	GAPDH	WT_Stressed_F	910.456	2	886.481	1	y8	26.14	1386505
IVSNASCTTNCLAPLAK	GAPDH	WT_Stressed_F	910.456	2	499.324	1	y5	26.12	2036836
IVSNASCTTNCLAPLAK	GAPDH	WT_Stressed_F	910.456	2	428.287	1	y4	26.14	7341129
IVSNASCTTNCLAPLAK	GAPDH	WT_Stressed_F	910.456	2	213.16	1	b2	26.12	949483
VPTPNVSVVDLTCR	GAPDH	WT_Stressed_F	778.909	2	778.909	2	precursor	37.25	253387744
VPTPNVSVVDLTCR	GAPDH	WT_Stressed_F	778.909	2	779.41	2	precursor [M+1]	37.27	197643616
VPTPNVSVVDLTCR	GAPDH	WT_Stressed_F	778.909	2	779.911	2	precursor [M+2]	37.25	95460096
VPTPNVSVVDLTCR	GAPDH	WT_Stressed_F	778.909	2	1360.69	1	y12	37.27	12950676
VPTPNVSVVDLTCR	GAPDH	WT_Stressed_F	778.909	2	1259.64	1	y11	37.27	32666862
VPTPNVSVVDLTCR	GAPDH	WT_Stressed_F	778.909	2	1162.59	1	y10	37.27	5454273
VPTPNVSVVDLTCR	GAPDH	WT_Stressed_F	778.909	2	1048.55	1	y9	37.27	7419793
VPTPNVSVVDLTCR	GAPDH	WT_Stressed_F	778.909	2	949.477	1	y8	37.3	20912310
VPTPNVSVVDLTCR	GAPDH	WT_Stressed_F	778.909	2	763.377	1	y6	37.3	7994470
VPTPNVSVVDLTCR	GAPDH	WT_Stressed_F	778.909	2	549.281	1	y4	37.27	5185366
VPTPNVSVVDLTCR	GAPDH	WT_Stressed_F	778.909	2	729.374	2	y13	37.27	6995661
VPTPNVSVVDLTCR	GAPDH	WT_Stressed_F	778.909	2	630.324	2	y11	37.27	19412752
VPTPNVSVVDLTCR	GAPDH	WT_Stressed_F	778.909	2	298.176	1	b3	37.27	4313511
GTQGVVTNFEIFR	EIF3B	WT_Stressed_F	734.383	2	734.383	2	precursor	44.53	5417384
GTQGVVTNFEIFR	EIF3B	WT_Stressed_F	734.383	2	734.885	2	precursor [M+1]	44.55	2980138
GTQGVVTNFEIFR	EIF3B	WT_Stressed_F	734.383	2	735.386	2	precursor [M+2]	44.49	630474
GTQGVVTNFEIFR	EIF3B	WT_Stressed_F	734.383	2	1025.54	1	y8	44.55	1719010
GTQGVVTNFEIFR	EIF3B	WT_Stressed_F	734.383	2	926.473	1	y7	44.55	1002328
GTQGVVTNFEIFR	EIF3B	WT_Stressed_F	734.383	2	825.425	1	y6	44.55	257304
GTQGVVTNFEIFR	EIF3B	WT_Stressed_F	734.383	2	757.384	1	b8	44.31	0
GTQGVVTNFEIFR	EIF3B	WT_Stressed_F	734.383	2	904.452	1	b9	44.34	66166
GTQGVVTNFEIFR	EIF3B	WT_Stressed_F	734.383	2	1033.49	1	b10	44.38	2368
GHPSAGAEEEGGSDGSAAEAEPR	EIF3B	WT_Stressed_F	723.309	3	723.309	3	precursor	31.5	75983
GHPSAGAEEEGGSDGSAAEAEPR	EIF3B	WT_Stressed_F	723.309	3	723.643	3	precursor [M+1]	31.5	0
GHPSAGAEEEGGSDGSAAEAEPR	EIF3B	WT_Stressed_F	723.309	3	723.977	3	precursor [M+2]	31.5	0
GHPSAGAEEEGGSDGSAAEAEPR	EIF3B	WT_Stressed_F	723.309	3	887.422	1	y9	31.5	0
GHPSAGAEEEGGSDGSAAEAEPR	EIF3B	WT_Stressed_F	723.309	3	830.4	1	y8	31.5	0
GHPSAGAEEEGGSDGSAAEAEPR	EIF3B	WT_Stressed_F	723.309	3	743.368	1	y7	31.63	22447
GHPSAGAEEEGGSDGSAAEAEPR	EIF3B	WT_Stressed_F	723.309	3	987.42	2	y21	31.5	0
GHPSAGAEEEGGSDGSAAEAEPR	EIF3B	WT_Stressed_F	723.309	3	831.348	2	y17	31.5	0
GHPSAGAEEEGGSDGSAAEAEPR	EIF3B	WT_Stressed_F	723.309	3	795.829	2	y16	31.5	0
GHPSAGAEEEGGSDGSAAEAEPR	EIF3B	WT_Stressed_F	723.309	3	731.308	2	y15	31.5	0
GHPSAGAEEEGGSDGSAAEAEPR	EIF3B	WT_Stressed_F	723.309	3	836.353	1	b9	31.63	113539
GHPSAGAEEEGGSDGSAAEAEPR	EIF3B	WT_Stressed_F	723.309	3	965.396	1	b10	31.63	211210
GHPSAGAEEEGGSDGSAAEAEPR	EIF3B	WT_Stressed_F	723.309	3	1022.42	1	b11	31.5	0
GHPSAGAEEEGGSDGSAAEAEPR	EIF3B	WT_Stressed_F	723.309	3	748.798	2	b17	31.5	0
GHPSAGAEEEGGSDGSAAEAEPR	EIF3B	WT_Stressed_F	723.309	3	784.316	2	b18	31.5	0
GHPSAGAEEEGGSDGSAAEAEPR	EIF3B	WT_Stressed_F	723.309	3	848.838	2	b19	31.5	0
GHPSAGAEEEGGSDGSAAEAEPR	EIF3B	WT_Stressed_F	723.309	3	948.878	2	b21	31.5	0
AFLDSLPDVK	OGT	WT_Stressed_F	552.8	2	552.8	2	precursor	40.65	496382112
AFLDSLPDVK	OGT	WT_Stressed_F	552.8	2	553.302	2	precursor [M+1]	40.65	324555936
AFLDSLPDVK	OGT	WT_Stressed_F	552.8	2	553.803	2	precursor [M+2]	40.65	95268552
AFLDSLPDVK	OGT	WT_Stressed_F	552.8	2	1033.56	1	y9	40.63	2399711
AFLDSLPDVK	OGT	WT_Stressed_F	552.8	2	886.488	1	y8	40.63	91477552
AFLDSLPDVK	OGT	WT_Stressed_F	552.8	2	773.404	1	y7	40.63	81506704
AFLDSLPDVK	OGT	WT_Stressed_F	552.8	2	658.377	1	y6	40.63	34187552
AFLDSLPDVK	OGT	WT_Stressed_F	552.8	2	571.345	1	y5	40.63	6993421
AFLDSLPDVK	OGT	WT_Stressed_F	552.8	2	458.261	1	y4	40.63	49185664
AFLDSLPDVK	OGT	WT_Stressed_F	552.8	2	246.181	1	y2	40.63	16023110
AFLDSLPDVK	OGT	WT_Stressed_F	552.8	2	147.113	1	y1	40.39	0
AFLDSLPDVK	OGT	WT_Stressed_F	552.8	2	219.113	1	b2	40.63	25824488
AFLDSLPDVK	OGT	WT_Stressed_F	552.8	2	332.197	1	b3	40.63	3049536
GSVAEAEDCYNTALR	OGT	WT_Stressed_F	828.37	2	828.37	2	precursor	23.86	522708480
GSVAEAEDCYNTALR	OGT	WT_Stressed_F	828.37	2	828.872	2	precursor [M+1]	23.84	423151264
GSVAEAEDCYNTALR	OGT	WT_Stressed_F	828.37	2	829.372	2	precursor [M+2]	23.88	214347472
GSVAEAEDCYNTALR	OGT	WT_Stressed_F	828.37	2	1412.61	1	y12	23.84	23505982
GSVAEAEDCYNTALR	OGT	WT_Stressed_F	828.37	2	1341.57	1	y11	23.84	38396460
GSVAEAEDCYNTALR	OGT	WT_Stressed_F	828.37	2	1212.53	1	y10	23.84	64238060
GSVAEAEDCYNTALR	OGT	WT_Stressed_F	828.37	2	1141.49	1	y9	23.84	45556556
GSVAEAEDCYNTALR	OGT	WT_Stressed_F	828.37	2	1012.45	1	y8	23.84	35590380
GSVAEAEDCYNTALR	OGT	WT_Stressed_F	828.37	2	897.425	1	y7	23.84	18633908
GSVAEAEDCYNTALR	OGT	WT_Stressed_F	828.37	2	737.394	1	y6	23.84	8472274
GSVAEAEDCYNTALR	OGT	WT_Stressed_F	828.37	2	574.331	1	y5	23.84	6940077
GSVAEAEDCYNTALR	OGT	WT_Stressed_F	828.37	2	244.129	1	b3	23.84	3797720
GSVAEAEDCYNTALR	OGT	WT_Stressed_F	828.37	2	315.166	1	b4	23.84	5826163
QNPLLAEAYSNLGNVYK	OGT	WT_Stressed_F	947.489	2	947.489	2	precursor	46.94	115058872
QNPLLAEAYSNLGNVYK	OGT	WT_Stressed_F	947.489	2	947.99	2	precursor [M+1]	46.94	104584400
QNPLLAEAYSNLGNVYK	OGT	WT_Stressed_F	947.489	2	948.492	2	precursor [M+2]	46.94	55476188
QNPLLAEAYSNLGNVYK	OGT	WT_Stressed_F	947.489	2	1651.87	1	y15	46.38	0
QNPLLAEAYSNLGNVYK	OGT	WT_Stressed_F	947.489	2	1441.73	1	y13	46.93	8738479
QNPLLAEAYSNLGNVYK	OGT	WT_Stressed_F	947.489	2	1328.65	1	y12	46.93	18099738
QNPLLAEAYSNLGNVYK	OGT	WT_Stressed_F	947.489	2	1257.61	1	y11	46.93	9801982
QNPLLAEAYSNLGNVYK	OGT	WT_Stressed_F	947.489	2	1128.57	1	y10	46.93	7426007
QNPLLAEAYSNLGNVYK	OGT	WT_Stressed_F	947.489	2	1057.53	1	y9	46.93	6047622
QNPLLAEAYSNLGNVYK	OGT	WT_Stressed_F	947.489	2	894.468	1	y8	46.93	4085785
QNPLLAEAYSNLGNVYK	OGT	WT_Stressed_F	947.489	2	580.309	1	y5	46.89	2217444
QNPLLAEAYSNLGNVYK	OGT	WT_Stressed_F	947.489	2	243.109	1	b2	46.93	2625009
QNPLLAEAYSNLGNVYK	OGT	WT_Stressed_F	947.489	2	453.246	1	b4	46.89	1981480
YSNDLYELQASR	HCFC1	WT_Stressed_F	729.847	2	729.847	2	precursor	28.31	52674528
YSNDLYELQASR	HCFC1	WT_Stressed_F	729.847	2	730.348	2	precursor [M+1]	28.31	37201680
YSNDLYELQASR	HCFC1	WT_Stressed_F	729.847	2	730.849	2	precursor [M+2]	28.26	11750311
YSNDLYELQASR	HCFC1	WT_Stressed_F	729.847	2	1295.62	1	y11	28.31	2089128
YSNDLYELQASR	HCFC1	WT_Stressed_F	729.847	2	1208.59	1	y10	28.31	2854258
YSNDLYELQASR	HCFC1	WT_Stressed_F	729.847	2	1094.55	1	y9	28.31	2553482
YSNDLYELQASR	HCFC1	WT_Stressed_F	729.847	2	979.521	1	y8	28.31	3306693
YSNDLYELQASR	HCFC1	WT_Stressed_F	729.847	2	866.437	1	y7	28.31	9872694
YSNDLYELQASR	HCFC1	WT_Stressed_F	729.847	2	703.373	1	y6	28.31	4357594
YSNDLYELQASR	HCFC1	WT_Stressed_F	729.847	2	574.331	1	y5	28.31	2143118
YSNDLYELQASR	HCFC1	WT_Stressed_F	729.847	2	461.247	1	y4	28.31	1267466
YSNDLYELQASR	HCFC1	WT_Stressed_F	729.847	2	251.103	1	b2	28.34	728035
YSNDLYELQASR	HCFC1	WT_Stressed_F	729.847	2	480.173	1	b4	28.31	1534748
APVTVTSLPASVR	HCFC1	WT_Stressed_F	649.377	2	649.377	2	precursor	29.28	24262622
APVTVTSLPASVR	HCFC1	WT_Stressed_F	649.377	2	649.879	2	precursor [M+1]	29.26	13008301
APVTVTSLPASVR	HCFC1	WT_Stressed_F	649.377	2	650.38	2	precursor [M+2]	29.28	2307087
APVTVTSLPASVR	HCFC1	WT_Stressed_F	649.377	2	1129.66	1	y11	29.28	2219355
APVTVTSLPASVR	HCFC1	WT_Stressed_F	649.377	2	1030.59	1	y10	29.28	6353476
APVTVTSLPASVR	HCFC1	WT_Stressed_F	649.377	2	929.541	1	y9	29.28	3246666
APVTVTSLPASVR	HCFC1	WT_Stressed_F	649.377	2	830.473	1	y8	29.28	7229409
APVTVTSLPASVR	HCFC1	WT_Stressed_F	649.377	2	729.425	1	y7	29.28	2341254
APVTVTSLPASVR	HCFC1	WT_Stressed_F	649.377	2	642.393	1	y6	29.28	817527
APVTVTSLPASVR	HCFC1	WT_Stressed_F	649.377	2	529.309	1	y5	29.28	2073723
APVTVTSLPASVR	HCFC1	WT_Stressed_F	649.377	2	169.097	1	b2	28.86	0
APVTVTSLPASVR	HCFC1	WT_Stressed_F	649.377	2	268.166	1	b3	29.28	690938
APVTVTSLPASVR	HCFC1	WT_Stressed_F	649.377	2	369.213	1	b4	29.28	835734
GPFSEISAFK	HCFC1	WT_Stressed_F	541.779	2	541.779	2	precursor	39.98	56286148
GPFSEISAFK	HCFC1	WT_Stressed_F	541.779	2	542.281	2	precursor [M+1]	40.07	27495686
GPFSEISAFK	HCFC1	WT_Stressed_F	541.779	2	542.782	2	precursor [M+2]	39.4	0
GPFSEISAFK	HCFC1	WT_Stressed_F	541.779	2	928.477	1	y8	39.85	8282971
GPFSEISAFK	HCFC1	WT_Stressed_F	541.779	2	781.409	1	y7	39.85	9134992
GPFSEISAFK	HCFC1	WT_Stressed_F	541.779	2	694.377	1	y6	39.85	2065512
GPFSEISAFK	HCFC1	WT_Stressed_F	541.779	2	565.334	1	y5	39.85	1814195
GPFSEISAFK	HCFC1	WT_Stressed_F	541.779	2	452.25	1	y4	39.96	1742352
GPFSEISAFK	HCFC1	WT_Stressed_F	541.779	2	294.181	1	y2	39.85	1092997
GPFSEISAFK	HCFC1	WT_Stressed_F	541.779	2	147.113	1	y1	39.4	0
GPFSEISAFK	HCFC1	WT_Stressed_F	541.779	2	513.269	2	y9	40.07	1620188
GPFSEISAFK	HCFC1	WT_Stressed_F	541.779	2	155.082	1	b2	39.4	0
GPFSEISAFK	HCFC1	WT_Stressed_F	541.779	2	302.15	1	b3	40.1	646872
YGEYFPGTGDLR	HDAC1	WT_Stressed_F	687.82	2	687.82	2	precursor	34.29	5908614
YGEYFPGTGDLR	HDAC1	WT_Stressed_F	687.82	2	688.321	2	precursor [M+1]	34.29	4161334
YGEYFPGTGDLR	HDAC1	WT_Stressed_F	687.82	2	688.823	2	precursor [M+2]	33.97	190134
YGEYFPGTGDLR	HDAC1	WT_Stressed_F	687.82	2	1211.57	1	y11	34.23	260963
YGEYFPGTGDLR	HDAC1	WT_Stressed_F	687.82	2	1025.51	1	y9	34.26	614510
YGEYFPGTGDLR	HDAC1	WT_Stressed_F	687.82	2	862.442	1	y8	34.26	918895
YGEYFPGTGDLR	HDAC1	WT_Stressed_F	687.82	2	715.373	1	y7	34.26	3346365
YGEYFPGTGDLR	HDAC1	WT_Stressed_F	687.82	2	460.251	1	y4	34.26	36572
YGEYFPGTGDLR	HDAC1	WT_Stressed_F	687.82	2	288.203	1	y2	34.29	449907
YGEYFPGTGDLR	HDAC1	WT_Stressed_F	687.82	2	358.19	2	y7	34.26	131078
YGEYFPGTGDLR	HDAC1	WT_Stressed_F	687.82	2	221.092	1	b2	34.23	260674
YGEYFPGTGDLR	HDAC1	WT_Stressed_F	687.82	2	350.135	1	b3	34.26	805650
YGEYFPGTGDLR	HDAC1	WT_Stressed_F	687.82	2	513.198	1	b4	34.26	181760
YYAVNYPLR	HDAC1	WT_Stressed_F	579.801	2	579.801	2	precursor	30.31	926696
YYAVNYPLR	HDAC1	WT_Stressed_F	579.801	2	580.302	2	precursor [M+1]	30.06	0
YYAVNYPLR	HDAC1	WT_Stressed_F	579.801	2	580.804	2	precursor [M+2]	30.34	2140955
YYAVNYPLR	HDAC1	WT_Stressed_F	579.801	2	832.468	1	y7	30.18	339798
YYAVNYPLR	HDAC1	WT_Stressed_F	579.801	2	761.43	1	y6	30.18	91419
YYAVNYPLR	HDAC1	WT_Stressed_F	579.801	2	662.362	1	y5	30.18	108838
YYAVNYPLR	HDAC1	WT_Stressed_F	579.801	2	385.256	1	y3	30.22	23406
YYAVNYPLR	HDAC1	WT_Stressed_F	579.801	2	193.132	2	y3	30.06	0
YYAVNYPLR	HDAC1	WT_Stressed_F	579.801	2	611.282	1	b5	30.06	0
YYAVNYPLR	HDAC1	WT_Stressed_F	579.801	2	774.346	1	b6	30.06	0
YYAVNYPLR	HDAC1	WT_Stressed_F	579.801	2	871.398	1	b7	30.06	0
YYAVNYPLR	HDAC1	WT_Stressed_F	579.801	2	387.676	2	b6	30.06	0
LLTIGDANGEIQR	CARM1	WT_Stressed_G	700.381	2	700.381	2	precursor	31.4	7027064
LLTIGDANGEIQR	CARM1	WT_Stressed_G	700.381	2	700.882	2	precursor [M+1]	31.4	4932712
LLTIGDANGEIQR	CARM1	WT_Stressed_G	700.381	2	701.383	2	precursor [M+2]	31.37	725770
LLTIGDANGEIQR	CARM1	WT_Stressed_G	700.381	2	1173.59	1	y11	31.4	1234529
LLTIGDANGEIQR	CARM1	WT_Stressed_G	700.381	2	1072.54	1	y10	31.4	846325
LLTIGDANGEIQR	CARM1	WT_Stressed_G	700.381	2	959.454	1	y9	31.4	3035083
LLTIGDANGEIQR	CARM1	WT_Stressed_G	700.381	2	902.433	1	y8	31.4	501328
LLTIGDANGEIQR	CARM1	WT_Stressed_G	700.381	2	787.406	1	y7	31.4	562238
LLTIGDANGEIQR	CARM1	WT_Stressed_G	700.381	2	716.369	1	y6	31.4	332300
LLTIGDANGEIQR	CARM1	WT_Stressed_G	700.381	2	602.326	1	y5	31.4	228852
LLTIGDANGEIQR	CARM1	WT_Stressed_G	700.381	2	536.773	2	y10	31.4	106706
LLTIGDANGEIQR	CARM1	WT_Stressed_G	700.381	2	227.175	1	b2	31.4	362128
LLTIGDANGEIQR	CARM1	WT_Stressed_G	700.381	2	328.223	1	b3	31.4	415961
GAAVDEYFR	CARM1	WT_Stressed_G	514.246	2	514.246	2	precursor	19.84	29635230
GAAVDEYFR	CARM1	WT_Stressed_G	514.246	2	514.747	2	precursor [M+1]	19.84	2233977
GAAVDEYFR	CARM1	WT_Stressed_G	514.246	2	515.249	2	precursor [M+2]	19.9	345713
GAAVDEYFR	CARM1	WT_Stressed_G	514.246	2	828.389	1	y6	19.91	4965
GAAVDEYFR	CARM1	WT_Stressed_G	514.246	2	729.32	1	y5	19.77	0
GAAVDEYFR	CARM1	WT_Stressed_G	514.246	2	614.293	1	y4	19.86	56316
GAAVDEYFR	CARM1	WT_Stressed_G	514.246	2	543.241	1	b6	19.8	14374
GAAVDEYFR	CARM1	WT_Stressed_G	514.246	2	706.304	1	b7	19.77	0
GAAVDEYFR	CARM1	WT_Stressed_G	514.246	2	853.373	1	b8	19.87	56778
SIDERPLSSSTLVR	HSF1	WT_Stressed_G	780.423	2	780.423	2	precursor	45.34	180955
SIDERPLSSSTLVR	HSF1	WT_Stressed_G	780.423	2	780.924	2	precursor [M+1]	45.13	0
SIDERPLSSSTLVR	HSF1	WT_Stressed_G	780.423	2	781.426	2	precursor [M+2]	45.13	0
SIDERPLSSSTLVR	HSF1	WT_Stressed_G	780.423	2	1115.65	1	y10	45.3	329726
SIDERPLSSSTLVR	HSF1	WT_Stressed_G	780.423	2	959.552	1	y9	45.13	0
SIDERPLSSSTLVR	HSF1	WT_Stressed_G	780.423	2	862.499	1	y8	45.13	0
SIDERPLSSSTLVR	HSF1	WT_Stressed_G	780.423	2	480.28	2	y9	45.4	36511
SIDERPLSSSTLVR	HSF1	WT_Stressed_G	780.423	2	601.294	1	b5	45.13	0
SIDERPLSSSTLVR	HSF1	WT_Stressed_G	780.423	2	811.431	1	b7	45.27	3198
SIDERPLSSSTLVR	HSF1	WT_Stressed_G	780.423	2	898.463	1	b8	45.46	2529
SIDERPLSSSTLVR	HSF1	WT_Stressed_G	780.423	2	985.495	1	b9	45.13	0
SIDERPLSSSTLVR	HSF1	WT_Stressed_G	780.423	2	301.151	2	b5	45.13	0
LLTDVQLMK	HSF1	WT_Stressed_G	530.807	2	530.807	2	precursor	33.34	2067660
LLTDVQLMK	HSF1	WT_Stressed_G	530.807	2	531.309	2	precursor [M+1]	33.06	0
LLTDVQLMK	HSF1	WT_Stressed_G	530.807	2	531.809	2	precursor [M+2]	33.34	75862
LLTDVQLMK	HSF1	WT_Stressed_G	530.807	2	834.439	1	y7	33.06	0
LLTDVQLMK	HSF1	WT_Stressed_G	530.807	2	733.391	1	y6	33.27	662929
LLTDVQLMK	HSF1	WT_Stressed_G	530.807	2	618.364	1	y5	33.06	0
LLTDVQLMK	HSF1	WT_Stressed_G	530.807	2	542.318	1	b5	33.24	1337241
LLTDVQLMK	HSF1	WT_Stressed_G	530.807	2	670.377	1	b6	33.06	0
LLTDVQLMK	HSF1	WT_Stressed_G	530.807	2	783.461	1	b7	33.24	2144947
LIVDPALDPALR	SETD1A	WT_Stressed_G	646.882	2	646.882	2	precursor	43.59	2655506
LIVDPALDPALR	SETD1A	WT_Stressed_G	646.882	2	647.384	2	precursor [M+1]	43.53	1257472
LIVDPALDPALR	SETD1A	WT_Stressed_G	646.882	2	647.885	2	precursor [M+2]	43.35	0
LIVDPALDPALR	SETD1A	WT_Stressed_G	646.882	2	852.494	1	y8	43.53	1211537
LIVDPALDPALR	SETD1A	WT_Stressed_G	646.882	2	755.441	1	y7	43.53	89311
LIVDPALDPALR	SETD1A	WT_Stressed_G	646.882	2	684.404	1	y6	43.53	101948
LIVDPALDPALR	SETD1A	WT_Stressed_G	646.882	2	456.293	1	y4	43.53	448018
LIVDPALDPALR	SETD1A	WT_Stressed_G	646.882	2	426.751	2	y8	43.53	404047
LIVDPALDPALR	SETD1A	WT_Stressed_G	646.882	2	228.65	2	y4	43.35	0
LIVDPALDPALR	SETD1A	WT_Stressed_G	646.882	2	441.271	1	b4	43.53	80827
LIVDPALDPALR	SETD1A	WT_Stressed_G	646.882	2	722.445	1	b7	43.35	0
LIVDPALDPALR	SETD1A	WT_Stressed_G	646.882	2	837.472	1	b8	43.35	0
LIVDPALDPALR	SETD1A	WT_Stressed_G	646.882	2	934.524	1	b9	43.35	0
LIVDPALDPALR	SETD1A	WT_Stressed_G	646.882	2	221.139	2	b4	43.35	0
LIVDPALDPALR	SETD1A	WT_Stressed_G	646.882	2	419.239	2	b8	43.35	0
QLTFEEIAK	PSMD13	WT_Stressed_G	539.793	2	539.793	2	precursor	34.23	7334746
QLTFEEIAK	PSMD13	WT_Stressed_G	539.793	2	540.294	2	precursor [M+1]	34.23	3750301
QLTFEEIAK	PSMD13	WT_Stressed_G	539.793	2	540.795	2	precursor [M+2]	34.19	1021674
QLTFEEIAK	PSMD13	WT_Stressed_G	539.793	2	950.519	1	y8	34.23	176047
QLTFEEIAK	PSMD13	WT_Stressed_G	539.793	2	837.435	1	y7	34.23	1669407
QLTFEEIAK	PSMD13	WT_Stressed_G	539.793	2	736.388	1	y6	34.23	877681
QLTFEEIAK	PSMD13	WT_Stressed_G	539.793	2	589.319	1	y5	34.23	871053
QLTFEEIAK	PSMD13	WT_Stressed_G	539.793	2	460.277	1	y4	34.23	288767
QLTFEEIAK	PSMD13	WT_Stressed_G	539.793	2	331.234	1	y3	34.23	181558
QLTFEEIAK	PSMD13	WT_Stressed_G	539.793	2	218.15	1	y2	34.23	304505
QLTFEEIAK	PSMD13	WT_Stressed_G	539.793	2	147.113	1	y1	33.97	0
QLTFEEIAK	PSMD13	WT_Stressed_G	539.793	2	368.697	2	y6	34.23	106698
QLTFEEIAK	PSMD13	WT_Stressed_G	539.793	2	242.15	1	b2	34.23	117629
LELWCTDVK	PSMD13	WT_Stressed_G	582.292	2	582.292	2	precursor	40.2	610409
LELWCTDVK	PSMD13	WT_Stressed_G	582.292	2	582.793	2	precursor [M+1]	40.14	1095821
LELWCTDVK	PSMD13	WT_Stressed_G	582.292	2	583.294	2	precursor [M+2]	39.91	0
LELWCTDVK	PSMD13	WT_Stressed_G	582.292	2	1050.49	1	y8	40.11	205286
LELWCTDVK	PSMD13	WT_Stressed_G	582.292	2	921.45	1	y7	40.11	728920
LELWCTDVK	PSMD13	WT_Stressed_G	582.292	2	808.366	1	y6	40.11	545699
LELWCTDVK	PSMD13	WT_Stressed_G	582.292	2	622.286	1	y5	40.11	282627
LELWCTDVK	PSMD13	WT_Stressed_G	582.292	2	462.256	1	y4	40.11	78258
LELWCTDVK	PSMD13	WT_Stressed_G	582.292	2	147.113	1	y1	39.91	0
LELWCTDVK	PSMD13	WT_Stressed_G	582.292	2	243.134	1	b2	40.11	370025
LELWCTDVK	PSMD13	WT_Stressed_G	582.292	2	356.218	1	b3	40.09	42770
IVSNASCTTNCLAPLAK	GAPDH	WT_Stressed_G	910.456	2	910.456	2	precursor	27.3	66704196
IVSNASCTTNCLAPLAK	GAPDH	WT_Stressed_G	910.456	2	910.957	2	precursor [M+1]	27.3	60460792
IVSNASCTTNCLAPLAK	GAPDH	WT_Stressed_G	910.456	2	911.458	2	precursor [M+2]	27.27	35764932
IVSNASCTTNCLAPLAK	GAPDH	WT_Stressed_G	910.456	2	1607.75	1	y15	27.11	0
IVSNASCTTNCLAPLAK	GAPDH	WT_Stressed_G	910.456	2	1406.68	1	y13	27.3	2054539
IVSNASCTTNCLAPLAK	GAPDH	WT_Stressed_G	910.456	2	1335.64	1	y12	27.3	6555656
IVSNASCTTNCLAPLAK	GAPDH	WT_Stressed_G	910.456	2	1248.61	1	y11	27.3	3567592
IVSNASCTTNCLAPLAK	GAPDH	WT_Stressed_G	910.456	2	1088.58	1	y10	27.3	2789610
IVSNASCTTNCLAPLAK	GAPDH	WT_Stressed_G	910.456	2	987.529	1	y9	27.3	1974235
IVSNASCTTNCLAPLAK	GAPDH	WT_Stressed_G	910.456	2	886.481	1	y8	27.3	1287047
IVSNASCTTNCLAPLAK	GAPDH	WT_Stressed_G	910.456	2	499.324	1	y5	27.3	1828825
IVSNASCTTNCLAPLAK	GAPDH	WT_Stressed_G	910.456	2	428.287	1	y4	27.3	6616640
IVSNASCTTNCLAPLAK	GAPDH	WT_Stressed_G	910.456	2	213.16	1	b2	27.3	861158
VPTPNVSVVDLTCR	GAPDH	WT_Stressed_G	778.909	2	778.909	2	precursor	38.85	218887104
VPTPNVSVVDLTCR	GAPDH	WT_Stressed_G	778.909	2	779.41	2	precursor [M+1]	38.85	160481200
VPTPNVSVVDLTCR	GAPDH	WT_Stressed_G	778.909	2	779.911	2	precursor [M+2]	38.88	66857320
VPTPNVSVVDLTCR	GAPDH	WT_Stressed_G	778.909	2	1360.69	1	y12	38.88	9763245
VPTPNVSVVDLTCR	GAPDH	WT_Stressed_G	778.909	2	1259.64	1	y11	38.88	24406098
VPTPNVSVVDLTCR	GAPDH	WT_Stressed_G	778.909	2	1162.59	1	y10	38.88	4014584
VPTPNVSVVDLTCR	GAPDH	WT_Stressed_G	778.909	2	1048.55	1	y9	38.88	5516302
VPTPNVSVVDLTCR	GAPDH	WT_Stressed_G	778.909	2	949.477	1	y8	38.88	15890676
VPTPNVSVVDLTCR	GAPDH	WT_Stressed_G	778.909	2	763.377	1	y6	38.88	5841429
VPTPNVSVVDLTCR	GAPDH	WT_Stressed_G	778.909	2	549.281	1	y4	38.88	3811099
VPTPNVSVVDLTCR	GAPDH	WT_Stressed_G	778.909	2	729.374	2	y13	38.88	5517574
VPTPNVSVVDLTCR	GAPDH	WT_Stressed_G	778.909	2	630.324	2	y11	38.88	15169691
VPTPNVSVVDLTCR	GAPDH	WT_Stressed_G	778.909	2	298.176	1	b3	38.88	3320518
GTQGVVTNFEIFR	EIF3B	WT_Stressed_G	734.383	2	734.383	2	precursor	41.8	85272
GTQGVVTNFEIFR	EIF3B	WT_Stressed_G	734.383	2	734.885	2	precursor [M+1]	41.8	12726
GTQGVVTNFEIFR	EIF3B	WT_Stressed_G	734.383	2	735.386	2	precursor [M+2]	41.8	0
GTQGVVTNFEIFR	EIF3B	WT_Stressed_G	734.383	2	1025.54	1	y8	41.84	20237
GTQGVVTNFEIFR	EIF3B	WT_Stressed_G	734.383	2	926.473	1	y7	41.8	0
GTQGVVTNFEIFR	EIF3B	WT_Stressed_G	734.383	2	825.425	1	y6	41.84	46173
GTQGVVTNFEIFR	EIF3B	WT_Stressed_G	734.383	2	757.384	1	b8	41.8	0
GTQGVVTNFEIFR	EIF3B	WT_Stressed_G	734.383	2	904.452	1	b9	41.84	36333
GTQGVVTNFEIFR	EIF3B	WT_Stressed_G	734.383	2	1033.49	1	b10	41.86	12881
GHPSAGAEEEGGSDGSAAEAEPR	EIF3B	WT_Stressed_G	723.309	3	723.309	3	precursor	32.69	322106
GHPSAGAEEEGGSDGSAAEAEPR	EIF3B	WT_Stressed_G	723.309	3	723.643	3	precursor [M+1]	32.69	437365
GHPSAGAEEEGGSDGSAAEAEPR	EIF3B	WT_Stressed_G	723.309	3	723.977	3	precursor [M+2]	32.69	146625
GHPSAGAEEEGGSDGSAAEAEPR	EIF3B	WT_Stressed_G	723.309	3	887.422	1	y9	32.69	0
GHPSAGAEEEGGSDGSAAEAEPR	EIF3B	WT_Stressed_G	723.309	3	830.4	1	y8	32.69	0
GHPSAGAEEEGGSDGSAAEAEPR	EIF3B	WT_Stressed_G	723.309	3	743.368	1	y7	32.9	19706
GHPSAGAEEEGGSDGSAAEAEPR	EIF3B	WT_Stressed_G	723.309	3	987.42	2	y21	32.69	0
GHPSAGAEEEGGSDGSAAEAEPR	EIF3B	WT_Stressed_G	723.309	3	831.348	2	y17	32.69	0
GHPSAGAEEEGGSDGSAAEAEPR	EIF3B	WT_Stressed_G	723.309	3	795.829	2	y16	32.69	0
GHPSAGAEEEGGSDGSAAEAEPR	EIF3B	WT_Stressed_G	723.309	3	731.308	2	y15	32.69	0
GHPSAGAEEEGGSDGSAAEAEPR	EIF3B	WT_Stressed_G	723.309	3	836.353	1	b9	32.9	84829
GHPSAGAEEEGGSDGSAAEAEPR	EIF3B	WT_Stressed_G	723.309	3	965.396	1	b10	32.9	180655
GHPSAGAEEEGGSDGSAAEAEPR	EIF3B	WT_Stressed_G	723.309	3	1022.42	1	b11	32.69	0
GHPSAGAEEEGGSDGSAAEAEPR	EIF3B	WT_Stressed_G	723.309	3	748.798	2	b17	32.69	0
GHPSAGAEEEGGSDGSAAEAEPR	EIF3B	WT_Stressed_G	723.309	3	784.316	2	b18	32.69	0
GHPSAGAEEEGGSDGSAAEAEPR	EIF3B	WT_Stressed_G	723.309	3	848.838	2	b19	32.69	0
GHPSAGAEEEGGSDGSAAEAEPR	EIF3B	WT_Stressed_G	723.309	3	948.878	2	b21	32.69	0
AFLDSLPDVK	OGT	WT_Stressed_G	552.8	2	552.8	2	precursor	41.98	543885056
AFLDSLPDVK	OGT	WT_Stressed_G	552.8	2	553.302	2	precursor [M+1]	41.98	331086912
AFLDSLPDVK	OGT	WT_Stressed_G	552.8	2	553.803	2	precursor [M+2]	41.98	112007040
AFLDSLPDVK	OGT	WT_Stressed_G	552.8	2	1033.56	1	y9	41.95	3733232
AFLDSLPDVK	OGT	WT_Stressed_G	552.8	2	886.488	1	y8	41.95	141043312
AFLDSLPDVK	OGT	WT_Stressed_G	552.8	2	773.404	1	y7	41.95	122448384
AFLDSLPDVK	OGT	WT_Stressed_G	552.8	2	658.377	1	y6	41.95	48827632
AFLDSLPDVK	OGT	WT_Stressed_G	552.8	2	571.345	1	y5	41.95	10181072
AFLDSLPDVK	OGT	WT_Stressed_G	552.8	2	458.261	1	y4	41.98	63979312
AFLDSLPDVK	OGT	WT_Stressed_G	552.8	2	246.181	1	y2	41.95	20143722
AFLDSLPDVK	OGT	WT_Stressed_G	552.8	2	147.113	1	y1	41.8	0
AFLDSLPDVK	OGT	WT_Stressed_G	552.8	2	219.113	1	b2	41.95	37714940
AFLDSLPDVK	OGT	WT_Stressed_G	552.8	2	332.197	1	b3	41.95	5059483
GSVAEAEDCYNTALR	OGT	WT_Stressed_G	828.37	2	828.37	2	precursor	25.04	383543264
GSVAEAEDCYNTALR	OGT	WT_Stressed_G	828.37	2	828.872	2	precursor [M+1]	25.04	321335904
GSVAEAEDCYNTALR	OGT	WT_Stressed_G	828.37	2	829.372	2	precursor [M+2]	25.04	157203008
GSVAEAEDCYNTALR	OGT	WT_Stressed_G	828.37	2	1412.61	1	y12	25.04	20832816
GSVAEAEDCYNTALR	OGT	WT_Stressed_G	828.37	2	1341.57	1	y11	25.04	34689160
GSVAEAEDCYNTALR	OGT	WT_Stressed_G	828.37	2	1212.53	1	y10	25.04	57644748
GSVAEAEDCYNTALR	OGT	WT_Stressed_G	828.37	2	1141.49	1	y9	25.04	41070904
GSVAEAEDCYNTALR	OGT	WT_Stressed_G	828.37	2	1012.45	1	y8	25.04	31741960
GSVAEAEDCYNTALR	OGT	WT_Stressed_G	828.37	2	897.425	1	y7	25.04	15641160
GSVAEAEDCYNTALR	OGT	WT_Stressed_G	828.37	2	737.394	1	y6	25.04	7388313
GSVAEAEDCYNTALR	OGT	WT_Stressed_G	828.37	2	574.331	1	y5	25.04	6166686
GSVAEAEDCYNTALR	OGT	WT_Stressed_G	828.37	2	244.129	1	b3	25.04	3244630
GSVAEAEDCYNTALR	OGT	WT_Stressed_G	828.37	2	315.166	1	b4	25.04	5179823
QNPLLAEAYSNLGNVYK	OGT	WT_Stressed_G	947.489	2	947.489	2	precursor	47.74	105955016
QNPLLAEAYSNLGNVYK	OGT	WT_Stressed_G	947.489	2	947.99	2	precursor [M+1]	47.74	103302608
QNPLLAEAYSNLGNVYK	OGT	WT_Stressed_G	947.489	2	948.492	2	precursor [M+2]	47.74	55808328
QNPLLAEAYSNLGNVYK	OGT	WT_Stressed_G	947.489	2	1651.87	1	y15	47.16	0
QNPLLAEAYSNLGNVYK	OGT	WT_Stressed_G	947.489	2	1441.73	1	y13	47.74	8310854
QNPLLAEAYSNLGNVYK	OGT	WT_Stressed_G	947.489	2	1328.65	1	y12	47.74	17052362
QNPLLAEAYSNLGNVYK	OGT	WT_Stressed_G	947.489	2	1257.61	1	y11	47.74	9247125
QNPLLAEAYSNLGNVYK	OGT	WT_Stressed_G	947.489	2	1128.57	1	y10	47.74	7033982
QNPLLAEAYSNLGNVYK	OGT	WT_Stressed_G	947.489	2	1057.53	1	y9	47.74	5808350
QNPLLAEAYSNLGNVYK	OGT	WT_Stressed_G	947.489	2	894.468	1	y8	47.74	3901211
QNPLLAEAYSNLGNVYK	OGT	WT_Stressed_G	947.489	2	580.309	1	y5	47.74	1931955
QNPLLAEAYSNLGNVYK	OGT	WT_Stressed_G	947.489	2	243.109	1	b2	47.74	2362300
QNPLLAEAYSNLGNVYK	OGT	WT_Stressed_G	947.489	2	453.246	1	b4	47.74	1847979
YSNDLYELQASR	HCFC1	WT_Stressed_G	729.847	2	729.847	2	precursor	29.5	49941020
YSNDLYELQASR	HCFC1	WT_Stressed_G	729.847	2	730.348	2	precursor [M+1]	29.53	47471456
YSNDLYELQASR	HCFC1	WT_Stressed_G	729.847	2	730.849	2	precursor [M+2]	29.41	11343405
YSNDLYELQASR	HCFC1	WT_Stressed_G	729.847	2	1295.62	1	y11	29.47	2045270
YSNDLYELQASR	HCFC1	WT_Stressed_G	729.847	2	1208.59	1	y10	29.47	2735216
YSNDLYELQASR	HCFC1	WT_Stressed_G	729.847	2	1094.55	1	y9	29.47	2484048
YSNDLYELQASR	HCFC1	WT_Stressed_G	729.847	2	979.521	1	y8	29.47	3178044
YSNDLYELQASR	HCFC1	WT_Stressed_G	729.847	2	866.437	1	y7	29.47	9434060
YSNDLYELQASR	HCFC1	WT_Stressed_G	729.847	2	703.373	1	y6	29.47	4229796
YSNDLYELQASR	HCFC1	WT_Stressed_G	729.847	2	574.331	1	y5	29.47	2024693
YSNDLYELQASR	HCFC1	WT_Stressed_G	729.847	2	461.247	1	y4	29.47	1194279
YSNDLYELQASR	HCFC1	WT_Stressed_G	729.847	2	251.103	1	b2	29.47	688273
YSNDLYELQASR	HCFC1	WT_Stressed_G	729.847	2	480.173	1	b4	29.47	1473157
APVTVTSLPASVR	HCFC1	WT_Stressed_G	649.377	2	649.377	2	precursor	30.47	38594068
APVTVTSLPASVR	HCFC1	WT_Stressed_G	649.377	2	649.879	2	precursor [M+1]	30.47	27858472
APVTVTSLPASVR	HCFC1	WT_Stressed_G	649.377	2	650.38	2	precursor [M+2]	30.5	10200481
APVTVTSLPASVR	HCFC1	WT_Stressed_G	649.377	2	1129.66	1	y11	30.5	2281696
APVTVTSLPASVR	HCFC1	WT_Stressed_G	649.377	2	1030.59	1	y10	30.5	6524871
APVTVTSLPASVR	HCFC1	WT_Stressed_G	649.377	2	929.541	1	y9	30.5	3389703
APVTVTSLPASVR	HCFC1	WT_Stressed_G	649.377	2	830.473	1	y8	30.5	7818019
APVTVTSLPASVR	HCFC1	WT_Stressed_G	649.377	2	729.425	1	y7	30.47	2464265
APVTVTSLPASVR	HCFC1	WT_Stressed_G	649.377	2	642.393	1	y6	30.5	853816
APVTVTSLPASVR	HCFC1	WT_Stressed_G	649.377	2	529.309	1	y5	30.47	2230031
APVTVTSLPASVR	HCFC1	WT_Stressed_G	649.377	2	169.097	1	b2	30.23	0
APVTVTSLPASVR	HCFC1	WT_Stressed_G	649.377	2	268.166	1	b3	30.47	717040
APVTVTSLPASVR	HCFC1	WT_Stressed_G	649.377	2	369.213	1	b4	30.47	903754
GPFSEISAFK	HCFC1	WT_Stressed_G	541.779	2	541.779	2	precursor	41.53	52754532
GPFSEISAFK	HCFC1	WT_Stressed_G	541.779	2	542.281	2	precursor [M+1]	41.53	35232364
GPFSEISAFK	HCFC1	WT_Stressed_G	541.779	2	542.782	2	precursor [M+2]	41.61	5233723
GPFSEISAFK	HCFC1	WT_Stressed_G	541.779	2	928.477	1	y8	41.61	10952610
GPFSEISAFK	HCFC1	WT_Stressed_G	541.779	2	781.409	1	y7	41.61	11738876
GPFSEISAFK	HCFC1	WT_Stressed_G	541.779	2	694.377	1	y6	41.61	2761218
GPFSEISAFK	HCFC1	WT_Stressed_G	541.779	2	565.334	1	y5	41.61	2303340
GPFSEISAFK	HCFC1	WT_Stressed_G	541.779	2	452.25	1	y4	41.58	2132601
GPFSEISAFK	HCFC1	WT_Stressed_G	541.779	2	294.181	1	y2	41.61	1264411
GPFSEISAFK	HCFC1	WT_Stressed_G	541.779	2	147.113	1	y1	41.14	0
GPFSEISAFK	HCFC1	WT_Stressed_G	541.779	2	513.269	2	y9	41.61	2259822
GPFSEISAFK	HCFC1	WT_Stressed_G	541.779	2	155.082	1	b2	41.14	0
GPFSEISAFK	HCFC1	WT_Stressed_G	541.779	2	302.15	1	b3	41.61	906431
YGEYFPGTGDLR	HDAC1	WT_Stressed_G	687.82	2	687.82	2	precursor	35.8	5655516
YGEYFPGTGDLR	HDAC1	WT_Stressed_G	687.82	2	688.321	2	precursor [M+1]	35.77	5558642
YGEYFPGTGDLR	HDAC1	WT_Stressed_G	687.82	2	688.823	2	precursor [M+2]	35.77	1365772
YGEYFPGTGDLR	HDAC1	WT_Stressed_G	687.82	2	1211.57	1	y11	35.73	253548
YGEYFPGTGDLR	HDAC1	WT_Stressed_G	687.82	2	1025.51	1	y9	35.73	610206
YGEYFPGTGDLR	HDAC1	WT_Stressed_G	687.82	2	862.442	1	y8	35.77	944613
YGEYFPGTGDLR	HDAC1	WT_Stressed_G	687.82	2	715.373	1	y7	35.77	3225644
YGEYFPGTGDLR	HDAC1	WT_Stressed_G	687.82	2	460.251	1	y4	35.73	36967
YGEYFPGTGDLR	HDAC1	WT_Stressed_G	687.82	2	288.203	1	y2	35.77	409811
YGEYFPGTGDLR	HDAC1	WT_Stressed_G	687.82	2	358.19	2	y7	35.8	152346
YGEYFPGTGDLR	HDAC1	WT_Stressed_G	687.82	2	221.092	1	b2	35.77	238842
YGEYFPGTGDLR	HDAC1	WT_Stressed_G	687.82	2	350.135	1	b3	35.73	766346
YGEYFPGTGDLR	HDAC1	WT_Stressed_G	687.82	2	513.198	1	b4	35.73	183696
YYAVNYPLR	HDAC1	WT_Stressed_G	579.801	2	579.801	2	precursor	31.85	1107298
YYAVNYPLR	HDAC1	WT_Stressed_G	579.801	2	580.302	2	precursor [M+1]	31.81	2301265
YYAVNYPLR	HDAC1	WT_Stressed_G	579.801	2	580.804	2	precursor [M+2]	31.57	1246544
YYAVNYPLR	HDAC1	WT_Stressed_G	579.801	2	832.468	1	y7	31.74	414386
YYAVNYPLR	HDAC1	WT_Stressed_G	579.801	2	761.43	1	y6	31.74	116629
YYAVNYPLR	HDAC1	WT_Stressed_G	579.801	2	662.362	1	y5	31.71	134082
YYAVNYPLR	HDAC1	WT_Stressed_G	579.801	2	385.256	1	y3	31.74	31598
YYAVNYPLR	HDAC1	WT_Stressed_G	579.801	2	193.132	2	y3	31.53	0
YYAVNYPLR	HDAC1	WT_Stressed_G	579.801	2	611.282	1	b5	31.53	0
YYAVNYPLR	HDAC1	WT_Stressed_G	579.801	2	774.346	1	b6	31.53	0
YYAVNYPLR	HDAC1	WT_Stressed_G	579.801	2	871.398	1	b7	31.53	0
YYAVNYPLR	HDAC1	WT_Stressed_G	579.801	2	387.676	2	b6	31.53	0
